# Supplementary material for: How to survive pig farming: Mechanism of SCCmec element deletion and metabolic stress adaptation in livestock-associated MRSA
Source: Front Microbiol. 2022 Nov 23;13:969961. doi: 10.3389/fmicb.2022.969961 (PMC9728531; doi:10.3389/fmicb.2022.969961)
Supplement: Supplementary file 2 [file Table_1.XLSX]

## Sheet: Tabelle1
Supplemental Table 1: IMT38951 OD600 values obtained from growth in Mueller-Hinton II supplemented with either 0.3% ammonia. 10% serum or a combination of both. OD600 values of samples selected for RNA sequencing are bold.
	0.3% Ammonia							nativ
time [min]	1	2	3	4	5	6	7	1	2	3	4	5	6	7
0	0.403	0.423	0.447	0.418	0.426	0.406	0.423	0.457	0.437	0.469	0.463	0.484	0.459	0.471
10	0.464	0.474	0.492	0.468	0.477	0.459	0.474	0.547	0.531	0.557	0.55	0.567	0.547	0.555
60	0.577	0.584	0.606	0.577	0.585	0.57	0.583	0.808	0.779	0.808	0.799	0.819	0.799	0.798
	10% Serum							nativ
time [min]	1	2	3	4	5	6	7	1	2	3	4	5	6	7
0	0.405	0.425	0.391	0.422	0.408	0.415	0.41	0.465	0.435	0.481	0.473	0.45	0.467	0.488
10	0.526	0.545	0.506	0.544	0.529	0.534	0.521	0.542	0.517	0.555	0.549	0.531	0.543	0.558
60	1261	1278	1214	1268	1249	1236	1252	0.776	0.744	0.786	0.773	0.746	0.761	0.77
	0.3% Ammonia + 10% Serum							nativ
time [min]	1	2	3	4	5	6	7	1	2	3	4	5	6	7
0	0.453	0.446	0.4	0.39	0.397	0.411	0.394	0.398	0.387	0.408	0.411	0.422	0.394	0.416
10	0.526	0.52	0.459	0.451	0.459	0.481	0.46	0.429	0.421	0.443	0.443	0.45	0.427	0.444
60	0.873	0.87	0.788	0.767	0.799	0.898	0.808	0.577	0.567	0.587	0.595	0.597	0.57	0.592
