# Supplementary material for: How to survive pig farming: Mechanism of SCCmec element deletion and metabolic stress adaptation in livestock-associated MRSA
Source: Front Microbiol. 2022 Nov 23;13:969961. doi: 10.3389/fmicb.2022.969961 (PMC9728531; doi:10.3389/fmicb.2022.969961)
Supplement: Supplementary file 3 [file Table_2.XLSX]

## Sheet: S_Table2_RNASeq
ID	symbol	product	COG	S10_DEG	A10_DEG	AS10_DEG	S60_DEG	A60_DEG	AS60_DEG	S10_FC	A10_FC	AS10_FC	S60_FC	A60_FC	AS60_FC	S10_TPM_CN	S10_TPM_SE	A10_TPM_CN	A10_TPM_AM	AS10_TPM_CN	AS10_TPM_AS	S60_TPM_CN	S60_TPM_SE	A60_TPM_CN	A60_TPM_AM	AS60_TPM_CN	AS60_TPM_AS	nucleotide sequence
SACH_00001	ami	phage amidase	Cell wall/membrane/envelope biogenesis	0	0	0	0	0	0	-0.2262	0.3515	-0.3161	-0.5313	0.2127	-0.5931	21.2431	27.2325	20.52	18.7321	58.2976	41.1734	20.175	8.6723	15.6139	24.6679	83.5852	39.8259	GTGTGGCAAGCCTTAGATGAATCACAAGTAGGTTGGCATACCGCTAATCAAGTTGGGAATAAATATTATTACGGTATTGAAGTGTGTCAATCAATGGGCGCAGATAATGCTACGTTCTTAAAAAATGAACAGGCAACTTTCCAAGAATGCGCTAGATTGTTGAAAAAATGGGGCTTACCAGCAAACAGGAACACAATCAGATTGCACAACGAATTCACTTCAACATCATGTCCACACAGAAGCTCAGTATTGCACACTGGTTTTGACCCAGTAACTCGCGGTCTATTGCCGGAAGATAAACAATTACAGTTAAAAGACTATTTTATCAAGCAAATTAGAACGTATATGGACGGAAAAATACCAGTTTCAACTGTCTCAAGCGATTCAAGCGCTTCAAGT…
SACH_00002		hypothetical protein	Function unknown	0	0	0	0	0	0	0.2285	0.8443	0.0424	-0.3089	-0.1796	0.5591	148.759	111.019	112.542	150.535	299.031	265.209	167.842	88.8813	147.55	143.076	357.905	374.235	ATGGACAGGCTAGAAAGAGAAGAAAAAAAGACAAATATCGCAAAAGCCAAAAGCGAAATTTTCCGAAACTACACTTTAGGCTTTGCAACACTTGTCTCAATAATAAAAATGTTTTACTAG
SACH_00003		putative DNA-binding protein	Transcription	0	1	0	0	1	1	0.8108	1.9235	0.7199	0.143	1.0195	1.5302	397.447	484.242	310.394	948.663	330.137	503.069	502.232	376.316	474.499	1181.88	453.144	910.404	ATGTTAATAGAAACAGTAAAAAAATTAATAAACTCAAATTTATCAGCGTATGAAATCGGCAAAAAAACCGGCGTAGACCCAGCAACTATAAGAAGAATCAGAAGAGGCGAAAGAACGGTTGAAAAATTAAGTTTTGATTCTGCAGAAAAACTTTATAACTATCAAAGATCACTTGAAAACGAAGAAGATAAATAA
SACH_00004		hypothetical protein	Function unknown	0	1	0	0	1	1	0.6161	1.8588	0.8523	0.0564	1.2265	1.5698	454.967	463.257	511.682	1004.4	637.109	680.574	619.582	399.572	637.87	1548.66	729.407	1013.89	ATGTTTGTTACAAAAGAAGAATTTAAAAATTTGAATGTAAAAGAAGTATTTGAATCAGGTAAAAACTTTATAAAAATCACAGATGGAAGACATGCAATATATTGGGTAAATGATAGATACGTAGTACTTGACCATAAAAAAGGCGATTTGTACCCGCAAAAAGCATACCCAAAATATATCAAAAGAAAATTAGCAAGCTAA
SACH_00005		hypothetical protein	Function unknown	0	-1	0	0	-1	0	0.7252	-1.5473	0.2781	0.4342	-1.3449	-0.3194	211.64	358.758	225.631	63.569	177.872	199.928	198.076	230.808	194.662	98.8142	178.222	110.039	ATGTACAAATACTTAAGAAAAATTTCCGTTGCTACTATTGCGTCTTTTGTTTTGGTGGGGCCTGTTTATTCTACGGTAGAATCAGGTAAAGCTAATGCTGAAACTGCTAAAGCGGTTGATAAGGAAATGAAGCAAAGAGAAAAAATTGGAAATGCTTTGTTAGAAGAGATAGATAATAGTAAAGAAGATTTTAAAGACCCAAGTGTAACTGAAAAATTAAAAGGGCAAGTTAGAGATTATAAAAATGGTGTTGCAGAGAGAGGTAAAGCTACTATAACGGCAAAAGCTGGAGCTAAAGCTATCCGAGCTACTGTAAATAAGATTGGAGAGAAAGCTTGGGATAAATTAGTTGCTAAAATAGAAAATACTACTGGCACAAAGCTAGTTATGTTCCATTAT…
SACH_00006		lipoprotein	Multiple Categories	0	1	0	0	0	0	-0.8652	1.4624	-0.0608	-0.809	0.2589	0.6961	97.4232	47.0521	84.9442	195.396	71.2385	59.4904	81.3757	34.4919	70.2659	105.908	73.7687	91.4918	ATGAAAAAAGTAATGGGGATATTATTAGCAAGTACACTTATCTTAGGTGCTTGTGGACATCATCAAGATAGTGCAAAAAAAGAGAGCACTAGTCACAAAAAGAAAGAAAATGACAATGAAGAATTAAATGAAGAACTTAAAGAATTTAAAAGCAAAAAAAATATGGATATAAAAATTAAAGGCGATACTATTGTTAGTGACAAATTTGAAGCTAAAATAAAAGAACCGTTTATCATCAATGAAAAAGATGAGAAAAAGAAATATATCGCTTTTAAAATGGAAATTACTGCTAAAAAAGACGATAAAGATTTAAATCCATCTTCTATTTCTCATGACTATATTAATATCACTCAAGATGATAAAAATACAGTAAATAAATTAAGAGATGGTTATCTTTTA…
SACH_00007		hypothetical protein	Function unknown	0	0	0	0	0	0	-0.0189	0.1688	0.0256	-0.4714	-0.1038	-0.4818	16.4928	26.8709	20.8579	17.2571	43.4789	34.9495	26.154	10.6421	20.1301	28.5337	57.221	28.4625	ATGATTAATATTATTTCAGCTATAGGATCTATTGGAACATTTATTATGGCTTTATTTTATTTTGTATCAGTTTCAGTTCAACTTTATCAAATGAAAATTAGCTTTCTGCCAGCTTTAGGTTTTAACCAAATTTTATTAGAAAGGGAGGGGGGTCAACTTAATATAATGAATTCGGCTACAGATGAGCATCATCATAAAGATTATATTAAACTATATAATTTAGGTGGTGGTGCTGCTAAAAAAATTGCAATAGAGGTTTTATTGGGGAATGATAAAGTCATACAGAAAAAATACGTGAATATTTTACCTAGTAAAGAAGGGTACATGTTACCAATTAATAAAAATGTGTACGAAGAATTAGAAAGAACGATTGAGAATAATGGTTATGAAGCTGATTTG…
SACH_00008	yhbS_1	N-acetyltransferase GCN5	Amino acid transport and metabolism	0	0	0	0	0	0	0.6064	0.3145	0.3378	-0.6803	0.0197	-0.2182	29.1687	45.398	31.522	28.773	70.9262	77.1256	53.3837	20.7144	35.5706	46.6954	94.804	58.462	ATGCAAATTAGACAAATACATCAACATGACTTTGCTCAAGTTGACCAGTTAATTAGAACGGCATTTGAAAATAGTGAACATGGTTATGGTAATGAATCAGAACTAGTAGACCAAATTCGTCTAAGTGATACGTATGACAATAACTTAGAATTAGTAGCTGTTCTTCAAAATGAAGTTGTAGGGCACGGTTTACTAAGTGAAGTTTATCTTGATAACGAGGCACAACGGGAAATTGGATTAGTGTTAGCACCTGTATCTGTTGATATTCATCATCAAAATAAAGGTATTGGGAAGCGATTGATTCAAGCATTAGAACGAGAAGCAATATTAAAAGGATATAATTTTATCAGTGTATTAGGATGGCCGAAGTATTATGCCAATCTAGGATATCAACGCGCA…
SACH_00009	pelX_1	C-terminus of bacterial fibrinogen-binding adhesin	Secondary metabolites biosynthesis, transport, and catabolism	0	1	1	-1	0	0	-0.3471	1.5174	1.0361	-1.7018	0.1752	-0.5501	91.7726	103.937	60.1834	183.001	153.73	493.58	202.206	59.8152	145.517	298.894	204.16	191.052	ATGAATATGAAGAAACAAGAAAAACACGCAATTCGTAAAAAATCGATTGGCGTGGCTTCAGTGCTTGTAGGTACGTTAATCGGTTTTGGACTACTCAGCAGTAAAGAAGCAGATGCAAGTGAAAATAGTATGACACAAACGGAAAATACGAGAAATGAGAGCAAAAGTAATGATCCAAGTAGCGTTAATGCTGCACCTAAAACAGACAACACAAACGTGAGTGATTCTAATACAACGACAAACACTAATAGTGACGAAACGAATGTAGCGCAAAATCCAGCACAACAGGAAACGACACAATCAGCATCAACAAATGCAACTACAGAAGAAACACCGGTAACTGGTGAAGTTACTACTACGGCAACGAATCAAGCTAATACACCGGCAACAACTCAATCA…
SACH_00010	coa	staphylocoagulase precursor Coa_1	Function unknown	1	0	0	0	0	0	2.0336	0.0178	0.199	-0.224	0.107	-0.4876	13.3872	48.2131	12.4249	9.4017	24.9439	24.9749	13.4192	7.4345	10.2175	14.0663	33.7795	17.875	TTGAAAAATAAATTGCTAGTTTTATCATTGGGAGCATTATGTGTATCACAAATTTGGGAAAGCAATCGTGCGAGTGCAGTGGTTTCTGGGGAGAAGAATCCATATGTATCTGAGTCTTTGAAACTAAATGATAACAAAAGTAAAAGCTTATCATTAGAAAAGTATAAAGAGAGTCTTAGAAGTATAATGTGTACAAAAGAAATCAACAAAAATGATGGATATGATGAGCCTGAATATAAAGAAGCACTGGATACTTACAGAAAAAAATTATTTGCTGAGTTAGATGCACTTAATAAATTTTTAGATGAAGAGAGAAAAATAGCCAGTTACATTAAAAAAAATATGGAAGTGCCAAGTAATATTTTAGGATTAACACACGGTAGATATACAGCAATATAT…
SACH_00011	ssp	secretory extracellular matrix and plasma binding protein	Function unknown	0	0	0	0	0	0	0.6714	0.0625	-0.2289	0.06	0.2512	-0.5426	21.203	36.1256	22.9375	17.1633	61.5807	47.7339	24.5724	17.0924	17.1558	26.643	73.0603	38.0172	ATGAAAAAGAAATTATTAGTTTTAACTATGAGCACGCTATTTGCTACACAAATTATGAATTCAAATCACGCTAAAGCATCAGTGACAGAGAGTGTTGACAAAAACTTTGTAGCTTCTGAAGATAAATTGAATAAGATTGCAGATCCATCGGCAGCTAGTAAAATTGTAGATAAAAACTTTGCCGTACCAGAATCAAAATTAGGAAACATTGTACCAGAGTATAAAGAAATCAATAATCGAGTGAATGTAACAACAAACAATCCAGCTTCAAAACAAGTTGACAAGCAAATTGTTGTTAAAGGCCCAGAGGTGAATAGATTTATTACGCAAAACAAAGTAAACCACCACTTCATCACTACGCAAACACACTACAAGAAAGTTATTACTTCATACAAATCA…
SACH_00012		anaerobic ribonucleoside-triphosphate reductase activating protein	Function unknown	1	0	0	1	0	0	1.5816	0.542	-0.1659	1.288	-0.4937	-0.372	32.9354	93.7626	42.3728	47.2413	61.2323	43.6942	32.8024	50.8595	26.5839	27.3839	73.9422	36.9815	TTGAAAAGGAAAGTACTAGTATTAACAATGGGCGTACTTTGTGCGACACAATTATGGCAAACGAATAATGCAAAAGCTTTAGTGCATGAGAGTGGCGTTAATGATACTAAGCAATTTACTGAAGTAACATCGGAAGAAAAAGTTATAACAGTTGAACATGCTTATATTAATATTTTTAAATCTAATAGCAATTCAAACCTGATGGAGTTCAACATATTAACAATAGGCGGTAAATCAGGAGCTATGGTTGGTTATAGTGAAATTGACTCATCACATTTCACAGACCGTGACAAACGCGCTATTAGACGTGATCATGTTAAAGAAGCACAAAGCTTAATTAACGATTATAAAGATACACAAAGCTATGAAGATCTCGCTAAGGCAACTGCAAAAGTAAGT…
SACH_00013		staphylococcal thermonuclease precursor	Replication, recombination and repair	-1	-1	-1	0	-1	-1	-2.3361	-1.4501	-3.1378	0.0484	-5.07	-2.3909	1065.41	233.974	753.92	274.076	644.014	87.5669	1140.84	1202.86	851.099	38.651	897.122	206.738	ATGACAGAATACTTATTAAGTGCTGGCATATGTATGGCAATTGTTTCAATATTACTTATAGGGATGGCTATCAGTAATGTTTCGAAAGAACAATACGCAAAGAGGTTTTTCTTTTTCGCTACTAGTTGCTTAGTGTTAACTTTAGTTGTAGCTTCAAGTCTAAGTAGCTCAGCAAATGCATCACAAACAGATAATGGCGTAAATAGAAGTGGTTCAGAAGATCCAACAGTATATAGTGCAACTTCAACTAAAAAATTACATAAAGAACCTGCGACATTAATTAAAGCGATTGATGGTGATACTGTTAAATTAATGTACAAAGGTCAACCAATGACATTCAGACTATTATTGGTTGATACACCTGAAACAAAGCATCCTAAAAAAGGTGTAGAGAAATAT…
SACH_00014	cspC_1	cold-shock DNA-binding domain protein CspC	Transcription	0	0	0	0	-1	0	-0.2325	-0.4912	-0.3699	0.4867	-1.5881	0.18	26480.8	29374.2	30127	27463.9	15771.2	17545	21711.7	36635.9	25076	14057.7	14597.7	23599.4	ATGAATAACGGTACAGTTAAATGGTTTAATGCAGAAAAAGGTTTTGGTTTCATCGAAAGAGAAGATGGTAGCGACGTATTCGTACACTTCTCAGCAATCGCTGAAGATGGATACAAATCATTAGAAGAAGGCCAAAAAGTTGAATTCGACATCGTTGAAGGCGACCGTGGCGAGCAAGCTGCAAACGTAGTTAAAATGTAA
SACH_00015		hypothetical protein	Function unknown	0	1	0	0	0	0	0.9313	1.3958	0.2783	-0.0046	0.1424	0.4276	85.6815	154.975	122.293	245.308	131.348	128.71	127.153	77.021	144.943	237.762	126.837	95.0922	ATGAGTGAATGGCATATTAATAATCAATCTACTAAACCTTTTTTGATACAACAAGCGGAAAAGCAATTGTCTATTGTTAAACCGTTGCCTAATGGTAGCTTCCAAATACTCACAGAAATAGATTTGGAGAATGGCAACATTAGTAACATCGATTATTCTCTACTTGTTTCTGTAGACCTCAAAGCATTAGAAATAAGTATATTTGACGCTGTAAATTAA
SACH_00016		phage protein	Function unknown	0	1	0	0	0	0	0.4876	1.1891	0.5872	0.2529	-0.3264	0.5629	59.6786	86.0473	61.2215	113.566	76.671	92.8463	74.3269	53.3366	66.8463	77.4653	86.486	87.3925	TTGAATGAACTAACTAAAGAACAAAAGTATACAATAGCTAAATTTTACAAATTATATATTGAACGTTCGAATAATGGAGAAACAGAAACAGTCGCTAACTTTTTTGGCGATGCTAAAAATGCACGTGAAAACTATTTTTGCGATCGTGATTATCAAGACTTCTTAACTAACTGCCAAATTTTAATTCAAAACAAATACTTAACTGGTGAAGTTTTGGACGATAACATTTACAATATTTCTATTTTAAACAAGACATTTATTGAATTTGAACAAAATTTTGGTTGA
SACH_00017	yycO	hypothetical protein	Function unknown	0	0	0	0	0	0	0.4323	-0.7702	-0.0891	0.2095	-0.2016	-0.4892	36.0365	43.8439	41.6149	17.7305	60.6392	48.5323	32.4973	23.6058	27.5894	30.7809	79.5656	39.2485	GTGAACTATATTAAACGAACGATAATTTTACTTATATTATTCGTTGTCGTATCCCCTATAAACTCACCAAAAACAATTGCAGATAATAAGTATTCAGAAATTCAAGATGACAAATTCCAATTACAACCTGGTGATATTATTGTTACAAAAGGCCCTGTCATGTGGGGATTTTTTGGTCATTGTAGTATCGCGATTGATGATAAAACGATTTTACAAATTGAGGGGCCTGGCGACAAACCAACTACACAATCCTTCGAATCTTTTAAATATAATTATGCAAGTGGCAAAAATGATTGGATGAAAGTTTATCGTTGTAGCTATCCTGGTGCAGGTAAAAAAGCGGCTGAATGGGTTAAGAAAAACTATGAAAATACAAATCATCGTTATCTAGTTACATTA…
SACH_00018		hypothetical protein	Function unknown	0	0	0	0	0	0	0.2331	-0.0933	-0.325	0.3907	-0.2218	-0.23	252.873	111.319	302.293	244.388	345.81	249.273	224.425	138.935	304.814	395.209	390.718	225.93	ATGTCTTTACATTTTGCAATTCTGTTTTGGCTAGCATTAATTTTCTTAGTTGCCGCTACGTTTATACTCGTATTAATGAAAAAAACTGGCAAAGAATCTAAAAAAGAGTCCTATTTAAGTTTCACTGTCATTCTCTATATTTTTGGATTCGCTATATTAATATACACATTTATATTTGGTGTGCTATAA
SACH_00019		hypothetical protein	Function unknown	0	0	0	0	-1	0	0.3684	-0.7399	-0.6264	0.168	-1.1736	-0.2388	119.379	111.357	105.277	52.9298	92.7088	48.2607	108.261	69.0234	95.9201	67.5845	107.041	61.4044	ATGAATAACATTTTGTTAAATGCTATCAATATAGTTATTACTACCACTTTTGTTATCTTTAATATTTTAATCACATATAATAAAGATTTAGATGATTTATGTTGGCTCCTGCCTGGTATTATCATTTGTGGTGTGATACTCATAGTATCCTTTACCATTGCAATGATAACTAAAAACTGGTTAAGTGAAATATTATTTTTTATAAATATCGTACTCGTTCTCTATTACATTTATCCTATTTTTTATAGTTTTATAGGTTAA
SACH_00020		Belongs to the UPF0346 family	Function unknown	0	1	0	0	0	0	-0.6638	1.3348	0.9781	-0.7446	0.1943	0.0844	1268.37	793.791	1042.01	2058.97	1008.29	1879.33	2682.79	1283.33	2786.97	3748.28	1198.92	1073.42	ATGACGTTTTACAATTTCATCATGGGTTTTCAAAATGATAACACACCATTTGGTATATTGGCCGAACACGTTAGTGAAGATAAAGCATTCCCTCGATTAGAAGAAAGACACCAAGTAATTAGAGCATATGTGATGTCTAATTACACAGATCATCAATTAATTGAAACTACAAATAGAGCTATTAGCTTATATATGGCAAATTAA
SACH_00021		hypothetical protein	Function unknown	0	1	1	0	0	0	-0.4944	1.3036	1.3549	-0.5789	-0.2087	0.1628	460.89	255.77	475.327	922.276	307.86	782.982	1069.57	581.573	1373.34	1438.23	379.338	309.052	ATGGATAATCATAATCAATGTAATTATGTGAATCCACAAAATGTTTCACTTGACTGGGAATGTTTTATAATTAGTAAAAGTGAAATGTTGTTAGATGGTGTACCAAATGAACTTATAAACACTTGGTTAGATAAAGACATTATTACACCATTTTCGATAAGAAATGATGAAATAAACTTTAAAACAAAAGATATTTGGGATGCACTAATACATCATAATTGGTACTACTCAAATTAA
SACH_00022	gpmA1	phosphoglycerate mutase family protein	Carbohydrate transport and metabolism	0	0	0	0	0	0	0.8156	-0.2396	-0.0238	0.0018	-0.4043	0.0208	49.7513	101.077	46.906	29.4846	84.9154	76.6252	59.3399	40.9975	43.6233	42.0833	114.317	90.6782	TTGGCTAAAACGTTATATTTAATGCGCCACGGACAAACTTTGTTTAATTTTAAGGGACTAATTCAGGGATTTGGAGATTCGCCGCTAACAGAACTTGGAATTGCTCAAGCTCAAAAGGCACGTAGTTATTATGAAACTAAGGGGATAAACTTCGATTTATATGCATCATCAACGCAAGAACGCGCAAGTGACACACTTGAAAATGTTGCACCTAATCAATCGTATCAACGTTTTAAGGGACTGAAGGAATGGCATTTTGGATTATTTGAAGGTGAGTCAGTCTATCTATTTGATAATCTATACAAGCCTGAGGACTTATTCGGAGATCGAATTGTTCCTTTCAAAGGAGAGGCAAGGCAACAAGTTGAAGATCGCATTGTGAAAACTTTACATGACATT…
SACH_00023	argO	putative LysE type translocator protein	Amino acid transport and metabolism	-1	0	0	0	0	0	-1.0686	0.367	-0.6418	0.179	-0.2815	0.3422	84.5542	31.43	85.1465	87.0988	92.3213	51.3963	82.1407	71.7359	71.4824	75.2025	119.459	120.686	ATGGTAACCGCAATTATTCATGGATTTATCTTAGCGATTGGTCTAATTTTACCTTTAGGTGCACAAAATGTATTTATTTTTAACCAAGGAGCTAATCAACCAAAATATAGATATGTATTGCCTGCAATAATTACAGCCGGGTTGTCAGACAGCTTACTTATTATTATTGCAGTGGTAGGAGTATCTATCATTATTATGTCTTTACCTGTACTTCAAGCAATTATTTATGTAATTGGTTTAATTTTCTTGATGTATATGGCTTGGACCATTTGGCATGATAAACCCTCAACAGATGGAGAAGCTCAAATTATGTCTCCAATGAAACAAGTAAGTTTTGCTTTATCAGTTTCATTACTCAATCCACATGCTATTTTAGATACAATTGGCGTAATTGGTAGT…
SACH_00024		Acetyltransferase (GNAT) domain	Translation, ribosomal structure and biogenesis	0	0	0	0	0	0	0.3647	0.5634	0.2191	0.9835	-0.079	0.2868	157.306	196.28	144.559	174.288	134.204	139.816	163.191	275.304	146.436	176.975	142.192	133.84	ATGATTGAAATTAAAACATTAACGAATAATGATTTTAATGAGTATAAGAGACTTGTTTCGACAGTCAATGAAGAATTCACTCAAGATTCACATTATAGTCAAACAATGACTGACACCTTAATACACGACATTTTAAATCAAGGTTCACCGAAATGTATTGTATTTGGCTGTTATGAAAACGAAGCACTTATCGCAACAGCTGCCTTAGAACAAATTCGATACGTTGGAAAAGAACATAAATCATTAATTAAATACAACTTTGTTACTAATAACGATAAATCGATTAATAGCGAGCTCATTAATTTCATTATTAATTATGCACGGCAGAACAATTACGAATCTTTACTTACATCAATTGTGTCAAACAACATAGGTGCTAAAGTTTTCTATAGTGCACTA…
SACH_00025	osmC	osmotically inducible protein OsmC	Post-translational modification, protein turnover, and chaperones	0	0	0	-1	0	0	-0.61	0.0081	0.1894	-1.0832	-0.6469	-0.3323	90.4826	68.1892	62.816	48.6759	105.944	106.388	170.786	56.5767	121.583	100.817	153.349	91.228	ATGGCAATACATTATGAAACTAAAGCGACAAATGTTGGCGGACGTAAAGGACATGTTTATACTGATGATCGAGCAATAGATATTGATATCGTTCCGCCTGCTCAAGCAGATGGTAAAGCTACTAACCCCGAACAATTATTTGCAGCAGGTTATGCATCTTGCTTCAACGGTGCCTTCGACCTAATTTTAAAGCAAAACAAAGTGCGTGATGCTCATCCAGAAGTAACACTAACAGTGAGACTAGAAGATGATCCAGACTCAGAAAGTCCTAAATTAAGTGTTTCAATTGATGCGACAATTAAAAATGTTATATCTCAAGAAGAAGCTGAAAAATATTTACAAATGGCTCATGAATTTTGTCCATATTCAAAAGCGACTCAAGGAAATATTAATGTCGAT…
SACH_00026	aroD	3-dehydroquinate dehydratase	Amino acid transport and metabolism	0	0	0	0	0	0	0.077	0.0163	0.0405	0.1927	0.5773	-0.0141	27.5129	25.026	30.2327	21.5256	44.0469	37.4467	23.9301	18.4111	17.4731	34.0003	49.3181	35.2622	ATGACACATGTGGAAGTAGTAGCGACTATCGCGCCACAATTATATATCGAAGAAACTTTAATTCAAAAAATTAATCATCGTATTGATGCAATAGACGTATTAGAATTACGAATTGATCAAATTGAAAATGTCACAGTTGATCAAGTGGCAGAAATGATTACAAAGCTGAAGGTTATGCAAGATTCATTTAAATTATTAGTTACGTATCGTACAAAGTTACAAGGTGGCTATGGGCAATTTACAAATGACTCGTATCTTAATTTAATATCGGACTTAGCAAATATCAATGGCATAGATATGATTGATATAGAATGGCAAGCAGATATTGACATTGAAAAACATCAACGAATCATTACACATTTGCAACAGTATAATAAAGAGGTGATTATATCACATCAT…
SACH_00027	ydjA	nitroreductase family protein	Energy production and conversion	0	0	0	0	1	0	-0.1404	0.7904	0.5794	0.674	1.5211	0.4251	101.205	82.3795	90.0072	125.262	97.5309	133.379	62.1415	71.2978	47.9818	177.771	104.587	109.857	ATGGAATTACAACAAGCAATAGCTAATAGAAGAAGTGTGAAAAAATTTAAAAGAGATATGCACATAGATGACGCATTGCTATATCAAGCAATTGAGAAAGCTGCTGATGCTCCAAATCACGGAATGAGGGAACCATGGAGAGTTGTGCATGTTCCGAAAGACAGATTAGGAGATATGAGTAAGGATATTTCTAAATTTGCATTTCCTAATGAATTAGATAAGCAACAATGTCATTATGATGCAGTAACGAAACTAGGTGGCATGTTATTGCTTATTTTAAAAACAGATCCAAGACAACGTCAAAATGATGAAAACTACTTTGCATTTGGTGCATATGCACAAAATCTTATGTTGTTACTTTATGAAGTGGGAATAGGTACATGTTGGAAATCGCCATTA…
SACH_00028	ydbP	thioredoxin	Multiple Categories	-1	0	0	0	0	0	-1.2664	0.5788	-0.0783	0.423	0.0114	0.8775	505.506	222.708	438.868	547.545	312.979	262.05	320.665	353.968	283.386	360.548	318.159	467.311	ATGCAAGCAATCAAAAGTAATGAATCATTTAAATCTGTAATTAATAGCGATACACCTGTAATTGTTAAATTTGAGGCAGGATGGTGCCCAGACTGTCGTGCTATGGATTTATGGATTGACCCAATCGTAGAACAATATAATGATTACCAATGGTATACTGTTAATCGTGATGAATTAGAAGATGTAGTTGTTGAAAATGAAGTTATGGGTATCCCTAGCTTGCTAGTATTTAAAAACGGCGACAAAATTGCACACCTTCATTCAGCAAATGCTAAGTCACCTGAACAAGTTGAATCATTTTTAGCAGAAACTTTTAAATAA
SACH_00029	arsC1	putative arsenate Reductase (ArsC) family protein	Inorganic ion transport and metabolism	0	0	0	0	1	0	-0.847	0.4701	0.077	0.381	1.1429	0.9805	583.35	344.216	687.145	875.433	356.824	357.68	335.086	382.953	353.61	927.758	287.259	475.327	ATGATTAAATTTTACCAATATAAGAATTGTACAACTTGTAAAAAGGCAGCAAAGTTTTTAGATGAATATGGTGTAAGTTATGAACCAATTGATATCGTTCAACATACACCTACAATAAATGAATTTAAAACAATAATTGCAAATACAGGCGTAGAAATTAATAAATTGTTTAATACACACGGCGCGAAATATCGTGAGCTTGATTTGAAAAATAAATTACAAACTTTATCAGATGATGAAAAGTTAGAGTTGTTATCATCTGATGGTATGTTAGTAAAGCGTCCTCTAGCAGTAATGGGCGATAAGATAACATTAGGATTTAAAGAAGATCAATATAAAGAGACTTGGTTAGCGTAA
SACH_00030	gcvH	glycine cleavage system H protein	Amino acid transport and metabolism	-1	0	0	-1	0	0	-2.3968	-0.2987	-0.9132	-1.2473	0.2236	-0.6753	3172.61	813.568	2957.42	2702.47	1294.19	953.773	2080.92	843.433	2005.56	4299.87	1215.35	866.606	TTGGCAGTACCAAATGAATTGAAATATTCAAAAGAGCATGAATGGGTTAAAGTTGAAGGTAATGTAGCAACAATTGGAATCACAGAATACGCACAAAGCGAGTTAGGTGATATTGTTTTTGTTGAATTACCAGAAACAGATGATGAAATTAATGAAGGGGATACGTTTGGTAGCGTAGAATCAGTTAAAACTGTATCAGAATTATATGCACCAATCTCTGGTAAAGTAGTTGAAGTCAACGAAGAACTAGAAGATAGTCCCGAATTTGTAAATGAATCTCCATACGAAAAAGCATGGATGGTAAAAGTAGAAGTTAGTGATGAAAGTCAGCTTGAAGCATTATTATCAGCTGAAAAATACGCAGAAATGATTGGTGAATAA
SACH_00031	ywqG	putative protein YwqG	Function unknown	0	0	0	0	0	0	-0.6925	0.3149	0.1486	-0.2048	0.7657	0.0447	42.2206	23.04	43.4544	41.512	44.7624	43.4808	31.628	18.2151	29.599	64.3247	52.059	38.6931	ATGCTAAACATTCAAGACGTTAGTCATCTTTCTAAAAAGGAGCAAAAAGCATATAACCGTTTCGTAGAATCTGTAGAAAACGGTAATTTACCAATACTACCATGTATTGAAATGGATCTAAAAGAGATGCAAGAAGAAACATTAAACCAGAGTAAGATTGGTGGAATGCCATTTTTAAAATCTTTTAAAGATATACCATTAGATGAAAATAATGTACCAATGGTATTGCTAGCACAGATTAATTTGGATGATCTTCCAGAACAACAAGAATTATTTCCTGTAAATGAAGGGATATTGCAGTTTTGGATTAGTTCAGAAGATCAAATGTATGGTATGTCTGAAAATTTAAAGGGAAACAATATAAACTCAAGGCTTGTTTATATAAAAGAGCCAATTTCA…
SACH_00032	rnmV_1	putative small primase-like protein (Toprim domain)	Replication, recombination and repair	0	0	0	0	0	0	-0.3633	0.3166	0.3777	-0.328	0.0117	-0.0253	119.02	86.9922	121.156	115.98	123.092	143.167	141.907	77.0794	127.488	165.119	145.153	106.397	ATGATGGCTATTGTAAATAAAGTGATAATTGTTGAAGGAAAATCTGATAAAAAAAGGGTGCAACAGGTTATTGCAGAACCAGTCAATATTATTTGTACTCATGGAACAATGAGTATAGATAAGTTTGATGATATGATAGAATCACTATATGATAAACAAGTTTTTGTATTAGCCGATTCTGATGACGAAGGAGATCGAATTAGAAATTGGTTTAAACGTTATTTGAGTGAAAGTGAACATATATTTATTGATAAAACTTACTGCCAAGTTGCGAATTGCCCCAAACAATATTTGGCGCATGTACTTTCAAAACATGGCTTTACTTGTAAGAAAGAAACACCTTTCTTACCGAATATAAATAATGAAAGGTTAGTTTTAGTAAATGAATAA
SACH_00033	yusE	thioredoxin	Multiple Categories	0	0	0	0	0	0	-0.1238	0.2816	0.6528	-0.0806	-0.2124	0.4565	134.081	135.565	160.778	141.018	95.5234	122.838	183.044	121.76	177.82	189.17	112.834	109.327	ATGAATAATTCATTAGACATCAAAGATGTAACTACATTTTATGAGGAAGACAAACATTTAATCTTTGGTTATACACCAACTTGTGGTACTTGTAAGGTTTCAGAAAGAATGTTAGACATTGCTAATGAAATATTGCAGTTGCCATTATTGAAAATAGATTTAAACTTTTATCCTCAGTTTTGTAAAGATATGCAAATCATGTCTACGCCGATTTTATTGTTGATGAATAAAGATAAAGAAGTAAAACGAATTTATGCATTTCAATCGGTGACTGATTTGTTAGAAAATTTAAAATAG
SACH_00034	metN_2	DL-methionine transporter ATP-binding subunit	Inorganic ion transport and metabolism	0	0	0	0	0	0	0.1921	-0.5577	-0.58	-0.417	-0.8267	-0.4009	39.4897	42.5004	38.7013	20.0472	64.0815	39.3736	44.3707	24.6115	36.1048	25.7993	81.3066	49.6666	GTGATTGAATTAAAAGAAGTTGTTAAAGAATATCGGACTAAAAATAAAGAAGTCCTTGCTGTAGATCACGTTAATTTATCGATTCGAGCAGGATCGATTTATGGCGTCATTGGTTTTTCTGGAGCAGGAAAAAGTACTTTGATTCGAATGTTTAATCATCTAGAAGCGCCTACATCAGGTGAAGTTATTATAGATGGAGACCATATAGGCCAATTGTCCAAAAATGGATTAAGAGCAAAAAGACAAAAAGTAAGTATGATTTTCCAACATTTTAATTTGTTATGGTCAAGGACTGTGTTAAAAAATATTATGTTTCCGCTTGAAATTGCAGGTGTCCCTAGAAGGAGAGCAAAGCAAAAAGCATTAGAACTTGTCGAACTCGTCGGTTTAAAAGGTAGA…
SACH_00035	metI	binding-protein-dependent transport system inner membrane protein	Inorganic ion transport and metabolism	0	0	0	0	0	0	-0.1773	0.1028	-0.2867	-0.2653	-0.261	-0.2462	33.4663	25.0901	33.2306	26.4425	63.7128	47.0975	33.61	18.1539	30.8924	34.652	94.3296	61.0517	ATGGGTAAATCATTTAGTGAAATTATAAATGAAATGATTACAATGCCTAATATTCAGTGGCCAGAAGTTTGGACTGCAATAGTCGAAACACTATACATGACAGTCGTCTCAACTATATTTGCATTTATACTCGGTCTTATTTTAGGTGTGTTATTATTCTTGTCTGCTAAAGGTAAGTCTATCGGTGCAAGGTTATTTTATTCTATCGTTTCTTTCATTGTTAACTTATTTAGAGCGATACCATTTATTATTTTAATTTTATTATTAATACCATTTACAAGTTTGATACTTGGAACGATAAGTGGTCCGACAGGTGCGTTACCAGCCTTGATCATTGGCGCAGCGCCGTTTTATGCAAGGCTCGTAGAAATTGCTTTTAAAGAAATTGATAAAGGTGTC…
SACH_00036	metQ_1	ABC superfamily ATP binding cassette transporter binding protein	Cell wall/membrane/envelope biogenesis	0	0	0	0	0	0	-0.3547	0.4019	-0.3999	-0.2251	-0.2253	0.108	39.1228	29.1549	41.1761	40.589	49.2916	32.2981	43.1966	26.6455	36.1565	39.2386	56.116	48.5252	ATGAAAAAATTATTTGGTCTTATTTTAGTATTAACATTTGCAGTTGTATTAGCAGCTTGCGGTAATGGAAGCAAAAGTGGCAGTGACGACAAGAAAATAACAGTAGGTGCTTCACCAGCACCACATGCTGAAATTTTAGAAAAAGCAAAACCATTATTAGAGAAAAAAGGTTATGAACTAGATATTAAAACAATTAACGATTACACTACGCCTAATAAATTACTAGACAAAGGTGAAATTGACGCAAACTATTTCCAACATACACCATATTTAAACACAGAGAAAAAGGATAAAGGTTACAAAATCGTAAGTGCCGGTAATGTTCACTTAGAACCTATGGCTGTATACTCTAAAAAGTATAAAAGTTTAAAAGAATTACCAAAAGGTGCAACAGTTTAT…
SACH_00037	csbD_2	putative CsbD family general stress response protein	Function unknown	-1	1	0	-1	0	0	-3.7811	1.6019	0.63	-1.1078	-0.5411	0.1666	59476	7751.22	46701.8	236183	30655.8	81314.3	107065	58757	112148	202818	36915.9	58387.1	ATGGCAGACGAAAGTAAATTTGAACAAGCAAAAGGTAATGTTAAAGAAACAGTAGGTAATGTTACTGATAATAAAAATTTAGAAAACGAAGGTAAAGAAGATAAAGCTTCTGGTAAAGCGAAAGAATTCGTTGAAAATGCAAAAGAAAAAGCAACTGATTTTATTGATAAAGTAAAAGGTAACAAAGGCGAGTAA
SACH_00038	nfeD	integral membrane protein	Post-translational modification, protein turnover, and chaperones	1	0	1	0	0	0	1.0967	0.5189	1.0546	-0.3894	-0.6374	0.9438	54.8935	124.53	62.5843	72.7646	77.9027	160.273	90.3438	56.0801	80.516	64.8806	103.288	175.021	ATGCAACAATTTAAATGGATTAATATTCTAAAAGGTTTTGCTATGGGAACGAGTGACTTGGTACCTGGTGTTAGCGGTGGGACTATTGCATTATTGTTAGGTATATACAATCAATTTATCGCTTCAATTAGTGGCATATTCTCACGACGTTTTTGGCCAAGTTTTACATTTTTAATCCCTATTATAATTGGAATGTTACTGGCAATGGGATCACTAAGTAATCTTTTTAATTATTTATTAAGCCAACACCATATTCCAACTATGTTTTTCTTTGGTGGATTAATCATTGGTATCGTTCCATATTTATTGAAAATTTCTAACTATAAAACGTCATTTACAACTAAACATTACATGATGGTTATAGCTGGTATCGCTATCTTAATTGTTATTACATTAATG…
SACH_00039	sufC	ABC superfamily ATP binding cassette transporter ABC protein	Post-translational modification, protein turnover, and chaperones	0	1	1	-1	0	0	0.4759	1.2185	1.1409	-1.1084	-0.0811	0.5288	193.962	268.461	186.209	413.282	127.42	311.924	254.863	102.938	261.136	302.539	139.837	176.28	ATGGCATCAACATTAGAAATCAAAGACCTACATGTGTCTATTGAGGATAAAGAAATCTTAAAAGGTGTTAACTTGACAATTAACACTGATGAAATACATGCGATTATGGGACCAAACGGGACAGGTAAATCAACTTTATCATCTGCAATTATGGGACACCCAAGCTATGAAGTAACTAAAGGAGAAGTACTTTTAGACGGTGTAAACATTTTAGAATTAGAAGTTGATGAAAGAGCAAAAGCAGGATTATTCTTGGCAATGCAGTATCCATCAGAAATTACAGGTGTTACAAATGCTGATTTCATGCGTTCAGCAATCAATGCGAAACGTGAAGAAGGACAAGAAATCAACTTAATGCAATTTATTAAGAAATTAGATAAAAATATGGATTTTCTAGAC…
SACH_00040	sufD	ABC superfamily ATP binding cassette transporter membrane protein	Post-translational modification, protein turnover, and chaperones	0	1	1	-1	0	0	0.4198	1.5284	1.2684	-1.1835	-0.0469	0.4852	152.716	193.489	143.849	439.26	95.7995	312.769	209.618	83.5034	218.926	306.472	110.01	167.346	ATGACAACTGATATTTTGAACATTTCTGAAGAACAACTTGTTGATTATTCTAAAGCCCACAATGAACCTTCTTGGATGACAGAATTACGTAAAAAAGCTTTGAAATTAACAGAAACTTTAGAAATGCCAAAACCTGATAAAACAAAATTAAGAAAATGGGATTTTGATTCTTTTAAACAACACGATGTAAAAGGTGATGTTTATCAATCTTTATCACAATTACCTGAGTCAGTAAGAGAAATTATTGACGTAGATCATTCTAAAAACTTAGTAATTCAACATAATAATACGATTGCGTACACACAAGTTGATGATAATGCATCGAAAGATGGCGTTATCGTTGAAGGTTTAGCAGACGCTCTTATGAACCATAGTGATTTAGTACAAAAGTACTTTATG…
SACH_00041	sufS	cysteine desulfurase SufS subfamily	Amino acid transport and metabolism	0	1	1	-1	0	0	0.4353	1.7723	1.5086	-1.1614	0.1306	0.633	161.193	225.819	144.086	522.641	110.632	429.908	210.817	81.905	225.056	360.504	134.714	239.84	GTGGCCGAACACTCATTTGACGTTAATGAAGTAATCAAGGATTTTCCGATATTAGATCAAAAAGTCAATGGCAAACGTTTAGCATATCTTGATTCAACAGCGACAAGTCAAACGCCTGTGCAAGTGTTAAATGTTTTAGAGGATTACTACAAGCGTTATAATTCAAACGTTCATCGTGGTGTTCATACATTAGGATCATTGGCAACTGATGGTTATGAAAATGCACGTGAAACCGTTCGTCGTTTTATTAATGCGAAGTATTTTGAAGAAATCATTTTCACACGCGGAACAACTGCATCGATTAACCTTGTAGCACATAGTTATGGTGATGCAAATGTTGAAGAGGGCGATGAAATTGTTGTCACTGAAATGGAACATCATGCCAATATTGTTCCTTGG…
SACH_00042	iscU	SUF system FeS assembly protein	Energy production and conversion	0	1	1	-1	0	1	0.59	2.0606	1.9911	-1.0543	0.7489	1.1532	240.379	375.597	252.129	980.967	163.94	713.675	308.633	121.944	345.503	705.932	196.843	373.05	ATGAATTTTAATAATCTAGATCAATTATATAGATCTGTCATTATGGATCATTATAAAAATCCTAGAAATAAAGGTGTATTAGATAACGGGTCTATGACAGTAGATATGAATAACCCGACATGCGGTGACCGTATACGACTAACATTTGATATAGAAGACGGCATTATAAAAGATGCTAAGTTTGAAGGTGAAGGTTGTTCGATTTCAATGGCAAGTGCATCGATGATGACACAAGCTGTTAAAGGTCATTCACTTGGAGAAGCAATGCAAATGAGCCAAGAATTTACGAAAATGATGCTTGGTGAAGACTATGTGATTACAGAAGAAATGGGAGATATTGAAGCATTGCAAGGTGTATCACAATTCCCAGCTCGTATTAAATGTGCCACATTAGCTTGG…
SACH_00043	sufB	ABC superfamily ATP binding cassette transporter membrane protein	Post-translational modification, protein turnover, and chaperones	0	1	1	0	0	0	0.1628	1.6431	1.5403	-0.6988	0.2897	0.6382	241.136	299.629	228.42	795.9	155.552	632.185	243.277	139.65	279.406	623.197	185.596	384.243	ATGGCTAAAAAAGCACCTGATGTTGGGGATTATAAATATGGATTCCACGACGATGATGTGTCCATTTTCAGATCAGAACGTGGTTTAACTGAGAATATCGTTAGAGAAATTTCTAACATGAAAAATGAGCCGGAATGGATGTTAGATTTCCGTCTTAAATCATTAAAATTGTTTTATAAAATGCCAATGCCTCAATGGGGTGGCGACTTATCAGAATTGAATTTCGATGACATTACTTACTATGTAAAGCCTTCAGAACAAGCTGAACGTTCATGGGATGAAGTACCTGAAGAAATTAAAAGAACTTTCGATAAATTAGGAATTCCTGAAGCTGAACAAAAATATTTAGCTGGTGTTTCTGCTCAATATGAATCTGAAGTTGTTTACCATAATATGGAA…
SACH_00044		hypothetical protein	Function unknown	0	0	0	0	0	0	-0.4967	-0.1077	-0.0948	0.5131	-0.2124	-0.7064	37.4208	23.5465	44.3874	30.8128	71.2217	52.0607	33.0807	23.5815	32.5672	43.87	87.2585	33.4498	ATGTATTTTGTTTTAGCAATATTTACAATCATTAGTGCCAGTGTAAGTTTAGGTTATTCAATTCAAGCATGTGCATCTAGCCATAATATAAATGCATATTATGCACTTAGTCGAAGCTTACCTTTATTTTTATTAGCTATTTTTTCTTTAGTCATTCATAGTGCTATATTTTTGATAACTATATCCATTGCAATGATTTTAGTTCAATTTTTAGATGCGATTGTTGGTTATAAAAGTAATGATGTCTTTAAAACTTACGGTCCATTAGCAACATCTGTAGTGAACTTAATTTTATTAATAGTTTTCTTATTTTAA
SACH_00045	yfjD	putative Mg2+ and Co2+ transporter CorB	Inorganic ion transport and metabolism	0	0	0	0	0	0	-0.6774	0.0178	-0.1227	-0.4149	-0.4558	-0.3166	32.7072	16.7397	31.2123	23.9853	50.4571	41.9858	44.18	23.5999	34.5763	32.299	63.951	38.5909	GTGATCATTGCCATAATTATATTGATATTTATTTCGTTTTTCTTTTCAGGAAGCGAGACGGCATTAACGGCTGCCAATAAAACAAAATTTAAAACTGAAGCTGACAAAGGTGATAAAAAAGCAAAAGGCATTGTAAAGTTACTTGAAAAACCAAGTGAGTTTATTACAACGATTCTAATTGGGAATAATGTCGCGAATATTTTATTACCAACACTTGTTACAATTATGGCTTTACGTTGGGGGATTAGCGTTGGGATTGCATCAGCTGTTTTAACAGTTGTTATCATTTTGATTTCCGAAGTGATTCCCAAGTCTGTCGCTGCAACATTTCCAGATAAAATAACAAGGCTTGTATATCCAATTATTAATATTTGTGTAATTGTGTTCCGTCCTATCACA…
SACH_00046	yrpB	2-nitropropane dioxygenase	Energy production and conversion	0	0	0	0	0	0	-0.6038	0.2617	-0.0021	-0.8043	-0.2823	-0.2643	49.3184	34.649	42.7475	39.5894	75.3346	72.0419	66.1724	29.5716	52.2524	52.8895	100.592	68.7527	ATGTGGAATAAGAATCGACTTACTCAAATGTTAAGTATTGAATTTCCAATTATACAAGCAGGTATGGCAGGAAGTACGACACCGAAATTAGTTGCATCAGTAAGTAACAGTGGTGGATTAGGCACAATAGGCGCAGGTTACTTTAATACGCAGCAATTAGAAGACGAAATAGATTATGTACGCCAATTAACGTCAAATTCTTTTGGTGTAAACGTCTTTGTACCAAGTCAACAATCATATACCAGTAATCAAATTGAAAATATGAATGCATGGCTAAAACCTTATCGACGCGCATTACATTTAGAAGAGCCGGTTGTAAAAATTACCGAAGAACAACAATTTAAGTGTCATATTGATACGATAATTAAAAAGCAAGTGCCTGTATGTTGTTTTACTTTT…
SACH_00047	yunF	hypothetical protein	Function unknown	0	0	0	0	0	0	0.1387	-0.3817	0.1826	0.1557	0.6991	0.1492	47.7312	48.9922	50.3481	29.885	52.8346	53.9282	47.2001	38.5702	40.986	83.0239	63.8272	53.3677	ATGATAAACATCGGATTAACAGGTTGGGGTGATCACTATTCATTATATGAAGATTTAGAACGCCAAACCGATAAACTTAAAACATATGCTGGACATTTTCCGGTTGTCGAATTAGATGCGACATACTATGCGATACAACCGGAAAGAAATATATTGAAATGGATAAAAGAAACGCCTGATACATTTGAATTTGTGGTCAAAATTCATCAAGCACTCACATTGCATGCAGACTACAAAACATTTGCAGATACAAGGCAAGAACTATTTGATCAATTTAAGAATATGTTAGAGCCCTTACATACACAGAAAAAATTAGCAATGGTATTGGTTCAATTTCCTCCATGGTTTGACTGCAATGCACAAAATATCAAATATATTTTGTATGTAAGACAGCAATTA…
SACH_00048	yunE	sulfite exporter TauE/SafE-like protein	Function unknown	0	0	0	0	1	0	0.209	0.0323	0.2413	0.2942	1.0253	0.2431	38.4143	40.1589	40.1434	30.9269	51.9627	53.6254	36.7882	30.214	36.3522	91.1285	57.4593	52.2062	ATGTTATTAACAATTACATTATTAGTTTTAATCGGAGGTTTGTCAGCGATTATAGGGTCAATCGTAGGCATTGGAGGCGGTATTATTATCGTTCCAACAATGGTTTACCTCGGTGTTGAACATGGATTACTACATAATATTACAACACAAGTAGCGATAGGGACGTCTTCAGTCATTCTAATTGTGACAGGACTTTCTTCATCACTTGGATATCTAAAAACAAAACAAGTTGATATTAAAAATGGCTCTATCTTTTTATTTGGATTATTACCAGGTTCATTGCTTGGGTCCTTTATTAGTAGATATTTAACATTTGAGTCATTTAATTTATATTTTGGTATCTTTTTAATTTTCGTAGCCATTTTATTAATGGTAAGAAATAAGATTAAACCGTTTAAA…
SACH_00049	yunD	bifunctional 5-nucleotidase/2-3-cyclic phosphodiesterase	Nucleotide transport and metabolism	0	0	0	0	1	0	0.1725	0.0247	0.3923	0.1089	1.2981	0.22	37.4729	35.2782	42.2198	34.8759	43.779	54.9125	35.9161	30.5117	32.7162	96.4727	50.9867	48.3691	TTGAGGCTTACAATTTATCATACGAACGATATTCATAGTCATTTACATGAATATGAACGCATTAAAGCATATATGGCAGAACATAGGCCACGACTTAATCATCCTTCTTTATATGTTGATCTAGGTGATCATGTAGATTTATCCGCACCTATAACAGAAGCAACTTTAGGTAAAAAGAATGTAGCATTACTAAATGAAGCAAAATGTGATGTTGCAACAATCGGTAATAATGAAGGGATGACCATTTCACACGAAGCTTTAAATCACCTTTACGACGAAGCAAAATTTATAGTGACATGTAGCAATGTTATAGATGAATCAGGTCATTTACCAAATAATATCGTTTCTTCTTATATTAAGGATATAGACGGTATGAAAATACTATTCGTTGCAGCGACA…
SACH_00050	lipA	Lipoyl synthase LipA	Coenzyme transport and metabolism	0	0	0	0	0	0	0.0152	-0.7355	-0.2303	0.154	0.784	0.0176	249.056	230.019	215.884	119.886	174.017	174.013	176.969	177.239	139.397	293.749	184.665	206.484	ATGGCGACAAAAAACGAGGAAATATTACGTAAACCGGATTGGTTGAAAATAAAATTAAATACCAACGAAAACTATACAGGACTTAAGAAGATGATGAGGGAAAAAAATCTTAATACTGTATGTGAAGAAGCTAAATGTCCTAATATACATGAATGTTGGGGTGCACGTCGTACAGCGACATTTATGATTTTAGGTGCCGTATGTACAAGAGCTTGTCGTTTTTGTGCGGTTAAGACAGGTTTACCTAATGAACTTGATTTAAATGAGCCTGAACGTGTAGCTGAATCAGTTGAATTAATGAATTTGAAACACGTTGTTATCACTGCTGTTGCACGTGATGATTTAAGAGATGCTGGTTCAAATGTTTATGCTGAGACAGTACGTAAAGTTAGAGAAAGA…
SACH_00051	yutD	hypothetical protein	Function unknown	0	0	0	0	0	0	0.3562	-0.4182	0.3647	0.5326	0.5559	0.2455	106.181	118.177	116.44	64.0989	77.4464	82.1178	83.0014	78.0643	76.3836	142.667	85.047	66.0629	TTGATAAAAGTAGATCAACATTACTTTGAATTAATAGAAAATTATCGCGAATGTTTTAATGAAGAACAATTTATTGCTAGGTATTCAGATATTTTAGATAAATATGATTACATAGTTGGTGACTATGGTTACGATCAATTACGATTAAAAGGCTTTTACAAAGATTCTAATAAAAAAGCAGAGATGAGTAAACGTTTTTCAAATATTCAAGATTACATATTTGAATATTGTAACTTTGGTTGTCCTTACTTTGTATTAAGACATTTGTCTAAACAAGAGGTTAAAAAGTTAATCGAAGAAGTTCATCCGTCTGATGTGATAGATGACGACAATAAACTTCAAGATGTGAAGATTAAGCCGACCATTCAAGATACTGAACATTAA
SACH_00052		hypothetical protein	Function unknown	0	-1	0	0	-1	0	-0.6008	-1.3612	-0.6228	0.7539	-1.1267	-0.0128	182.55	141.28	166.909	45.4238	172.995	87.3464	117.345	128.785	103.201	60.3765	172.472	105.074	ATGATTGATATGTATTTATATGATGACAACGAAGAGAGTCAAGTTCAGTTTGTTGGTTTTGTTGGCGAGCATAGTCGATATGATTTGATGTTAGTCCATACAAATAGACATTATGGTAAGACACTCGTACTTAATATGCAAACAAATAAATTCGGTATTATCGGTACTGATGATTTAAAAGAAGAAGGCTATATCGCTCATATTTTAGGTGTAAATGCTGAAGAAGGCGATGAAATTACTGAGTATTTAAATGAAGTCATTCATTAA
SACH_00053	yutE	hypothetical protein	Function unknown	0	0	0	0	0	0	-0.1551	-0.1793	0.0103	0.6511	0.3153	0.7744	85.8612	60.3769	95.7481	64.6286	73.8611	60.7246	69.8366	71.3754	55.2398	89.6572	75.0626	87.7692	ATGTATTTTGTAGACAAAGATAAACTAACTCAGAAATTAGCCTATTTACAAGCATTAACTGATGATTATCATGAGAGCAAGCACAATCATTATGCATTTGAACGCATTGCTCAAATGTTGATAGAATCATCGGTAGATATAGGGAATATGATTATCGATGCATTTATTTTAAGGGATCCTGGTAATTATAAAGATGTGATTGATATATTAGAACTAGAAAATGTTATTACTAAAGAAACACAGCAGGCAATCAATAAAACTGTCGATATTCGTAAACAATTTACATATGATTACACAGCCTTAGATATTAAGGTTATCATGCCAATGTTTGATGACGCATTACCTTATTACAAACAATTTATTACAGAAGTAACGACATTTTTACATCAAGAAAATGTA…
SACH_00054	nagD	HAD-superfamily hydrolase	Carbohydrate transport and metabolism	0	0	0	0	0	0	-0.1066	-0.2027	0.0051	0.4591	0.3789	0.4259	68.6413	53.1751	68.0163	45.2206	60.278	53.3739	49.3941	50.1194	41.92	69.4187	68.3098	70.4954	ATGAAACAGTATAAAGCGTATTTAATCGATTTAGATGGCACAATGTATATGGGAACAGATGAGATTGATGGAGCAAAACAATTCATCGATTATTTAAATGTAAAAGGCATTCCTCATTTATACGTAACTAATAATTCAACGAAAACACCTGAGCAAGTAACTGAAAAATTACGTGAAATGCACATTGATGCTAAACCAGAAGAGGTTGTAACGTCAGCGTTAGCCACTGCTGATTATATTTCAGAACAATCACCAGGAGCATCAGTATATATGTTAGGTGGGAGTGGTTTAAATACTGCGTTAACCGAAGCGGGACTTGTCATTAAAAATGACGAGCATGTTGATTATGTAGTTATTGGACTTGACGAACAAGTTACATATGAAAAGCTTGCGATTGCA…
SACH_00055	gyaR	glyoxylate reductase	Multiple Categories	0	0	0	0	0	0	-0.0466	-0.1802	0.0368	0.182	0.8805	0.4121	91.7545	83.2667	95.1885	70.3172	78.9154	77.0069	71.8159	67.8787	56.5008	127.488	88.0966	97.5628	TTGGTAAAAATAGTTGTTTCGAGGAAAATTCCAGATAAATTTTATCAACAATTGAGTAAACTTGGTGACGTTGTTATGTGGCAAAAATCATTAGTGCCTATGCCTAAAGATCAATTTGTGACAGCACTTCGTGACGCAGATGCTTGTTTTATAACATTAAGTGAACAAATCGATGCAGAAATTTTAGCACAATCACCAAATTTAAAAGTAATTGCGAATATGGCTGTAGGATATGACAACATCGATGTTGAAAGTGCAACAGCGAACAACGTGGTTGTCACGAACACACCAAATGTTCTTACTGAAACAACTGCAGAATTAGGATTTACATTAATGCTTGCTACAGCACGTCGTATTGTAGAAGCTGAAAAATATGTAGAAGCAGATGCATGGCAAAGC…
SACH_00056		D-Ala-teichoic acid biosynthesis protein	Function unknown	1	-1	1	1	-1	0	1.985	-2.4601	1.409	1.0634	-1.2376	0.8797	435.099	790.577	225.387	32.3114	249.501	680.536	353.471	469.061	130.567	55.0517	329.014	459.628	ATGAAATCTAAAAGTAAACAGCCACCTAATAAATATGTTGAAGCATTCAAACCATATTTATTAACACTATTGTATTTGGCAATATTTATTACTTTATATTTAATTTATGGCAGTGGCGACACACACAATAACTTCATTTATAATGAGTTCTAA
SACH_00057	dltA	D-alanine-activating enzyme/D-alanine-D-alanyl dltA protein	Secondary metabolites biosynthesis, transport, and catabolism	1	-1	1	0	-1	0	1.6418	-2.4212	1.0383	0.3773	-1.278	0.3695	108.252	314.514	97.141	15.4923	72.9468	179.422	101.713	113.262	61.6332	31.0893	96.5022	148.15	ATGACAGATATTATTAACAAGCTGCAAGCGTTTGCGGATGCAAATCCACAAAGCATTGCTGTTAGACACACAACTGATGAATTAACTTATCAACAGTTAATGGATGAGTCTAGTAAATTAGCACATCGATTACAAGGTAGTAAGAAACCGATGATTTTATTCGGTCACATGTCACCATATATGATTGTTGGGATGATTGGTGCCATTAAAGCAGGATGTGGATATGTACCTGTAGACACTTCAATTCCTGAAGACCGTATTAAAATGATTATTAACAAGGTTCAACCAGAGTTTGTATTTAATACGACTGATGAATTGTTTGAAAGTTTAGCAGGTGAAGTATTTACAATAGAAGATATTAAAACATCTCAAGACCCAGTAATTTTTGATAGTCAGATT…
SACH_00058	dltB	D-alanine membrane transfer protein	Cell wall/membrane/envelope biogenesis	1	-1	1	0	-1	0	1.9037	-2.645	1.2301	0.4804	-1.5584	0.5174	131.868	488.833	154.724	21.6376	85.2603	240.879	140.693	162.485	104.893	42.2697	103.612	166.476	ATGATTCCATATGGTGATTTTACATTCTTCTTAATTGCTTTAATTGCATTATTACCAGTCATTATACTTGGATTTTTAGGTAAGCGAAGTTACATTTATAATGGCGTAGTTACAGCATTTATGATTGTGTTAATCTTTTCTTCTGATAAACATAATCTGTTTGACCAAAAGTATTTAAGTGTTCAATTAATTAGTTTTATTATTTACGTCGTATGGCAAGTTTTATTGATAATGTTTTATTATCATTCAAAACCAAAAAATAATTCATTTTCAAAATTTGTAACTGTAATGGTTTTATCAATATTGCCATTAGCACTTGTGAAAGTGTTACAAAGTACATGGTTAGGTGGACATCAGATTCACTTCCATGAAAGTAAATTAATTGAATTTGTTGGTTTC…
SACH_00059	dltC	D-alanine-activating enzyme/D-alanine-D-alanyl dltC protein	Multiple Categories	1	-1	1	0	-1	1	2.2932	-2.186	1.8108	1.0711	-1.6543	1.2478	212.904	608.834	228.805	37.5706	86.9731	254.536	215.053	276.375	170.708	60.7339	87.7438	126.666	ATGGAATTTAGAGAACAAGTATTAAATTTATTAGCAGAAGTAGCAGAAAATGATATTGTAAAAGAAAATCCAGACGTAGAAATTTTTGAAGAAGGTATTATTGATTCTTTCCAAACAGTTGGATTATTATTAGAGATTCAAAATAAACTTGATATCGAAGTATCTATTATGGACTTTGATAGAGATGAGTGGGCAACACCAAATAAAATCGTTGAAGCATTAGAAGAGTTACGATGA
SACH_00060	dltD	D-alanine lipoteichoic acid and wall teichoic acid esterification secreted protein	Cell wall/membrane/envelope biogenesis	1	-1	0	0	-1	0	1.708	-2.4687	0.9434	0.3534	-1.7042	0.5575	197.618	709.063	205.793	33.6653	119.008	304.08	225.668	245.499	167.402	66.0523	132.801	235.792	ATGAAATTAAAACCTTTTTTACCCATTTTAATTAGTGGAGCGGTATTCATTGTCTTTCTATTATTACCAGCACGTTGGTTTACAGGCTTAGTAACTGAAAAGACTGTAGAAGATAATAGAACTTCATTGACAGATCAAGTACTAAAAGGCACACTCATTCAAGATAAGTTATACGAATCAAACAAGTATTATCCTATATACGGCTCTAGTGAATTAGGTAAAGATGACCCATTTAATCCTGCAATTGCATTAAATAAGCATAACGCCAACAAAAAAGCATTCTTATTAGGTGCTGGTGGTTCTACAGACTTAATTAACGCAGTTGAACTTGCATCACAGTATGATAAATTAAAAGGTAAGAAATTAACATTTATTATTTCACCACAATGGTTTACAAAC…
SACH_00061	nifU_2	nitrogen-fixing NifU domain-containing protein	Post-translational modification, protein turnover, and chaperones	-1	0	0	0	0	0	-1.2796	-0.1393	-0.5297	0.6284	0.4028	0.7322	1952.29	858.084	1794.94	1432.58	1496.89	1030.64	1129.23	1607.65	937.16	1518.38	1365.24	2099.02	ATGCCTACTGAAGATACAACGATGTTTGATCAAGTAGCAGAAGTTATTGAACGTCTTCGCCCATTTTTATTACGTGATGGTGGCGACTGCTCATTGATTGACGTGGAAGACGGTATTGTTAAATTACAATTACATGGTGCATGTGGTACATGCCCAAGTTCTACAATCACTCTTAAAGCTGGTATTGAGCGTGCATTACACGAAGAAGTGCCTGGTGTAATAGAAGTAGAACAAGTATTCTAA
SACH_00062	yuzD	hypothetical protein	Post-translational modification, protein turnover, and chaperones	0	0	0	0	1	0	-0.6178	0.1565	0.1405	0.0035	1.2755	-0.272	179.031	117.799	169.754	147.099	135.259	122.821	117.578	75.3968	85.5591	273.077	136.89	74.7032	ATGGAGCACGTGAGTGTGGTAGTATATGGGGCAGATGTTATATGTGCAAGTTGCGTTAATGCGCCAACATCGAAAGATATTTATGACTGGCTACAGCCGCTATTAAAAAGAAAATACCCAAATATATCATTTAAATATACGTATATAGATATTACAAAAGATAATGACAACTTAACAGATCATGATTTACAATTTATCGAAAGAATAGAACAAGATGAACTATTTTATCCATTAATTACAATGAACGATGAATATGTAGCAGATGGTTATATACAAACAAAGCAAATCACTCGATTTATAGACCAAAAGCTTGTGAATCAATAA
SACH_00063	yutJ	pyridine nucleotide-disulfide oxidoreductase	Energy production and conversion	0	0	0	-1	1	0	-0.7259	-0.4258	-0.6728	-1.0232	1.3498	-0.3775	114.908	70.28	92.6781	58.6853	116.827	75.6113	88.425	36.0761	58.1381	181.974	130.362	94.3284	ATGAAAAACTTAGTTTTGTTAGGCGGCGGATATGGTAATATGCGTATCATGTCACGCATTTTAACTACATCTTTACCACAAGATTATACAGTCACATTAGTTGATCGTATGCCATTTCATGGATTGAAACCAGAATTTTATGCTTTAGCTGCGGGCACGAAATCAGATAAAGATGTTCGCATGAAATTCCCTAATCATCCACAAGTGAATACGGTTTATGGTGAAATTAACGACATAGATTTAGATGCTCAAATTGTCTCAGTCGGTAATTCTAAAATTGATTATGATGAGCTAATTATTGGTTTAGGATGTGAAGATAAATATCATAACGTTCCAGGAGCCGAAGAATATACACATAGTATTCAAACACTCTCAAAGGCTCGGGATACTTTCCATAGT…
SACH_00064	yuzB	Belongs to the UPF0349 family	Function unknown	0	0	0	0	0	0	-0.7428	-0.6505	-0.6774	0.5157	-0.0474	-0.1461	274.683	123.488	277.918	125.865	308.582	157.716	204.33	185.96	184.916	249.125	365.689	217.768	ATGAATCCGATCGTAGAATTTTGTCTCTCTAACATGGCAAAAGGTGGAGATTATGTTTTTAATCAACTGGAAAATGACCCAGATGTCGATGTGTTAGAGTATGGTTGCCTGACACATTGTGGTATATGTTCAGCCGGGTTGTATGCTTTAGTAAATGGTGATATTGTTGAAGGTGATTCGCCGGAAGAATTATTACAAAATATATATGCACATATAAAAGAAACTTGGATTTTTTAA
SACH_00065	sufA	iron-sulfur cluster assembly accessory protein	Post-translational modification, protein turnover, and chaperones	0	0	0	0	0	0	-0.7399	-0.4441	-0.4443	0.0658	0.3517	-0.1028	302.02	181.105	248.185	147.655	232.763	155.925	232.7	182.137	162.848	267.083	293.426	209.252	ATGCCAACAGTTATATTAACAGAAGCAGCTGCTTACGAAGTAAAAGATATGCTTAAAGCAAATGAAATGCCAGATGGCTATTTAAAAATTAAAGTGAATGGTGGCGGGTGCACTGGTTTAACATACGGTATGGGTGCAGAAGAAGCGCCTGGTGAAAATGATGAAGTCTTAGAATATTTTGGATTAAAAGTTTTAGTAGACAAAAAAGATGCACCCGTATTAAATGGTACGACTATTGATTTTAAGCAATCATTAATGGGTGGCGGTTTCCAAATCGACAATCCTAATGCAATTGCTTCATGTGGCTGTGGTAGTTCATTTAGAACTGCAAAAGTTGCAGGTAATCCTGAAAACTGCTAA
SACH_00066	ndh	pyridine nucleotide-disulfide oxidoreductase	Energy production and conversion	0	0	0	0	0	0	0.6501	-0.152	0.6082	0.0164	0.4108	0.4814	354.265	664.928	372.796	342.318	233.941	536.448	341.955	346.579	319.307	729.311	228.521	440.994	ATGGCTCAAGATCGTAAAAAAGTACTTGTACTTGGTGCTGGTTATGCAGGTTTACAAACTGTAACTAAATTGCAAAAAGCGATATCAACAGAAGAAGCAGAAATTACGCTTATTAATAAAAATGAATATCACTATGAAGCAACATGGTTACATGAAGCATCAGCAGGTACACTAAACTATGAAGATGTATTATATCCTGTGGAAAGTGTCTTGAAGAAAGACAAAGTGAACTTTGTTCAAGCAGAAGTAACAAAAATTGACCGTGATGCTAAAAAGATAGAAACAAATCAAGGTATTTATGACTTTGATATTTTAGTAGTAGCATTAGGTTTCGTTAGTGAAACATTCGGCATCGAAGGTATGAAAGATCATGCTTTCCAAATTGAAAATGTTATCACA…
SACH_00067	ampA	cytosol aminopeptidase	Amino acid transport and metabolism	0	0	0	0	0	0	-0.7971	-0.208	-0.1434	0.3971	0.3616	-0.0555	74.2817	39.1573	77.5157	58.5952	59.0825	52.7722	45.8356	49.9803	36.7621	58.0069	67.1908	54.6955	ATGAATTTTAAATTAAATAACACACTAAGCAACGAAATAAATACGTTGATTATTGGTATACCAGAACATTTAAATCAGTTAGAACGCATTAGTTTTAATCATATCGATATTACAGAATCACTTGAAAGACTAAAACATCAACATATTATTGGTAGTAAAGTTGGGAAGATTTATACAACTGCATTTGATGTACAAGATCAAACATATCGTTTAATTACAGTTGGTTTAGGAAACTTAAAAACACGTAGTTATCAAGATATGTTGAAAATATGGGGACATCTTTTCCAATACATAAAGTCAGAACACATTGAAGATACGTATTTACTTATGGATTCATTTATTTCAAAATATGATCAGTTATCAGATGTATTAATGGCATGCGGTATTCAAAGTGAGCGT…
SACH_00068	yuiF	NhaC family sodium:proton (Na+:H+) antiporter	Amino acid transport and metabolism	1	0	0	0	0	0	1.5391	0.5335	0.4999	0.0416	-0.7635	0.1114	15.2705	36.0919	15.1107	16.5569	32.7799	41.7656	22.8901	17.1141	22.901	16.9834	40.0515	32.9075	ATGATAAATGCAGTAGTAATAGCAGTAATATTAATGATTGTGCTATGTTTATGTCGATTAAACGTAGTTATAAGCTTATTTATCAGTGCGCTAGTTGGTGGTTTAATTTCAGGCATGAGCATTGAAAAAGTTATAAATGTATTTGGGAAAAATATAGTCGATGGTGCTGAGGTAGCATTAAGCTATGCCTTATTAGGTGGATTTGCAGCATTAATTTCATACAGTGGTATCACAGACTATTTAGTAGGAAAAATTATAAATGCAATTCACGCTGAAAATAGTCGATGGTCAAGAGTTAAAGTGAAAGTGACAATAATTATTGCATTATTAGCTATGAGTATCATGAGTCAAAACTTAATTCCTGTACATATTGCATTCATTCCAATTGTCATCCCACCA…
SACH_00069	ydiI	thioesterase superfamily protein	Secondary metabolites biosynthesis, transport, and catabolism	0	0	0	0	0	0	0.7715	0.3433	0.4854	0.4215	-0.1105	0.5312	82.6434	128.097	76.1873	68.7106	83.3549	98.8929	81.312	75.1598	68.0848	80.4565	102.055	105.835	ATGACTCATTTATTAGAGACATTTGAGATGTCAATAGATCACCAGGAAGATGGTTTAGTTGTTATTTCTATGCCTGTTACTGATAAAGTAAAACAACCATTTGGATATTTACATGGCGGTGCTTCGATTGCTTTAGGTGAAACAGCATGTTCATTAGGATCTGCTAATCTAATTGATACAACCAAATTTATTCCATTAGGTTTAGAGATGAATGCCAATCATATTCATTCTGCTAAAGATGGTCGTGTTACTGCGACAGCTGAAATTATTCATCAAGGTAAGTCGACACATGTATGGGATATAAAAATTAAGAATGACAAAGAACAATTAATTACAGTTATGCGTGGTACAGTTGCTATTAAACCTTTAAAATAA
SACH_00070		pyridine nucleotide-disulfide oxidoreductase	Inorganic ion transport and metabolism	0	0	0	0	1	0	0.1885	0.5291	-0.0421	-0.6049	1.0422	-0.2443	14.3509	17.4234	16.9949	17.5912	47.7132	41.9155	17.343	7.3303	12.8995	33.8091	57.1874	36.9693	ATGCATTGGACAATTATCGGCGGTGGCATACAGGGAACTGCAATCGCACAAAAACTATTATCAAGCGGATTAACAACAGACCGATTAACAATCATTGACCCACACGAAACTTTTTGTCAAAGGTTTAACTCATATACAAATCGAATAGAAATGCCTTATTTAAGATCACCGATTGTACATCACGTACATCCACAACCGTTCCATCTAAAACAATTCGCTAAACAGCACCAATATACAAATGCTTTTTATGGTCCTTATCAACGACCTGAATTGACAATGTTTATGGATCATATTGCACATGCTTCTAAACAATATCAATTAGAGGATTGCTTGGTTCAAGGTTTAGTTCAAACTTTAGATAAACAAGAAGACAAATGGTATATCAAGTTAGAAGATGGA…
SACH_00071	mnhG_1	CPA3 family monovalent cation:proton (H+) antiporter-3 subunit G	Inorganic ion transport and metabolism	0	0	0	0	0	1	0.2609	0.8541	0.7301	0.9628	-0.4493	1.4697	232.996	274.874	286.498	418.665	147.488	217.803	191.611	303.338	220.423	200.609	160.831	327.661	ATGATCAAAATCATACTGATTAGTCTTGCACTTATCTTTGTTATCATCGGTGCTTTAATTAGCGCCCTAGCAGCCATAGGATTATTGAGACTTGAAGATGTATATTCACGTGCACATGCTGCCGGAAAAGCATCAACATTAGGTGCAATGTCATTACTATTTGGTACGTTTTTATATTTTATTGCTACGCAAGGTTTTGTAAATATGCAATTAATCGTTGCGATTATCTTTGTATTAATTACAGGTCCTCTTTCAAGTCATATGATTATGAAAGCAGCATATAATATTAAAACGCCTTATACTAAAAAGACTAAAGTCGATGAAATTTCGGAAGACTTAAAAGACACAAAATTATAA
SACH_00072	mnhF_1	CPA3 family monovalent cation:proton (H+) antiporter-3 subunit F	Inorganic ion transport and metabolism	0	0	0	1	0	1	0.339	0.9326	0.5076	1.0495	-0.3709	1.4111	130.761	103.502	143.022	200.082	112.915	116.01	114.938	142.927	104.623	118.346	116.975	187.602	ATGAATCATAATGTTATTATCGTTATTGCATTAATCATAGTTGTCATTTCTATGTTAGCTATGCTCATTCGCGTTGTGCTAGGCCCATCACTTGCCGATCGTGTTGTCGCATTAGATGCGATTGGTCTTCAATTAATGGCAGTTATAGCATTATTCAGTATTTTATTAAATATCAAATACATGATTGTCGTTATTATGATGATTGGTATATTAGCCTTTTTAGGTACTGCAGTATTCTCTAAATTTATGGACAAAGGTAAGGTGATTGAACATGATCAAAATCATACTGATTAG
SACH_00073	mnhE_1	CPA3 family monovalent cation:proton (H+) antiporter-3 subunit E	Inorganic ion transport and metabolism	0	0	0	0	0	1	0.4536	0.8108	0.6485	0.9836	-0.3209	1.336	108.717	131.02	136.041	193.574	62.3166	80.0109	91.9929	139.618	97.7736	99.4076	65.907	115.573	ATGGCTGTACAATTAGTATTAAACTTTATTATCGCAGTGTTTTGGTTGTTTGTGACAAATAGTTACACAACAAATAACTTTGTGTTAGGTTTCATCTTTGGCCTAGTTCTTGTTTACCTCTTACACAGAGTGTTACCAGGTAGATTTTATGTCATCACGCTATATCGTATTATTAAATTAGTTATTATTTTCTTAATCGAACTGATTAAAGCTAATTTTGATGTTCTGAAAATTATTATTAAACCTTCGATTAAAAATGAACCAGGATTCTTTGTTTATCACACAGATTTAAAAAAAGATTGGCAAATTGTCTTGTTGTCTAATTTAATTACATTAACACCTGGTACTGTAGTGCTTGGTGTAAGTGATGATCGTACAAAAATTTATATTCATGCCATA…
SACH_00074	mnhD_1	CPA3 family monovalent cation:proton (H+) antiporter-3 subunit D	Multiple Categories	0	0	0	0	0	0	0.0988	0.5652	0.3581	0.6848	0.0201	0.9974	113.362	106.666	123.094	180.895	70.5908	99.7906	88.9411	125.381	85.0816	100.781	75.9856	155.434	ATGATTGAAAGTAATATGCTTGTGTTAACGCTAGTTATTCCAGTAATTACAGCCATATTACTTGTCTTTATTGGAAAGCGTCCTATTATAAAGCGTTATGTCGCACTAGGCGGTACATTATTAACCTTGGTCGCGGCAATTATCAATTTAGCAAATGTTGTAAAACATGGACCAATACGCGTAGAGTTAGGTTCATGGAAAGCACCATACAGTATTGTCTTTGTATTAGACATATTCAGTGCCCTACTAATTATTACTAGTATTATTATTACAGCTATTGTGATTTTATATTCATACCAAACAATAGGTATTGAACGTGAAAGATATTATTATTATTTTTCAGTACTATTTATGTTAATAGGTATCATTGGTGCATTCACAACTGGTGACATTTTCAAC…
SACH_00075	mnhC_1	CPA3 family monovalent cation:proton (H+) antiporter-3 subunit C	Inorganic ion transport and metabolism	0	0	0	0	0	1	-0.0614	0.9255	0.5553	0.8498	0.0333	1.4455	180.912	153.676	161.025	233.434	125.513	158.932	137.609	167.518	110.669	126.792	117.982	237.105	GTGGAAATTATTATGATTTTTGTTAGTGGTATTCTCACAGCAATTAGTGTCTATCTCGTTTTGTCTAAAAGTCTGATACGAATTGTTATGGGAACTACACTATTAACACATGCAGCAAATTTATTTTTAATAACTATGGGCGGACTTAAACATGGTACGGTTCCAATTTATGAAGCGAACGTAAAAAGCTATGTTGATCCTATCCCGCAAGCACTTATTTTAACAGCAATCGTTATCGCTTTTGCGACAACAGCCTTTTTCTTAGTATTAGCATTTAGAACATATAAAGAATTAGGCACAGATAACGTTGAGAGTATGAAAGGAGTTCCAGAAGATGATTGA
SACH_00076	mnhB_1	CPA3 family monovalent cation:proton (H+) antiporter-3 subunit B	Inorganic ion transport and metabolism	0	0	0	0	0	1	0.4388	0.8733	0.519	0.8749	0.0754	1.3202	129.409	158.493	142.418	210.997	103.553	130.595	106.763	139.021	93.5833	127.375	120.93	212.643	ATGAATAGACAACAAAATGATCTAATTTTGCAATTTGCTGCAGTTATTATCTTTTTCATGGTAATGGTCTTTGGTTTTTCACTTTTCTTAGCAGGACATTATACACCTGGTGGCGGTTTCGTCGGCGGATTATTATTCGCAAGTTCACTTGTTATCATTACGATTGCATTTGATATAGAAACAATGCGTAAAATTTTCCCATTAGATTTTAAAATCTTGATAGGTATCGGATTAGTTTTTTGTATTGCGACGCCTATCGCAAGTTGGTTTTTAGGCAAAAATTTCTTTACGCATGTCACATTTGATATACCGTTATTTATATTAGAACCTGTTCATATGACAACAGCAGTATTCTTTGATTTCGGTGTTTTATGTGCAGTAGTTGGTACTGTCATGACA…
SACH_00077	mnhA	monovalent cation antiporter-3 subunit A MnhA	Multiple Categories	0	0	0	0	0	0	-0.2336	0.2289	-0.1631	0.3961	0.0666	0.4908	104.039	89.5665	104.713	125.322	68.8129	79.5496	78.3502	93.0602	64.4946	82.751	74.7232	126.629	GTGAGTTTGTTACATATTGCGGTGATATTACCGTTAATATTCGCACTCATTATTCCTATCCTGTATAGATTTTTTAAACGTATACATTTAGGATGGTTCGTATTACCTGTCCCTATCGTCATATTTATTTATATGCTTACATTAATTAAAACGACGATGTCAGGTAATACTGTAATGAAAACCTTAAATTGGATGCCTCATTTTGGTATGAACTTTGATTTATATCTTGATGGCTTAGGTTTACTCTTTAGTTTGCTTATTTCAGGAATCGGCAGTTTAGTAGTATTATATTCAATCGGCTACTTAAGTAAGTCAGAACAACTAGGGAATTTTTATTGTTATTTATTACTATTTATGGGTGCAATGTTAGGTGTCGTACTTTCAGATAATGTTATTATT…
SACH_00078	kapB	kinase associated protein B	Signal transduction mechanisms	0	0	0	0	0	0	-0.3551	0.3976	0.2066	0.4466	0.2436	0.5657	63.2305	40.5399	66.5689	62.9481	44.5606	42.5606	59.2077	49.7099	46.4796	71.4386	59.3928	61.8345	ATGAAGCTATATCGATTTTCACACAAAACAGGTAGCTATGGTGTCACGATTGTTGAAGAAAATGGAGACGATGTACTTGTTAAAGTTGAACAAGTTATCAAACACCCGAAACAAGGTGATTTACATAACCCTACTGAAACTGAAGGTGTATTTTTCCATGAACGCAAAGCATTAAGTCATTTTGAAAAACGCTATACGAAACGTTCACAATTACGCGACTTCAATGTTGATGTATTGCGCTATGAAGATTCACTTCAACAAGCAATTACAGATTTAGAAACTAAACTTAAAGCTCATCAAACAAAACATGCTGAAATGTCTTTAGCTAGTTTAGCACGCTTAAAAGAAGATTATTCACTTCAATACAAAGAAAATTTTAAATAA
SACH_00079	ppi	putative cyclophilin type peptidyl-prolyl cis-trans isomerase	Post-translational modification, protein turnover, and chaperones	0	0	0	0	0	0	-0.8787	0.0646	-0.4385	0.4183	0.3303	0.6862	408.97	204.84	387.793	396.588	221.074	157.908	265.149	319.62	234.922	352.84	222.788	337.161	ATGGCTAACTATCCACAGTTAAACAAAGAAGTACAACAAGGTGAAATTAAAGTGGTCATGCACACAAATAAAGGTGACATGACATTCAAATTATTTCCAAATATTGCACCAAAAACAGTTGAAAATTTTGTGACACATGCAAAAAATGGTTATTATGATGGAATAACATTCCACCGTGTCATTAATGACTTCATGATTCAAGGTGGCGATCCAACAGCTACTGGTATGGGTGGCGAAAGTATTTATGGCGGTGCTTTTGAAGATGAATTTTCATTAAATGCATTTAACTTATATGGCGCATTATCAATGGCTAACTCAGGACCTAATACAAATGGTTCACAATTTTTCATTGTTCAAATGAAAGAGGTACCTCAAAATATGTTAAGTCAACTTGCAGAT…
SACH_00080	yugI	S1 RNA-binding domain protein	Translation, ribosomal structure and biogenesis	0	0	0	0	0	0	-0.7523	-0.1968	-0.0513	0.2241	0.3612	0.3762	639.025	405.929	645.206	500.288	427.888	404.264	550.404	586.383	529.193	817.923	416.719	450.147	TTGAATAACTACAAAATTGGCCAACATATCAAGGTGCGTGTAACTGGTATTCAACCTTACGGTGCGTTTGTTGAGACCCCTAATCATACTGAAGGACTGATTCATATATCAGAAATTATGGATGACTACGTTCATAATTTGAAGAAATTTCTATCAGAAGGCCAAATTGTTAAAGCTAAAATTTTGTCTATAGATGATGAAGGAAAGCTCAATCTATCATTAAAGGATAATGATTACTTCAAAAATTATGAGCGTAAGAAGGAAAAACAATCAGTATTAGATGAAATCAGAGAAACAGAAAAATATGGGTTTCAAACACTTAAAGAACGCTTACCAATCTGGATAAAACAGTCAAAGCGAGCAATTCGAAACGACTAA
SACH_00081	yqiG	flavin oxidoreductase	Energy production and conversion	-1	1	0	0	1	0	-1.5922	1.1087	-0.3514	-0.1608	1.3311	0.5882	71.7792	25.6341	62.4098	118.549	73.3735	54.8297	46.6081	32.296	36.9447	113.484	77.4714	98.8267	ATGAAAAGTAAATACGAACCATTGTTTGATAAAGTAGTATTACCAAATGGAGTAGAGTTGAGAAATCGATTTGTGTTAGCCCCTTTAACACATATTTCTTCAAATGATGATGGTACTATTTCAGATATAGAACTTCCTTATATTGAAAAGCGCTCACAAGATGTTGGTATTACAATTAATGCTGCGAGTAATGTGAGTGATGTCGGAAAAGCATTTCCAGGACAGCCATCAATCGCGCATGACAGTGATATTGAAGGACTAAAACGATTAGCTACAGCAATGAAGAAAAACGGTGCCAAAGCACTCGTACAAATACATCATGGCGGTGCACAAGCATTGCCTGAATTAACACCTGATGGAGACGTCGTAGCACCAAGTCCGATTTCTTTAAAAAGTTTC…
SACH_00082	rocD	ornithine--oxo-acid transaminase	Amino acid transport and metabolism	-1	0	-1	-1	1	-1	-3.0822	-0.244	-1.3228	-2.2206	1.7055	-1.4585	348.93	39.4504	340.163	282.887	161.668	76.0045	222.684	42.0131	198.83	1076	174.051	61.3723	ATGACTAAATCTGAAAAAATTATTGAGTTAACAAATCATTACGGAGCACATAATTATTTACCATTGCCAATTGTCATTTCAGAAGCTGAAGGGGTATGGGTTAAAGATCCTGAAGGCAATAAATATATGGATATGTTATCTGCATATTCCGCTGTTAACCAAGGTCATAGACATCCGAAAATTATTCAAGCATTAAAAGATCAAGCTGATAAAGTGACTCTAGTTTCACGTGCTTTTCATAGTGATAACTTAGGAGAATGGTACGAAAAAATTTGTAAACTGGCAGGTAAAGATAAAGCCTTACCAATGAATACAGGTGCTGAAGCAGTAGAAACAGCTTTGAAAGCAGCACGACGCTGGGCATACGATGTTAAAGGAATTGAGCCAAATAAAGCAGAA…
SACH_00083	gudB	putative NAD-specific glutamate dehydrogenase	Amino acid transport and metabolism	-1	0	-1	-1	1	-1	-2.9868	-0.3373	-1.1438	-1.8511	1.1017	-1.3861	574.972	91.2628	544.801	488.584	283.593	184.64	364.517	100.871	354.072	1426.19	284.251	132.977	ATGACTGAGAACAATAATTTAGTAACTTCTACTCAAGGAATTATTAAAGAAGCATTGCATAAATTGGGATTTGACGAAGGAATGTACGATTTAATTAAAGAACCTTTAAGAATGTTACAAGTGCGTATCCCTGTACGAATGGATGATGGCACTGTTAAAACATTCACAGGTTACCGTGCGCAACATAATGATGCTGTTGGACCAACAAAAGGGGGCGTGCGTTTCCACCCAGATGTTGATGAAGAAGAAGTAAAAGCATTATCAATGTGGATGACTTTGAAATGTGGCATTGTTAACTTACCATACGGTGGTGGTAAGGGTGGTATCGTTTGTGATCCACGTCAAATGAGCATTCATGAAGTTGAACGTTTATCACGCGGATATGTAAGAGCAATTTCA…
SACH_00084	ugpQ_1	glycerophosphoryl diester phosphodiesterase UgpQ_1	Energy production and conversion	-1	-1	-1	-1	-1	-1	-3.0651	-2.3283	-1.0682	-1.257	-2.0964	-1.9674	176.306	21.2296	141.308	22.4973	99.1908	43.4638	137.701	47.7427	100.916	29.1773	131.73	27.178	ATGACTAACTCTTCGAAAAGCTTCACTAAATTTATGGCTGCTTCTGCTGTTTTTACTATGGGATTTTTATCAGTACCTACTGCTGGCGCTGAACAAACAAATCAAATTGCAAATAAACCTCAGGCTATTCAATGGCATACAAATTTAACGAATGAGCGATTCACTACTATCGCACATCGTGGCGCAAGTGGCTATGCACCCGAGCATACGTTTCAAGCATATGATAAGAGTCATAATGAGTTAAAAGCATCTTATATCGAAATTGATTTACAACGTACCAAAGATGGCCATTTAGTTGCTATGCATGATGAAACTGTTAACCGTACAACAAATGGACACGGTAAAGTTGAGGATTATACCCTTGATGAATTAAAACAGTTAGATGCAGGAAGTTGGTTT…
SACH_00085	argH	putative argininosuccinate lyase	Amino acid transport and metabolism	0	0	0	0	0	0	0.6778	0.5985	-0.1776	-0.4293	0.0263	-0.2878	15.2687	37.7117	16.0452	18.2036	38.1627	29.9486	17.9904	8.8092	13.4087	17.4465	47.7776	30.3259	ATGAGCAATAAAGCTTGGGGCGGTAGATTTGAAGTACAACTTGAAGAGTGGGTTGATGACTTTAACGCATCCATTACTTTTGATCAAACGCTCATAGATCAAGATATTGAAGGCAGCATTGCGCATGCAACTATGCTTGCGGATCAAGGCATTATTAGTCAACAAGACAGCGAACAAATTATACAAGGACTAAAATCTATTCAACATGATTATCATCAAGATCAAATTCAATTTAGTGCATCATTAGAAGATATTCATTTAAATATTGAACATGAATTAATTAAACGTATTGGTGACGCTGGTGGTAAGTTGCATACTGGACGCAGTAGAAACGATCAAGTTGCAACAGACATGCACTTGTACACTAAGAAACAAGTGCAAGATATCATCGCATTAATT…
SACH_00086	argG	putative argininosuccinate synthase	Amino acid transport and metabolism	0	0	0	0	0	0	0.5648	0.8926	-0.0909	-0.1908	0.0883	-0.4485	11.444	28.0868	12.8273	17.273	31.324	26.2657	12.8981	7.0519	10.0311	14.8554	39.2423	21.2478	ATGAAAGAGAAAATTGTTTTAGCATATTCAGGAGGACTAGATACAAGTGTGGCCGTTCAATGGCTTATCGACAAAGGATACGACGTTGTAGCTTGTTGCCTAGATGTTGGTGAAGGTAAAGATTTAGACATCGTTTATAAAAAAGCTTTAGATATGGGAGCTGTTGAATGTCATATTATTGATGCCACAAAAGAATTTAGTGATGAGTATGTAAGTTATGCAATCAAAGGAAATTTAATGTATGAAAATGCATATCCATTAGTTTCTGCTTTATCAAGACCATTAATCGCTAAAAAATTAGTAGAGATTGCTGAGAAAACAAATTCAGTAGGTATTGCACATGGTTGTACTGGTAAAGGGAATGACCAAGTACGTTTCGAAGTTGCCATTAAAGCATTA…
SACH_00087	pgi	glucose-6-phosphate isomerase	Carbohydrate transport and metabolism	-1	0	0	1	0	0	-1.2019	0.2155	-0.3379	1.0027	-0.315	0.3861	324.96	138.161	321.375	393.832	143.343	146.218	202.258	400.656	202.834	227.955	140.69	212.06	ATGACTCATATTCAATTAGATTTTAGTAAAACGTTAGAATTTTTCGGTGAACACGAATTAAAACAACAACAAGAAATTGTTAAATCAATTCACAAAACAATTCATGAAGGTACTGGTGCAGGTAGTGACTTCTTAGGCTGGGTTGATTTACCAGTTGATTACGACAAAGAAGAATTTTCAAGAATTGTTGAAGCATCAAAACGCATTAAAGAAAATTCTGATGTTTTAGTAGTCATCGGTATTGGTGGTTCTTACTTAGGTGCACGTGCAGCAATCGAAATGTTAACGTCATCATTTAGAAACAGCAATGAATACCCTGAAATTGTATTTGTTGGTAATCACTTATCATCAACATACACTAAAGAGTTAGTTGATTATTTAGCAGACAAAGATTTCTCT…
SACH_00088	ydjZ	TVP38/TMEM64 family inner membrane protein YdjZ	Function unknown	0	-1	0	1	-1	0	0.8346	-1.3401	-0.3935	1.0704	-1.6008	-0.1293	53.4227	79.2453	71.6291	20.737	55.2549	33.7292	42.2929	60.8228	44.2623	20.5306	56.7205	34.8457	TTGTCGTTTCATCAAGTAGAAGAATGGTTTGAGATATTTCGACAGTTTGGTTATTTACCTGGATTCATATTGTTATATATAAGAGCGATTATTCCAGTATTTCCATTAGCACTCTATATTTTAATTAATATTCAAGCCTATGGACCTATTTTAGGTATATTGATTAGTTGGCTTGGATTAATTTCTGGAACATTTACAGTCTATTTGATCTGTAAACGATTGGTGAACACTGAAAGGATGCAGCGAATTAAACAACGTACTGCTGTTCAACGCTTGATTAGTTTTATTGATCGCCAAGGATTAATCCCATTGTTTATTTTACTTTGTTTTCCTTTTACGCCAAATACATTAATAAATTTTGTAGCGAGTCTATCTCATATTAGACCTAAATATTATTTC…
SACH_00089	lepB	Sec family Type I general secretory pathway S26 family signal peptidase I LepB	Intracellular trafficking, secretion, and vesicular transport	0	-1	0	0	-1	0	0.7282	-1.2482	-0.3402	0.7973	-1.4271	-0.1691	73.6928	94.5	77.4342	24.2285	78.3003	53.2816	66.2083	82.2339	57.1184	28.3916	89.4618	55.7271	GTGAAAAAAGTTGTAAAATATTTGATTTCATTGATACTTGCTATTATCATTGTACTGTTCGTACAAACTTTTGTAATAGTTGGTCATGTCATTCCGAATAATGATATGTCACCAACCCTTAACAAAGGGGATCGTGTTATTGTAAATAAAATTAAAGTTACATTTAATCAATTGAATAATGGTGATATCATTACATATAGGCGTGGTAACGATATATATACTAGTCGAATTATTGCCAAACCTGGTCAATCAATGGCGTTTCGTCAGGGACAATTATACCGTGATGACCGACCGGTTGACGCATCTTATGCCAAGAACAGAAAAATTAAAGATTTTAGTTTGCGCAATTTTAAAGAATTAGATGGAGATATTATACCGCCTAACAATTTTGTTGTGCTA…
SACH_00090	spsB	Sec family Type I general secretory pathway S26 family signal peptidase I	Intracellular trafficking, secretion, and vesicular transport	0	0	0	0	-1	0	0.7182	-0.9479	-0.0059	0.7549	-1.0935	0.0933	106.455	152.245	112.853	46.4587	91.8725	80.8318	90.0085	118.337	81.3083	48.5118	97.8896	80.2149	TTGAAAAAAGAATTATTGGAATGGATTATTTCAATTGCAGTCGCTTTTGTCATTTTATTTATAGTAGGTAAATTTATTGTTACACCATATACAATTAAAGGTGAATCAATGGATCCAACTTTGAAAGATGGCGAGCGAGTAGCTGTAAACATTATTGGATATAAAACAGGTGGTTTGGAAAAAGGTAATGTAGTTGTCTTCCATGCAAACAAAAATGATGACTATGTTAAACGTGTCATCGGTGTTCCTGGTGATAAAGTAGAATATAAAAATGATACATTATATGTCAATGGCAAAAAACAAGATGAACCATATTTAAACTACAATTTAAAACATAAACAAGGTGATTACATTACTGGGACTTTCCAAGTTAAAGATTTACCGAATGCGAACCCTAAA…
SACH_00091	addB	ATP-dependent nuclease subunit B	Replication, recombination and repair	0	0	0	0	0	0	-0.2024	-0.65	-0.7223	0.0201	-0.3731	-0.6742	30.1816	22.8164	29.4585	16.3723	35.3662	23.6241	26.2185	23.523	21.8729	20.6765	41.5934	25.7783	ATGACATTACATGCTTATTTAGGTAGAGCGGGAACAGGTAAGTCTACGAAAATGTTGACCGAAATAAAACAAAAAATGAAAGCAGATCCGCTTGGAGATCCAATCATTTTAATTGCGCCAACTCAAAGTACATTTCAATTAGAACAAGCCTTTGTCAATGATCCGGAATTAAATGGTAGTTTAAGAACAGAAGTGTTGCATTTTGAACGATTAAGTCATCGTATTTTCCAAGAAGTTGGTAGTTATAATGAACAAAAACTATCTAAAGCTGCTATGGAAATGATGATTTATAACATTGTTCAAGAACAACAAAAGTATTTAAAACTTTATCAATCACAAGCAAAATATTATGGGTTTAGTGAAAAATTAACAGAACAAATTCAAGATTTTAAAAAATAT…
SACH_00092	addA	ATP-dependent nuclease subunit A	Replication, recombination and repair	0	0	0	0	0	0	-0.3162	-0.3537	-0.6581	-0.008	-0.2601	-0.4449	36.1665	27.0962	36.7159	26.8284	38.2712	27.6389	32.4821	28.5906	27.3363	26.9285	44.6848	35.0271	ATGACAATTCCAGAGAAACCACAAGGCGTGATTTGGACTGACGCGCAATGGCAAAGTATTTACGCAACTGGACAAGATGTACTTGTTGCAGCCGCGGCAGGTTCAGGTAAAACAGCTGTACTAGTTGAGCGCATTATCCAAAAGATTTTACGTGATTGCATTGATGTCGATCGACTTTTAGTCGTAACGTTTACAAACTTAAGTGCACGTGAAATGAAGCATCGTGTAGACCAACGTATTCAAGAGGCATCGATTGCTGATCCTGCAAATGCACACTTGAAAAACCAACGCATCAAAATTCATCAAGCACAAATATCTACACTTCATAGTTTTTGCTTGAAATTAATTCAACAGCATTATGATGTATTAAATATTGACCCGAACTTTAGAACAAGCAGT…
SACH_00093	mhpD	2-keto-4-pentenoate hydratase	Secondary metabolites biosynthesis, transport, and catabolism	0	0	0	0	1	0	-0.6409	0.3608	-0.1642	0.2288	1.0214	0.6605	133.981	78.5311	146.81	176.871	110.639	98.7933	105.701	108.951	98.4047	244.755	108.308	150.683	ATGAAATTCTTATCATTCAAGTATAATGACAAAACTTCATATGGCGTTAAAGTAAAACGCGAAGATGCTGTATGGGATTTAACACAAGTATTTGCTGACTTTGCAGAAGGAGATTTCCATCCTAAAACATTGTTATCTGGTTTACAACAAAATCATACTTTAGATTTTCAAGAACAAGTACGTAAAGCAGTTGTAGCAGCAGAAGATAGCGGCAAAGCTGAAGACTATAAAATTTCATTTAATGACATTGAATTCTTACCACCAGTAACACCTCCGAATAATGTGATTGCTTTTGGTAGAAATTACAAAGATCATGCGAACGAATTAAATCATGAAGTGGAAAAATTATATGTATTTACAAAAGCAGCGTCATCTTTAACTGGAGATAATGCAACAATT…
SACH_00094		UPF0344 protein	Function unknown	1	0	0	0	0	0	1.423	0.4663	0.8278	-0.0444	-0.2394	0.6476	145.319	429.375	160.335	171.156	191.909	304.614	198.65	153.31	194.527	214.703	221.032	264.922	ATGTTACATTTACATATTTTAAGTTGGGTATTAGCAATCATTTTATTTATCGCTACATACTTAAATATTTCAAAAAATCAAGGTGGTACGCCATATTTCAAACCATTACATATGGTACTACGATTATTTATGCTGTTGACGTTAATTTCAGGATTTTGGATATTAATTCAGTCATTTATGAATGGCGGGGCAAATCATATGTTGCTTACATTGAAAATGCTGTGTGGTGTTGCAGTAGTTGGATTGATGGAAGTGTCGATTGCTAAAAGAAAGAGACATGAACAAAGTCACACAATGTTTTGGATAACAATTGCATTAATTATCATCACAATGGTATTAGGTGTCATTCTACCGTTAGGACCTTTATCAAAATTATTCGGTATTGGCTAA
SACH_00095	Int-Tn	Transposase from transposon Tn916	Replication, recombination and repair	0	0	-1	0	0	0	-0.1508	-0.4747	-1.1237	-0.0459	-0.2493	-0.0503	305.851	307.935	279.075	205.063	215.314	134.496	277.735	251.837	248.728	305.38	223.866	273.464	ATGTCAGAAAAAAGACGTGACAATAAAGGTCGAATCTTAAAGACTGGAGAGAGCCAACGAAAAGACGGAAGATACTTATACAAATATATAGATTCATTTGGAGAACCGCAATTTGTTTACTCGTGGAAACTTGTGGCTACAGACCGAGTACCAGCAGGAAAGCGTGATTGTATCTCACTTAGAGAGAAAATCGCAGAGTTACAGAAAGACATTCATGATGGTATTGATGTTGTAGGAAAGAAAATGACACTCTGCCAGCTTTACGCAAAACAGAACGCTCAAAGACCAAAGGTTAGAAAAAACACTGAAACTGGACGCAAATATCTTATGGATATTTTGAAGAAAGACAAGTTAGGTGTAAGAAGTATTGACAGTATTAAGCCATCAGACGCTAAAGAA…
SACH_00096	xis	Excisionase from transposon Tn916	Function unknown	0	0	0	0	0	0	-0.3663	0.0913	-0.1419	0.1987	-0.2829	-0.4575	42.3735	30.4311	41.4046	34.2089	128.819	83.1186	44.57	28.6999	38.4418	51.9269	168.282	75.7595	ATGAAGCAGACTGACATTCCTATTTGGGAACGTTATACCCTAACCATTGAAGAAGCGTCAAAATATTTTCGTATTGGCGAAAACAAGCTATGA
SACH_00097		Helix-turn-helix domain	Function unknown	0	0	0	0	0	0	-0.0236	0.1671	0.0878	-0.262	-0.2888	-0.3498	51.0527	67.8041	65.6964	55.652	171.388	150.524	66.31	25.3204	65.8965	81.5136	251.251	123.472	ATGAAAACACAATATCCTATGATTCCCTTTCCTCTCATTGTAAAGGCAACAGATGGCGATACCGAAGCGATTAACCAGATTCTACATCATTACAGAGGGTACATAACGAAGCGTTCCCTACGACTTATGAAAGATGAATATGGCAATCAAAGTATGGTCGTTGATGAAGTCTTACGTGGAAGAATGGAAACCAGACTGATTACAAAGATTTTGTCATTTGAAATTAAGTAA
SACH_00098	phyR	Sigma-70 Region 4 protein	Transcription	0	0	0	0	0	0	-0.2945	-0.3089	-0.0129	-0.2468	0.291	-0.3865	19.9578	21.2903	23.2478	14.2752	63.9555	50.0668	22.0319	9.7891	15.693	27.5781	88.619	44.7875	ATGAAACCATCTTCTTTTCAGACCACAATAGAAAATCAGTTTGACTATATCTGTAAACGTGCTATGGAAGACGAGCGAAAGAATTATATGCTTTATCTTTCAAGGATTGCAAAGCGTGAGGTGTCCTTTTCGGATGTTGGCGATTATCTTGTTAGCCAGTTTGCGACAACAGATAACTATTCAACTGACTTTCAGATTTTTACACTCAATGGGTTATCAGTAGGCGTTGAAAATGATTTGTTGAGTGAAGCATTACGTGAGTTGCCAGACAAGAAACGTGAAATTCTACTGCTGTTTTACTTTATGGACATGAGCGATTCAGAAATTGCAGACCTGTTGAAATTGAACCGTTCTACTGTCTATCGGCATAGAACCAGTGGACTAGCCTTAATTAAAAAG…
SACH_00099		putative transcriptional regulator	Transcription	0	0	0	0	0	0	0.5383	-0.8551	-0.3563	0.3796	-0.9473	0.3836	477.914	762.207	447.8	201.776	450.169	330.932	365.667	400.936	296.05	200.379	508.729	559.604	ATGCGTAAAAAAGAAGATAAATATGATTTTAGAGCCTTTGGTTTAGCCATTAAAGAAGCTCGATTGAAACGAGGTTTAACTCGTGAACAAGTGGGAGCATTGATTGAAATTGACCCACGGTACTTAACTAATATTGAAAATAAAGGGCAACACCCCAGCATACAAGTTCTTTATGACCTTGTATCGTTACTTCATGTTTCCGTTGATGAATTTTTCTTACCTGCTAATAACTTGGTAAAAAGCACCCGACGATTACAGATAGAGAAATACATGGATAGCTTTACAGACAAAGAACTATCCTTAATGGAATCTTTAGCCAGCGGTATCAACGAAGCAAGAAACATCGAAGACTAA
SACH_00100	tetM	tetracycline resistance protein TetM	Translation, ribosomal structure and biogenesis	1	0	0	0	0	0	1.5863	0.8584	0.6178	-0.3793	0.7449	0.1458	28.9085	114.735	30.3353	46.3026	62.802	118.381	35.6227	22.9493	30.776	61.7511	81.5634	96.7228	ATGAAAATTATTAATATTGGAGTTTTAGCTCATGTTGATGCAGGAAAAACTACCTTAACAGAAAGCTTATTATATAACAGTGGAGCGATTACAGAATTAGGAAGCGTGGACAAAGGTACAACGAGGACGGATAATACGCTTTTAGAACGTCAGAGAGGAATTACAATTCAGACAGGAATAACCTCTTTTCAGTGGGAAAATACGAAGGTGAACATCATAGACACGCCAGGACATATGGATTTCTTAGCAGAAGTATATCGTTCATTATCAGTTTTAGATGGGGCAATTCTACTGATTTCTGCAAAAGATGGCGTACAAGCACAAACTCGTATATTATTTCATGCACTTAGGAAAATGGGGATTCCCACAATCTTTTTTATCAATAAGATTGACCAAAAT…
SACH_00101		Conjugative transposon protein TcpC	Function unknown	0	0	0	0	0	0	0.5098	-0.2832	-0.1136	-0.1262	-0.0678	-0.1848	18.4232	25.6975	18.9921	11.5939	43.5984	35.6321	21.0686	11.7028	16.0352	20.2466	54.6673	35.8629	ATGAGAAAGGAAGATTTAATGATGAAATTTAGAAAAAATCAGAATAAAGAAAAACAGATACCAAAGGAAAAGAAACCTCGTGTCTATAAGGTCAATCCTCATAAAAAGGTTGTGATTGCCTTGTGGGTACTTTTAGGGCTTAGTTTCAGCTTTGCGATATTCAAGCACTTTACAGCTATAGATACTCATACTATTCACGAAACAACTATCATAGAAAAGGAATACGTTGATACTCATCATGTAGAAAATTTTGTAGAGAACTTTGCGAAAGTCTACTATTCATGGGAGCAATCCGATAAGTCCATTGATAATCGAATGGAAAGTCTAAAAGGCTATCTGACAGATGAACTTCAAGCTCTCAATGTTGATACAGTACGCAAAGATATTCCTGTATCGTCT…
SACH_00102	yddH	NlpC p60 family protein	Cell wall/membrane/envelope biogenesis	0	0	0	0	0	0	-0.476	0.2187	-0.0883	-0.9936	0.6184	-0.4021	30.6881	29.4975	27.1141	23.6946	76.1365	67.3175	36.7906	12.7677	20.6098	40.2054	100.484	61.0016	ATGAAGTTGAAAACTTTAGTGATTGGTGGTTCTGGATTATTCTTGATGGTCTTCTCACTGCTTCTGTTTGTTGCCATTTTATTTTCAGATGAACAGGACAGCGGAATTTCCAATATTCATTATGGAGGTGTGAATGTTTCCGCAGAAGTGCTGGCTCATAAGCCTATGGTAGAAAAATATGCCAAAGAATATGGCGTTGAAGAATATGTCAACATACTTCTTGCGATTATACAGGTGGAATCGGGCGGTACTGCGGAAGATGTTATGCAGTCCTCGGAATCCCTCGGTCTTCCACCTAATTCATTGAGTACAGAAGAATCCATTAAGCAAGGTGTGAAGTATTTCAGTGAATTATTAGCCAGTAGCGAAAGGCTCAGTGTAGATTTAGAATCGGTTATC…
SACH_00103		the current gene model (or a revised gene model) may contain a frame shift	Function unknown	0	0	0	0	0	0	-0.1537	-0.0647	-0.3395	-0.8403	0.367	-0.661	16.2886	15.7826	13.5988	9.706	39.1702	30.497	19.3855	7.7943	10.68	17.5507	52.6654	28.736	GTGAAACCATCAATAGTAAACAGAATAAAATCAAACTGGACGCTGAAACGTCTAGGTAAAGTGGCAATGACAGTGGCTTTCACACTTGTGATTGCCATTTTTCTTTTAGCCATGCTGGGAACGGTGGTTCAAGCTGCGGGCTTGGTAGATGATACGGTCAATGTGGCAAATGAATACAGCCGATACCCACTTGAAAACTATCAACTGGATTTTTATGTGGATAATAGCTGGGGCTGGCTTCCGTGGAACTGGTCGGACGGGATTGGAAAACAGGTCATGTATGGACTATATGCCATTACCAATTTTATTTGGACAATCAGTTTGTATGTTTCCAATGCGACAGGTTACTTAGTACAGGAAGCCTATTCCTTAGACTTCATTTCCGCTACAGCAGATTCC…
SACH_00104	yjgR	putative ATP/GTP-binding protein	Replication, recombination and repair	0	0	0	0	0	0	0.0721	-0.0069	-0.2403	-0.7634	0.3064	-0.5923	19.8064	23.208	18.2709	14.3886	44.1008	39.3125	23.6678	10.8906	15.8867	24.3186	59.0085	38.4496	ATGGCATATCCAATTAAATACATTGAAAACAATCTCGTCTGGAATAAAGACGGGGAATGTTATGCTTACTATGAGCTTGTTCCTTACAATTACTCATTTCTAAGTCCAGAACAGAAAATACAAGTGCATGATTCTTTCAGACAGCTTATCGCACAAAATCGTGATGGCAAAATTCATGCTTTACAAATCAGTACAGAATCCAGCATACGTTCTGCACAAGAGCGTTCCAAAAATGAAGTCACTGGCAAGCTCAAAGCGGTTGCCTATGACAAAATCGACCAACAGACAGACGCTTTAATATCCATGATTGGCGAAAATCAAGTGAACTACCGTTTCTTTATCGGCTTTAAGTTGCTTCTCAACGATCAGGAGTTTTCTATGAAAAGTCTTACCGTTGAA…
SACH_00105	ardA	putative antirestriction protein	Defense mechanisms	0	0	0	0	0	0	0	-0.0006	-0.0024	-0.4543	0.2375	-0.1534	19.5596	29.1075	22.4688	16.1728	57.7727	47.339	26.3691	10.1881	19.7326	31.9286	84.2109	49.9365	ATGGACGATATGCAAGTCTATATTGCGAATTTAGGCAAATACAATGAGGGCGAATTGGTCGGTGCGTGGTTTACCTTTCCCATTGACTTTGAGGAAGTCAAAGAGAAAATCGGCTTGAATGATGAATATGAGGAATACGCCATTCATGACTACGAGTTACCCTTTACGGTTGACGAATACACTTCCATTGGCGAACTCAATCGACTATGGGAAATGGTATCGGAATTACCCGAAGAATTACAATCGGAGCTATCTGCTCTGCTCACTCATTTTTCAAGCATTGAAGAACTAAGCGAACATCAAGAGGATATTATCATTCATTCCGATTGTGATGATATGTATGACGTGGCACGCTACTACATTGAAGAAACGGGTGCTTTAGGCGAAGTACCAGCTAGT…
SACH_00106		Psort location CytoplasmicMembrane, score	Function unknown	0	0	0	0	0	0	0.3553	-0.0373	0.1624	-0.284	-0.064	-0.1861	35.4486	64.7623	44.2416	27.843	99.2658	93.4158	48.1496	23.8838	43.8309	48.1058	156.427	88.6253	ATGAATTTTGGACAAAACCTTTATAACTGGTTTCTATCAAACGCTCAATCACTGGTGCTTTTAGCAATCGTTGTGATTGGCTTGTATCTTGGCTTCAAGCGTGAGTTTAGCAAACTGATTGGCTTTTTAATTATTGCGATTATTGCGGTTGGCTTAGTCTTCAACGCTGCTGGAGTAAAAGACATTTTACTAGAGCTATTCAATCGCATTATTGGTGCTTAA
SACH_00107		replication initiation factor	Transcription	0	0	0	0	0	0	-0.3812	0.0697	-0.1092	-0.9608	0.4035	-0.5964	17.7576	17.4113	18.4968	14.4589	53.7706	46.9704	21.5026	7.3845	13.7202	22.8249	75.9684	39.4088	TTGGAGGGATTTTTACTGAATGAACAAACTTGGTTACAGCATTTAAAAGAAAAACGCTTGGCTTATGGACTATCTCAAAACCGTTTAGCTGTTGCGACTGGTATTACAAGGCAGTATCTAAGCGATATTGAAACAGGAAAAGTCAAGCCATCAGAGGATTTACAGCAGTCCCTTTGGGAAGCTCTGGAACGCTTCAATCCCGATGCTCCCCTTGAAATGCTGTTTGATTATGTAAGAATTCGCTTTCCGACAACAGACGTACAGCAGGTGGTCGAAAACATCTTACAACTGAAACTGTCCTATTTTCTTCATGAGGACTATGGTTTCTATTCTTATTCAGAGCATTATGCTTTAGGCGACATATTCGTCCTTTGCTCCCATGAACTGGACAAAGGAGTT…
SACH_00108		DNA segregation ATPase FtsK/SpoIIIE	Cell cycle control, cell division, chromosome partitioning	0	0	0	-1	0	0	-0.387	-0.1431	-0.2354	-1.0201	0.3473	-0.6724	22.8451	19.7226	23.0143	15.5122	57.3844	46.4064	27.1861	9.3428	16.4572	26.8016	80.4512	43.1279	ATGAAACAGCGTGGTAAAAGGATTCGCCCATCTGGTAAAGATTTAGTCTTTCATTTTACGATAGCGTCACTCCTGCCTGTTTTCCTGCTGGTTGTCGGACTGTTTCATGTGAAGACAATCCAGCAGATCAACTGGCAGGATTTTAACCTATCACAAGCAGATAAGATTGACATTCCCTATTTAATTATCAGTTTCAGTGTCGCAATTCTTATCTGCTTGCTGGTAGCGTTTGTATTCAAACGGGTTCGCTATGATACGGTTAAACAACTTTACCACCGTCAAAAACTGGCAAAGATGATACTTGAAAACAAGTGGTATGAATCTGAACAGGTCAAAACAGAGGGTTTCTTTAAAGATAGTGCTGGTCGTACAAAGGAAAAGATAACCTACTTCCCTAAA…
SACH_00109		Bacterial protein of unknown function (DUF961)	Function unknown	0	0	0	0	0	0	-0.6502	0.1778	-0.0966	-0.3989	0.3813	-0.1407	24.4943	17.719	21.3135	17.4404	63.2411	48.6125	23.9675	9.6669	15.2834	27.1523	87.0714	48.0722	ATGAGATTAGCAAATGGCATTGTATTAGATAAAGACACGACTTTTGGAGAATTGAAATTCTCTGCTCTACGTCGTGAAGTGAGAATCCAAAATGAAGACGGGTCGGTTTCAGATGAAATCAAGGAACGTACCTATGACTTAAAATCCAAAGGACAAGGACGCATGATTCAAGTAAGTATTCCTGCCAGCGTGCCTTTGAAAGAGTTTGATTATAACGCACGGGTGGAACTTATCAATCCCATTGCGGACACCGTTGCTACTGCCACCTATCAAGGAGCAGATGTTGACTGGTATATCAAGGCAGACGATATTGTGCTGACAAAGGATTCTAGTTCATTCAAAGCTCAACCACAAGCAAAGAAAGAACCGACACAAGACAAATAG
SACH_00110		Bacterial protein of unknown function (DUF961)	Function unknown	0	0	0	0	0	0	0.1539	-0.3266	-0.2456	0.0059	-0.0928	-0.3104	14.8267	41.3111	22.414	11.1818	74.1631	45.9462	21.3096	10.408	17.3522	23.4517	86.8632	39.7697	ATGGAACTTAAATTTGTGATTCCCAACATGGAAAAAACATTCGGCAATTTAGAATTTGCTGGCGAGGATAAAGTCGTTCAGCGAAGAATCAACGGACGGCTAACTGTCTTATCAAGAAGCTATAATCTCTATTCTGATGTTCAAAGAGCAGATGATATTGTGGTGGTGCTTCCTGCTGAAGCTGGCGAAAAACATTTCGGCTTTGAGGAACGTGTGAAGTTAGTCAATCCACGTATTACCGCAGAGGGCTACAAAATCGGCACTCGTGGTTTTACAAATTACCTTTTACATGCTGACGACATGATAAAAGAATAA
SACH_00111		putative transposase for IS1272	Mobilome: prophages, transposons	0	0	0	0	0	0	-0.2309	0.3817	0.2481	0.1486	-0.9844	-0.0751	14.8268	21.0856	13.3685	13.2421	48.4251	44.5725	18.4582	10.9363	17.9083	18.7049	62.24	30.6089	ATGAAGAATTATAATTGGGATTACTTTAAAGCCCAAATTAATCAAAAGCTTTCTGAACCAAAAACGAAAAAAATCTATAGTCAAAGAAAAATTGATGTAGAGCCTGTTTTTGGATTTATGAAGGCTATTTTGGGTTTCACTCGAATGTCAGTTCGAGGAATAAATAAAGTTAAACGAGAGCTAGGTTTTGTATTAATGGCACTTAATATAAGGAAAATAGCAGCTCAACGAGCTGTACATTATCAAATACATTTAAAAAAAGCTGATTTCTATCAAATAATTAATAGAAATCAGCTTTTTTACATTGCCTAA
SACH_00112		COG3666 Transposase and inactivated derivatives	Replication, recombination and repair	0	0	0	0	0	0	0.1101	0.088	0.0128	0.3857	-0.1921	-0.0397	90.7907	42.6403	87.1436	59.2052	179.962	154.511	67.8447	45.867	70.1401	99.2774	238.081	109.493	ATGTATAAAAATTATAACGTGACCCAACTTAAGCCAGGATACAATTTACAAATAGCGACAAATTCTCAATTTGTTTTATCCTATGACCTATTTCAAAACCCAACAGATACTAGAACATTAATTCCATTTTTAACAATGATTCAAAATACCTTCGTTATTTACCAGAGTATATTGTAG
SACH_00113	cdr_1	coenzyme A disulfide reductase	Energy production and conversion	0	0	0	0	1	0	-0.6456	0.4748	-0.0987	0.3675	1.7174	0.3138	151.609	97.9101	134.961	186.583	126.755	151.236	101.756	115.336	70.2384	303.684	126.804	177.785	ATGCCCAAAATAGTCGTAGTCGGAGCAGTCGCTGGCGGTGCTACATGTGCCAGCCAAATTCGACGTTTAGATAAAGAAAGTGACATTATTATTTTTGAAAAAGATCGTGATATGAGCTTTGCTAATTGTGCATTGCCTTATGTCATTGGCGAAGTTGTTGAAGATAGAAAATATGCTTTAGCATATACACCTGAAAAATTTTATGATAGAAAGCAAATTACAGTAAAAACTTATCATGAAGTTATTGCAATCAATGATGAAAGACAAACTGTAACTGTATTAAATAGAAAGACCAACGAACAATTTGAAGAATCATACGATAAACTCATTTTAAGCCCTGGTGCAAGTGCAAATAGCCTTGGCTTTGAAAGTGATATTACATTTACACTTAGAAATTTA…
SACH_00114	yitU	haloacid dehalogenase-like hydrolase	Coenzyme transport and metabolism	0	0	0	0	1	0	-0.3258	0.8492	0.5678	0.4296	1.7322	0.8325	92.4117	64.7821	80.5419	122.115	66.2178	91.0661	61.5749	64.1175	44.2327	179.942	72.5977	102.182	ATGCAACCACATTTAATATGTCTAGACTTAGACGGAACATTATTAAACGATAACAAAGAAATTTCATCATATACTAAACAAGTATTAAATGAATTACAACAACGTGGACACCAAATTATGATTGCGACTGGCAGACCTTATCGTGCAAGTCAAATGTATTATCATGAATTAAATTTAACGACACCAATTGTTAATTTTAATGGCGCTTACGTACATCACCCTAAAGATAAAAACTTCAAAACTTGCCATGAAATTTTAGATTTAGGCATCGCACAAAATATTATTCAAGGATTACAACAATATCAAGTATCGAATATTATTGCAGAAGTGAAAGATTATGTTTTCATTAACAATCATGATCCAAGGTTATTTGAAGGTTTTTCAATGGGTAATCCAAGA…
SACH_00115	paaD	putative metal-sulfur cluster biosynthetic enzyme PaaD	Post-translational modification, protein turnover, and chaperones	0	0	0	0	1	1	-0.7969	0.5254	0.2478	0.652	1.2973	1.1963	1312.05	786.654	1078.39	1610.73	711.836	1117.93	798.655	1119.47	561.652	1862.23	632.518	1642.33	ATGGAAGAGGCATTGAAAGATAGTATCTTAGGTGCATTAGAAATGGTAATTGACCCTGAATTAGGAATTGATATCGTTAATTTAGGTTTAGTATACAAAGTGAATGTTGATGATGAAGGCGTATGTACAGTTGATATGACTTTAACATCAATGGGATGTCCAATGGGACCTCAAATTATTGATCAAGTTAAAACAGTATTAGCAGAGATTCCTGAAATTCAGGATACTGAAGTGAATATCGTATGGAGTCCGCCTTGGACAAAAGATATGATGTCACGTTACGCTAAGATTGCACTTGGTGTGAGCTAA
SACH_00116	yrhL_1	O-acetyltransferase	Multiple Categories	0	0	0	0	0	0	0.2241	0.2697	0.0251	-0.2205	0.3446	-0.3216	13.657	16.1768	14.1779	12.7938	27.4685	25.5968	14.6855	8.7581	10.7777	17.2636	37.0945	23.3084	ATGAACAAAACAAAGGGTTTTACAAAATATAAGAAAATGAGATATATGCCAGGGCTCGATGGTTTGAGGGCAATCGCTGTTCTAGGAATTATTATTTACCACTTAAATAAGCAATGGTTGACAGGTGGCTTTTTAGGTGTGGATACATTTTTTGTGATCTCTGGTTATTTAATTACAAGCTTATTACTCAAAGAGTATGATGACACAGGTATCATTAAATTGAAAAGCTTTTGGATACGTCGTTTAAAACGTTTATTACCAGCAGTCATAGTTTTATTAATGGTTGTAGGAACAGCAACCTTATTATTAAAATCAGATAATATCATTAGGGTTAAACATGATATTATTGCTGCGATATTTTATGTATCAAACTGGTGGTATATAGCAAAAGATGTTAAT…
SACH_00117	clpB	ATPase subunit of an ATP-dependent protease ClpB	Post-translational modification, protein turnover, and chaperones	0	1	0	0	1	0	0.0008	3.0887	0.859	-0.0674	5.1333	0.6194	32.7653	34.295	35.3037	295.758	41.4037	92.0636	32.4228	27.233	33.8504	2067.48	48.9214	82.7778	ATGGATATAAATAAAATGACATATGCTGTTCAAAGTGCTTTACAACAAGCAGTTGAACTGAGTCAGCAACATAAATTACAAAATATAGAAATTGAGGCAATTTTAAGCGCTGCCTTAAATGAAAGTGAAAGCTTATATAAAAGTATTTTAGAACGAGCAAATATTGAGGTAGATCAATTAAACAAAGCTTATGAAGACAAACTAAACACGTATGCATCTGTAGAAGGTGACAATATACAATATGGTCAATATATTAGCCAACAAGCAAACCAATTGATAACTAAGGCTGAATCATACATGAAAGAATATGAAGATGAATATATTTCAATGGAGCATATTTTACGTTCGGCAATGGACATTGATCAAACAACAAAACATTATATAAATAATAAAGTAGAA…
SACH_00118	yxjO	LysR family regulatory protein	Transcription	0	0	0	0	0	0	0.2719	0.1805	-0.0028	-0.5039	0.2959	-0.2444	4.307	7.4947	4.8952	4.1789	15.2796	11.7586	5.1971	1.9338	4.1612	7.4364	18.1584	9.4126	ATGAATTTGGATTGGTACTATACATTTGTCATTTTAGCGAAGACGTTAAACTATCGATTAGCTAGTGAAGAAATTAATCTCACTATACCTTCTATACATAAGCAAATTAAAAATTTAGAACAACATCTCAATGTGAAACTATTTGAAACTTATAAAAATCAAATTATCTTGACTGAAGATGGTCATACATTTCTTCCAATTGCGCAAAGTTTTATTGAACAATATGAAAGTGGCATCAAACATATCCAACTTAAAAAAACGATGTTTCAATCGAAATTAAATGTTGTCGTGTCTTCATATATCGCGACATTCATTATGCCCAAATTTTTAAAATCATTCTTTAACGAGCATCCTTTTATCGATGTTTCTCTTCATGTCAAAAATGAAAATATTGAAAAA…
SACH_00119	pebP	phosphatidylethanolamine-binding protein	Function unknown	0	0	0	0	0	0	-0.0308	-0.1983	-0.0558	-0.5762	0.3348	-0.4519	22.5653	27.3274	27.8175	16.8702	64.6334	52.2159	31.5491	12.3163	19.3445	35.6675	89.3023	45.2214	ATGAAAATTAACACTGAATTTAAAGGGAACAATATACCATATGAATACGCAGCAGGTGCAGATGTGAGTGATTCTATTAACGGGAATCCAATTAAATCATTTCCATTTGAAGTAACTGAATTACCGGAAGGGACTAAATATCTTGCTTGGTCTTTAATTGACTATGATGCAATCCCAGTATGTGGCTTTGCTTGGATTCATTGGAGTGTAGCTAATGTAAGTGTTAGTGGCAATTCAATTTCTATTAAAGCAGATTTATCAAGAACAAAGGGCGACTATGTACAAGGTAAAAATAGCTTCACTAGTGGTTTGTTAGCTGATGATTTTTCAGAAATAGAAAATCACTATGTAGGACCAACACCACCTGATAAAGATCATCAATATGAATTAACTGTTTAT…
SACH_00120	eap	extracellular adherence protein Eap	Function unknown	-1	1	0	-1	1	0	-1.9815	1.6442	-0.2201	-1.7283	1.9306	0.546	201.864	59.47	101.131	243.101	147.846	110.789	295.367	67.379	179.401	872.673	260.749	304.059	ATGAAATTAAAATCATTTATAACTGTAACTTTGGCACTGGGCATGATCGCAACGACTGGCGCTACTGTGGTAAGTAATGAGGTATCTGCAGCAGAAAAGGACAAACTACCGGCAACTCAAAAAGCTAAAGAAATGCAAAATGTTCCATATACAATTGCAGTAGATGGCATTATGGCTTTCAATCAATCTTACTTAAATTTACCTAAAGATAGCCAATTATCATATTTAGATTTAGGAAATAAAGTTAAAGCTTTATTATATGATGAACGTGGTGTAACACCTGAGAAGATTCGAAATGCAAAATCAGCCGTTTACACGATTACTTGGAAAGATGGCAGCAAAAAAGAAGTGGATTTAAAGAAAGATAGTTATACAGCAAACTTGTTTGATTCAAATTCA…
SACH_00121	yjzD	hypothetical protein	Function unknown	0	0	0	0	0	0	-0.3304	-0.4828	-0.4878	0.7495	-0.7732	0.6532	1125.04	618.145	2102.75	1170.22	1917.7	1223.82	704.466	809.688	1368.77	1010.32	1654.59	2019.2	ATGAAACACCTCGTAACATTCTTTTGGGCATTATTATTAATGCAAATGGTTAACTTTGTACTTAATAGCCTAGTAGGTGGAGACAGCTTAAATGTAGTGAATCCAATTATCATGGCAGTATTGTTCACGATTTTCACAGCAATTTTTGCTGCAGTAATTAAACCGCCGAAAGATTCATCACAATAA
SACH_00122	fabH	3-oxoacyl synthase III	Lipid transport and metabolism	0	-1	0	0	-1	0	0.1461	-2.9652	-0.6689	0.7217	-1.6602	-0.3719	269.647	284.135	284.518	32.2174	172.098	121.159	162.407	234.682	126.465	49.1287	176.146	144.6	ATGAACGTGGGTATTAAAGGTTTTGGTGCATATGCGCCAGAAAAGATTATTGACAATGCCTATTTTGAGCAATTTTTAGATACATCTGATGAATGGATTTCTAAGATGACTGGAATTAAAGAAAGACATTGGGCAGATGACGATCAAGATACTTCAGATTTAGCATATGAAGCAAGTGTAAAAGCAATCGCTGACGCTGGTATTCAGCCCGAAGATATAGATATGATAATTGTTGCCACAGCAACTGGAGATATGCCATTTCCAACTGTCGCAAATATGTTGCAAGAACGTTTAGGGACGGGCAAAGTTGCCTCTATGGATCAACTTGCAGCATGTTCTGGATTTATGTATTCAATGATTACAGCTAAACAATATGTTCAATCTGGAGATTATCATAAT…
SACH_00123	fabB	3-oxoacyl-(acyl carrier protein) synthase II	Lipid transport and metabolism	0	-1	0	0	-1	0	-0.0445	-2.1176	-0.5616	0.5114	-1.03	-0.1627	342.13	344.424	321.677	67.5764	200.578	187.699	226.902	298.257	164.766	102.042	198.212	231.04	ATGAGTCAAAATAAAAGAGTAGTTATTACAGGTATGGGAGCCCTTTCTCCAATCGGTAATGATGTCAAAACAACATGGGAGAATGCTCTAAAAGGCGTAAATGGTATCGATAAAATTACACGTATCGATACTGAACCTTATAGCGTTCACTTAGCAGGAGAACTTAAAAACTTTAATATTGAAGATCATATCGACAAAAAAGAAGCGCGTCGTATGGATAGATTTACTCAATATGCAATTGTAGCAGCTAGAGAGGCTGTTAAAGATGCGCAATTAGATATCAATGAAAATACTGCAGATCGAATCGGTGTATGGATTGGTTCTGGTATCGGTGGTATGGAAACATTTGAAATTGCACATAAACAATTAATGGATAAAGGCCCAAGACGTGTGAGTCCA…
SACH_00124		hypothetical protein	Function unknown	0	0	0	0	0	0	-0.2742	-0.9448	-0.4304	0.3319	-0.7624	-0.2305	38.1683	37.7801	28.4757	10.7135	39.9526	23.4325	28.4168	19.3251	16.0399	15.5844	45.9943	23.6316	ATGTTGAAAAAATGGCTTGGAATGGCACTAATAACCCCAATGTTAACGTTTATTATATGGGTTTTTAATAGCCATACTATCATTACATATTTAAATATATTGTTTTATGTTTCATTAATTATTTTTATTAGCATTTTTTTGATTTTACTTGTACAAGAAGGCATTTTTGATGCGACAAGTTATGGTTTTAGAAGATTAAAGTATCAAATGTCATCTTCGAAAAAGAAGAAGTCTATCTCTGATGATCCATTTTTCAACCCACAAGAGGTAAAAAAAGAGCATTACTTTGTTTCTAAATGGATAATACCATTATTATTAATAAATATTTTATATTTTATTATGACGATTGTGCTGTCGCTCATCTTAGTATAA
SACH_00125	oppB_1	oligopeptide ABC superfamily ATP binding cassette transporter membrane protein	Inorganic ion transport and metabolism	-1	-1	0	0	0	0	-1.3519	-1.1344	-0.7225	-0.1954	-0.8433	-0.6065	75.037	31.0092	77.8509	28.3924	61.2315	33.5083	46.5636	29.4085	36.4015	25.8093	73.7144	37.1874	ATGGGGAAATATATTTTTAAACGATTTATTTATATGCTTATTTCTTTATTTATTATTATTACAATTACATTTTTCTTAATGAAATTAATGCCAGGTTCGCCATTTAACGATGCTAAATTAAATGCTGAACAAAAAGAAATTTTAAATGAAAAATATGGATTAAATGATCCTGTAGCTACGCAGTATTTACATTATTTAAAAAATGTTGTTACAGGCGATTTTGGTAATTCATTCCAGTATCATAATCAACCTGTGTGGGATTTGATTAAACCGAGACTACTACCTTCTTTTGAAATGGGTCTTACAGCAATGTTCATCGGTATGATACTGGGACTTATTTTAGGTGTTGCAGCAGCTACTAAACAAAATTCTTGGGTTGACTATACAACTACAGTTATT…
SACH_00126	oppC_1	oligopeptide ABC superfamily ATP binding cassette transporter membrane protein	Multiple Categories	-1	0	0	0	0	0	-1.7544	-0.8459	-0.6349	-0.4964	-0.7834	-0.689	98.2061	29.5651	88.996	41.1785	82.5636	51.4507	62.1428	34.4308	44.1737	32.4785	102.047	52.9184	ATGGCTGAAAATAAAAACAATTTGTCGATTAACGACGATCATTCTAATGCAGCTATGACGCATACCTCTGACGCTATCGCATCATCTGATTTTATTATTAGAGAATTAGATTTGAATCAGGAACCTGAAATGCAACGAGAAAGCAAAAACTTTTGGCAAGATGCTTGGGCTCAGTTAAAACGAAATAAGTTAGCTGTTGTCGGTATGATAGGTTTAATTATCATTGTAATATTTGCTTTTATCGGTCCAGTTATAAATAAACATGATTATGCTGAACAAAATGTACAACATAGAAATCTTCCAGCAAAAATACCTTTATTAGACAAAGTTCCATTTTTACCTTTTGATGGTAAAGATGCAGATGGCAAGGATGCTTATAAAGCAGCAAATGCTAAAGAA…
SACH_00127	oppD_1	oligopeptide ABC superfamily ATP binding cassette transporter ABC protein	Inorganic ion transport and metabolism	-1	0	0	0	0	0	-2.2492	-0.6654	-0.6329	-0.441	-0.7411	-0.4088	93.1981	16.4391	84.4521	43.2547	74.1865	44.7848	55.782	31.6383	43.1299	32.104	85.4773	52.3832	ATGACTGAAAGAATATTAGAAGTAAATGATTTGCATGTTTCCTTTGATATTACAGCAGGGGAAGTGCAGGCAGTGAGAGGTGTAGATTTTTATTTAAACAAAGGGGAAACATTGGCAATTGTTGGTGAATCAGGTTCAGGTAAATCTGTAACAACAAAAGCAATTACAAAATTATTCCAAGGGGACACTGGAAGAATTAAAAAGGGAGAAATTTTATTTTTAGGGGAAGATTTAGCAAAAAAACCTGAAAATGAGTTAATTAAATTACGTGGCAAAGATATTTCAATGATCTTTCAAGATCCAATGACATCTTTAAACCCAACGATGCAAATTGGTAAACAAGTCATGGAACCATTAATTAAACACAAAAATTATAGTAAAGCACAAGCTAAAAAGCGC…
SACH_00128	opp3F	oligopeptide ABC superfamily ATP binding cassette transporter ABC protein Opp3F	Inorganic ion transport and metabolism	-1	0	0	0	0	0	-1.9732	-0.3883	-0.7204	-0.4082	-0.7494	-0.4621	93.0921	28.5988	80.9388	50.9746	62.8916	34.5685	57.2828	32.2856	45.9617	33.8148	72.0214	40.7567	ATGAAAAATGATGAAGTGCTATTATCTATTAAAAATTTAAAGCAATATTTTAACGCAGGAAAGAAAAACGAAGTGAGAGCGATTGAAAATATTTCGTTTGAAATATACAAAGGGGAAACATTAGGTTTAGTAGGAGAATCGGGGTGTGGTAAATCTACAACTGGTAAATCAATTATCAAACTTAATGATATTACAAGTGGAGAAATTTTGTATGAGGGTATTGATATACAAAAGATTCGTAAACGTAAAGATTTGCTTAAATTTAATAAAAAGATACAGATGATTTTTCAAGACCCATATGCGTCTTTAAATCCTAGGTTAAAAGTAATGGATATAGTAGCTGAAGGTATTGATATCCATCATTTAGCAACTGATAAACGTGACCGTAAAAAACGTGTC…
SACH_00129	opp3A_1	oligopeptide ABC superfamily ATP binding cassette transporter binding protein Opp3A	Amino acid transport and metabolism	-1	0	0	0	0	0	-2.3967	-0.2543	-0.845	-0.8741	-0.6592	-0.4663	104.888	17.6775	93.2251	73.8563	67.9297	38.4708	72.7134	33.5195	58.4816	44.6112	72.4663	46.5217	ATGACAAGAAAGTTAAAAGCGCTGATTTTAATATTGGTTGCTACAATTGCATTAAGTGGTTGTGCTAATGATGATGGTATTTATTCAGATAAAGGTCAAGTATTCAGAAAAATTTTATCATCAGACTTAACATCCCTTGATACATCATTAATAACGGATGAAATATCTTCTGAAGTGACTGCGCAAACATTCGAAGGTTTATACACATTAGGAAAAGGTGACAAACCGGTGTTAGGTGTTGCGAAAGCTTTTCCTGAAAAGAGTAAAGATGGTAAAACTTTAAAGGTTAAATTAAGAAGCGATGCTAAATGGAGCAATGGTGACAAAGTGACTGCACAAGACTTTGTTTATGCTTGGAGAAAAACAGTTGACCCTAAAACAGGTTCTGAATTTGCATAC…
SACH_00130	oppB_2	oligopeptide transport system permease	Inorganic ion transport and metabolism	0	0	0	0	0	0	0.014	0.3019	-0.0783	-0.4598	0.4598	-0.459	12.1191	16.7939	13.0442	11.2958	33.5552	27.6189	12.5676	5.3286	9.9107	18.6791	45.8119	23.9096	ATGGCAATTTCATTAGTAATTATTACAACAATAACTTTTTTTCTAATGAAATTAATGCCTGGTTCACCTTTTAATGATGCTAAATTAAGTCCGGATCAAAAATATATTTTAAATGAGAAATATGGTTTAAATGACCCTATACCAATACAATATTTAAATTACATGAAAAATGTATTTACAGGGGATTTTGGTTATTCTTTTCAGTATCATAATCAACCAGTGTGGGACATTATCAAACCAAGGTTAATCCCTTCTCTGGAAATGGGCATTACAGCAATGATAATAGGAGTGTTGATTGGATTAATTTTAGGAGTTGCTTCTGCTGCAAAACAAAATACTTGGATAGATTATTGTGCAACACTTATATCAGTATTAGCAGTGTCTGTTCCTTCTTTCGTA…
SACH_00131	oppC_2	oligopeptide transport system permease	Multiple Categories	0	0	0	0	0	0	-0.0968	0.1935	-0.1476	-0.6928	0.2882	-0.4264	8.2451	8.4877	9.1277	7.6905	25.3384	19.2583	10.6783	3.9067	7.1199	12.1741	33.6491	17.3179	ATGGTGATTGATGAAAATAAAAAGCAATTGACTTCAACGGATTTTGAATTTAAAAAAGATAAAATAAATCAAGAATTTTTAAACGTTAAAAATAAGAATTTTTGGCAAGATGGCTGGTCACAATTAAGAAAAAATAAATTAGCTGTTATAGGTATGATTGGATTAATAATGATTATTTTATTTGCTTTATTTGCACCCGCAGTTTCTCAGCATAATAGTACTGAGCAGAATGTCACAGATAGAAATTTACCTTCGAAAATACCTCTGTTAGAAAAAGTTGATTATTTGCCTTTTAATGGCAAAGATGTTAACGGCAAAGATACTTATAAAGAGGTAGGTTCAAAAGATTATTACTTATTTGGAACCGATCAGTTGGGTCGAGATTTATGGTCGAGAACA…
SACH_00132	oppD_2	oligopeptide ABC transporter ATP-binding protein	Inorganic ion transport and metabolism	0	0	0	0	0	0	-0.3665	0.1496	-0.2055	-0.5705	0.1337	-0.4363	10.6498	7.8529	12.3777	9.6329	31.8502	24.3916	14.8491	5.8885	9.5867	14.8413	40.2524	22.3131	ATGATGAAAAAAGTATTGGAAGTAAAAAATCTAGAAGTTTCTTTCGAAGTTGAAGATGGCATAGTTAATGCAGTGAGAGGAATTGATTATTGCATACATGAGGGAGAAATACTAGCAATTGTTGGAGAATCAGGATCAGGTAAATCAGTTGCTACTAAAGCAATTACTAAATTGTTCCAAGGGGAAAATGGAAAAATCACAAATGGAAATGTGAAGTTTTTTGGGGAAGATTTAGTTGAAAAAAATGAAAAAGAACTTGCTAAGATACGTGGAAAAGATATAGCCATGATTTTTCAAGATCCAATGACATCACTAAACCCTACAATGCAAATAGGTAAACAGATTATGGAACCGTTGATGATACATAAAAAAATGAATAGAAAAGATGCCAAAGGAAAA…
SACH_00133	appD	oligopeptide ABC transporter ATP-binding protein	Inorganic ion transport and metabolism	0	0	0	0	0	0	0.1084	0.4676	-0.0112	-0.6862	0.1739	-0.5003	9.878	14.1392	10.3049	10.3765	29.3207	24.5134	13.4984	4.8563	9.2166	14.1019	35.4892	17.3331	ATGAACAATAATGTACTTGTTGAAATTAAAAATTTAACCAAAATTTTTAATAAAAATAAAAATAATGAAATAAAAGCAATTGACGACGTGAGCATTAATATAAATAAAGGCGAGGCGCTTGGTATAGTAGGAGAATCTGGATGTGGAAAATCTACATTTGGAAAGTCCATTATTAGATTATTAGAAGTACCAGAAGAAACTATATTCTTTGAAGGAAAGGATATTAACAAAATTACATCTAGAAGAGATAGCCTTAACTTAAACAAACGGATTCAAATGATTTTTCAAGATCCTTATGCTTCATTAAATCCTAGACTTAAAGTTATGGATATTGTGGGTGAGGGGATAGACATACATAAATTGGCGGAAAATAAAGCTGAAAGAAATGAAAAAATTTAT…
SACH_00134	opp3A_2	oligopeptide ABC superfamily ATP binding cassette transporter binding protein Opp3A_1	Amino acid transport and metabolism	0	0	0	0	0	0	0.1998	0.1956	-0.1689	-0.5338	0.3247	-0.5363	9.7434	10.6924	11.6912	9.5814	23.8827	18.7566	13.4604	5.9197	8.9311	14.7419	28.4141	14.5107	ATGGAAATTTCAAAATTAAAGTACTTATTATTAAATTTTATTTTTGTATTGATACTTTCTGGTTGTAGTAAAGAAGGTATATATTCTGATAAAGGACAAGTTTTCAGGAAAGTAATACCACAAGATATGAGTACTTTAGATACAACTTTAATAACAGATGCAGTTTCAGGTGATATATCAAATCAAGTATTCGAAGGACTTTTTACACTAGATAAAAATGATAAAGCGAAATTAGCGTTAGCCAAAGAACTACCTAAAAAAAGTAATGGTGGTAAAACTTTAACTTTTAAATTAAGAAAAGACGCTAAATGGTCTAACGGTGATCCAGTAACAGCGTATGATTTTGTATATGCGTGGAGAAAATTAGTTGATCCAAAAACAGGATCTGAATATGCTTAC…
SACH_00135	trpS	putative tryptophanyl-tRNA synthetase	Translation, ribosomal structure and biogenesis	0	0	0	0	0	0	-0.606	-0.8528	-0.9382	0.1527	-0.8996	0.1799	168.59	97.7171	135.47	65.7876	115.025	59.9405	111.415	109.997	83.9168	55.815	127.638	134.585	ATGGAGACATTATTTTCAGGCATCCAACCTAGTGGAATTCCTACTATTGGAAATTATATTGGCGCACTAAAACAATTTGTTGATGTGCAAAATGACTACGATTGTTATTTCTGTATCGTAGATCAACATGCAATTACAATGCCACAAGATCGCTTAAAATTACGTAAACAAACTAGACAATTAGCAGCAATTTATTTAGCTTCTGGTATAGATCCAGACAAAGCAACATTGTTCATACAATCTGAAGTCCCTGCACACGTACAAGCAGGATGGATGTTAACTACGATTGCTTCTGTTGGCGAATTAGAGCGTATGACGCAATACAAAGATAAAGCTCAGAAAGCAGTTGAAGGTATACCAGCTGGTCTATTAACATATCCACCTTTAATGGCAGCTGAT…
SACH_00136	spxA	transcriptional regulator Spx	Transcription	0	0	0	0	0	0	-0.9156	-0.1778	-0.2778	-0.3511	-0.9097	-0.1831	5173.21	4559.07	5701.62	6917.71	3518.84	4087.06	5260.28	5025.24	5824.96	6710.48	4627.69	6297.06	ATGGTAACATTATTTACTTCACCAAGTTGCACATCTTGCCGTAAAGCGAAAGCATGGTTACAAGAACATGACATTCCGTATACGGAGCGTAATATTTTTTCTGAACATTTAACAATTGATGAAATTAAGCAAATATTAAAAATGACTGAAGACGGTACTGATGAAATCATTTCTACACGTTCTAAAACATACCAAAAATTAAATGTTGATATTGATTCACTACCATTACAAGACTTATATTCAATCATTCAAGATAATCCTGGCTTATTACGTCGTCCAATTATTTTAGATAATAAACGACTACAAGTTGGTTATAATGAGGACGAGATTCGACGTTTCTTACCTAGAAAAGTTCGTACGTTCCAATTACAAGAAGCACAACGTATGGTTGACTAA
SACH_00137	mecA2	putative negative regulator of genetic competence	Multiple Categories	0	0	0	0	1	0	0.1023	0.7425	0.2059	0.6279	1.2336	0.56	173.918	166.761	184.356	288.205	158.615	190.136	154.718	212.199	143.232	436.128	179.168	255.135	ATGAGAATAGAACGAGTAGATGATACAACTGTAAAATTGTTTATAACATATAGCGATATCGAGGCCCGTGGATTTAGTCGTGAAGATTTATGGACAAATCGCAAACGTGGAGAAGAATTCTTTTGGTCAATGATGGATGAAATTAACGAAGAAGAAGATTTTGTTGTAGAAGGTCCATTATGGATTCAAGTACATGCCTTTGAAAAAGGTGTCGAAGTTACAATTTCTAAATCTAAAAATGAAGATATGATGAATATGTCTGATGATGATGCAACTGATCAATTTGATGAACAAGTTCAAGAATTGTTAGCTCAAACATTAGAAGGTGAAGATCAATTAGAAGAATTATTCGAGCAACGAACAAAAGAAAAAGAGGCTCAAGGTTCTAAACGTCAAAAG…
SACH_00138	coiA	competence protein CoiA	Function unknown	0	0	0	0	0	0	0.0852	0.0366	-0.0428	-0.9597	0.4479	-0.4413	10.0994	11.141	11.2837	8.0532	26.9104	21.8794	12.265	3.7113	8.1631	15.6369	36.4274	19.39	ATGTTAGTAGCTTTAAATGAAGAAAAGGAACGCGTGTTAGCAACTACTGCATTGAGAAAGACACAATATTTTTGTCCGGTGTGTGGCAAGCAAGTTATTTTAAAGCGTGGGCTCAAAGTAATTAGTCATTTTGCACATAAACATTTAGCGGAACAAAAATGTTTTAATAATGAATCGATTAAACATTATAAAAGTAAATTGATTTTAGCACAGATGATACAGCAACAAGGATGTAAAGTAGAGATAGAGCCATTTTTAAAAGAAATAAAACAAATTCCGGATATTTTGATTAATAATAAATATGTTATTGAGCTACAGTATTCGCCAATTTCTTATAAACAGATTCTTCAACGAACGGAAGGTTTAAAGAAAATGGGATATAAAGTAAGTTGGTTATTA…
SACH_00139	pepF_1	oligoendopeptidase F	Amino acid transport and metabolism	-1	0	-1	0	-1	0	-1.6814	-0.7184	-1.2385	0.691	-1.0707	0.1135	218.119	63.8714	213.87	131.363	94.513	46.1213	117.932	178.194	105.901	63.4827	92.8047	110.123	ATGAGTCAACAATTATCGAGAGAAGAACAGGAACGTAAATATCCTGAATATACATGGGACTTAACAACAATTTTCAAAGATGATGAAGCTTTTGAGGCTGCATTTAAAGAAGTTGAAAATGAGTTAGGCAAAGAAGAACAATTTAAAGGACACATTGGTGATAGTGCTGAGACATTATACAATGCGTTAGAATTAGAAGATACATTAGGTACTAAATTAGAAAAAGTATATGTATACGCGCACCTAAAACAAGACCAAGATACAACGAACGACAAATATACTGGTATGGAGTCAAGAGCACATCAATTAATTATTAAATTTAGCTCGGCATGGAGTTTCTTAGTGCCAGAGATTTTACAAATTGATGAAGATAAAATTCAATCTTTTGTAAATTCATAT…
SACH_00140	yjbH	Disulfid stress effector	Secondary metabolites biosynthesis, transport, and catabolism	0	0	0	0	1	0	-0.3898	0.7523	0.2879	-0.1881	1.0307	0.2649	27.4164	18.9025	21.9159	27.4765	33.4664	34.7444	26.1016	14.1638	19.8586	55.0306	39.7939	33.2328	ATGGCTGGAGAATTACGAATAATGGAAAATAAGAGTCGTGAAGATATTAATCTATCACCTGTAAGTAAAATCGAAATTTATTCATTTTTCGATCCATTTAGCTCCGATTGCTTCAAATTATCAGCAATCTTATCCAAATTAAGAATTGAATATAATCAATATATACGTATCAGACATATATTAAATCCTTCGTTAAAAGTATTAACGAAATGCCAAGCTCAAAGTACATCCAACTTTGATAACATCGCCCTAGCTTATAAAGCAGCTGAGTTACAAGGTCGTGTACGTGCCGAACGATTTATACATTTAATGCAAAATGAAATCATACCTAAAAGAGATATTATTACAGAATCAATGATTTGTGACTGTATTCAAAATGCAGGTATTGATTTAGAGGTA…
SACH_00141	yjbI	globin family protein	Inorganic ion transport and metabolism	0	0	0	0	0	0	-0.868	-0.088	0.1402	-0.1103	0.0524	0.5152	50.5544	23.8005	53.5205	36.5196	58.5011	51.856	54.3163	31.0594	40.4505	61.6667	61.2538	56.7656	ATGACAACAACACCATATGACATCATTGGTAAAGAAGCGTTATACGATATGATTGATTATTTTTACACCCTTGTAGAAAAGGATGAACGACTTAATCACCTGTTTCCAGGAGATTTTGCAGAAACAAGTCGTAAACAAAAACAATTTTTAACACAGTTTTTGGGCGGTCCAAACATTTATACCGAAGAACACGGACATCCTATGCTAAGAAAAAGACATATGGATTTTACAATCACTGAATTTGAAAGAGATGCATGGTTAGAAAATATGCAGACAGCAATTAATCGCGCTGCGTTTCCACAAGGTGTTGGAGATTATTTATTTGAGCGCTTAAGATTAACTGCTAATCATATGGTGAATTCCTAA
SACH_00142		hypothetical protein	Function unknown	0	0	0	0	0	0	0.7161	0.6756	0.3773	0.9845	0.263	0.7818	15.8663	17.0253	22.2043	23.6899	21.8215	21.7871	16.3272	14.9097	19.591	35.7245	33.0124	27.9221	ATGACAGAGTTTACACCACATTTTTATGATTTTAAGCATTTAGATTATCGTAATTTTGTAGTCTTAAGATTTCATGGATATTCTAAACGTAATATTTGTAAAATGTATAAACTTGCGTATTTTTGTATATTGCGAGTTTGTGAACAAGCTCAAGAAAATGACTATCGATTCACTTTTAAGGATTATGTTTATTTAAAATCTTATGGTGTATCTGACAAGTTTATTTGTAAGATGTATCATATCGATCAATTAGATTTAGAATTCTTTGAGGTGATGAACCGATAG
SACH_00143		Bacterial protein of unknown function (DUF961)	Function unknown	0	0	0	0	0	0	0.2977	0.7389	0.1625	0.0282	0.9336	0.4166	42.4736	63.5224	48.2288	60.1139	61.2704	52.4731	45.5598	23.6773	33.8486	94.3598	72.2446	55.5073	ATGGAACCAGTATTAGATTTTAACAAAACATTAGGTAGTTTAAATTTCTTAGGTGTAGATGAAAAATTTAAATATGAAAATGGTGAGCGTACTAATGAAACTGTTTATGCATATAAATTAGGTAGTAAAGCACAAGGTGAACAAATTGTAGTTAAAACACCTAATAAAGTTGAATTAGATTATTTACAAGAATGTGAGCTTGTAAATCCTGAATGTAAAATGTATGTACAAATGAATGGTGATTTTGGAACGATTGGTTATAGTTTTAAGGCCGAAGATATTAAAGCATCTGGCAATTTATCTCCTAAATCTAGTAAATAA
SACH_00144		hypothetical protein	Function unknown	0	0	0	0	0	0	0.4652	0.6095	0.2324	0.0003	0.5946	0.2472	40.7565	62.6247	41.9311	46.4199	84.1681	77.983	52.5341	24.3108	28.1337	61.1125	122.48	86.8686	ATGGAATATTACACAGGTGAAAGACTAAAAAATTATGCAAATCATTTAAAAATCTCTGATGAAATTTTAAATTATGTAGCGAGTCGTATTAATTGGGGTGAAAAACTCTCATTAATGACTTTAGCTAAAGAGATACAATCAAAATTTAATGATAGTTATATTAAACAGAATACGCCTAAAGGTCGCCCTATTATTTATGGCGATCTTTGTCTATTGTGTATGAGTTTAAGTCAAGCTGGGCATGGTAGAATGCTACAAGTTGACTTAAAAGATTGTGTTTATATTGGTGATGTTGAAAAAGATTGA
SACH_00145		replication initiation factor family protein	Replication, recombination and repair	0	0	0	0	0	0	0.5788	0.5666	0.0649	-0.305	0.2209	-0.0875	34.6995	69.6	33.5614	34.237	68.7647	70.5013	36.8501	20.681	29.7313	42.2483	88.4067	65.0978	ATGTGTTTGAAAAACCAGTCCGCCCCCCTTTCTAATAGGGGGGTAGAGCGTACAAATAAAAATGCCCTAGAAGCAGTCGTAGACTGGGTTCAAGTCACTTTCCATTCGACCTCGATTTTTGCAGTTATTGAAGATGTAATTGAGCTTCCAAAAGATTTGTTCAAAAAGCGTAATAACGGGTTATATTTTTATAATCGTGGTTATGAATTTTCAAATATAAAGATTTTTTATTCTGATAAAGATGAATCAATGGGAGTTCATTTACAATTATCTGGTCAAGGTTGTAGAGAGTTTGAATATCATTTGAATCAGTTAAATCAAACTTGGAAAGATTTTTTTAATAAGTGTATAGAGATGAATTCAAATTTTACACGTATTGATATAGCTATTGATGATTAT…
SACH_00146	yddB_1	Conjugative transposon protein TcpC	Function unknown	0	0	0	0	0	0	0.385	0.5332	0.0883	-0.0185	-0.0425	0.0279	7.9584	10.5754	8.9741	9.0732	13.1617	11.0456	9.0453	5.5251	7.7677	10.9132	16.5471	10.575	GTGCTTAACATTTTAAAATTCATATTAGAATTAAGAAAAAATTTTTTGAGATTCATTAACAAGTACATCATATCACGGTTCTCAAAAAATGGAAAGAGTTATAATGTTGCTGAAGAAGAACGTCGAACGATTCCGAAATATAAAAATTTACAAAAGTGGATTATTGTAGGTTTTTATTGTTTCTTAGTATTACTTTTAATATTGCTTTTAGCTAGTTTTATTAAATCTTCAAAAGCAAAAAAAGAAAGTCATGAGGCAATGTCAAAATCAGATTTAATTGAACGTAAATATGAGGATAACGCCTCAACCGTACAATATAGTCCTAAACTAAAATTGTATGCAGATGATTTTGTAGACACATATATGTCTGTGCCTCGTGATTCTAAAGATTTAGAGGAA…
SACH_00147		hypothetical protein	Function unknown	0	0	0	0	0	0	-0.255	0.3909	0.3673	-0.5055	0.8544	-0.028	29.4177	13.255	31.4427	28.8315	92.18	80.6174	30.434	12.6952	22.2944	45.817	113.844	75.4412	ATGGATAACTTTATAAATTTTATGATTTTTGGTGCTGGTCGTCCATCAATTGATGGTTTGGGTAATTGGATTGGTAGTGAAGTTGGTACAGGTATTGGTATCGTTGTATTAATTATTGGTATTATTCATTGGGCTACAGGTAAATATGGTCGTATGTTAGCGCTATTTATTGTGGGTGGTCTTTTATTTTTAGTTAGTAAAGGTCCTGAACGTGTGTTTAATGCGCTTGCAGGTATTTGGGAAATGATATTTGGAGGCTGA
SACH_00148	yddD_1	TcpE family	Function unknown	0	0	0	0	0	0	-0.3764	0.6463	-0.285	0.1764	0.179	0.188	18.6941	11.0444	19.9881	18.832	36.9016	26.3874	23.4123	13.5457	15.4425	27.556	42.7671	28.1916	TTGGATAAAAAAGCCTATAATTTAAAACGTACTTTTGAACAGCCCATTGTAATGTATGAATTTACTGACGGTTTGAAGATTAATAAAGGATTACGTGTTGATTTTTGGGTTACTTTTATAATTATATGGATTGTTTTTTTACTCGCCTTTCTTTATTTAATGAAACCACTAATAATGTCTATAAGTGGTTTGATGTTTATATATTTTACAGTTGCGCCTTATTATTTAACGAAGTATGTTGTTAAGTTAAAACAAGATGGAAAAAAGTTGTTTTTCTTTTTGTGGGATTTTATTTTGTATATTCTTAATGTTCAAATGAAACATGTAAAATATAGTTTTGATGAAGAAGTACATTATCAAAATAAGAAAATAACGTTTAAATAG
SACH_00149	yddE_1	putative ATP/GTP-binding protein	Intracellular trafficking, secretion, and vesicular transport	0	0	0	0	0	0	0.0871	0.1805	-0.1962	-0.5163	0.1414	-0.5739	9.9803	12.9092	10.8875	9.2268	27.4288	22.3818	12.27	5.6688	9.7306	13.589	37.8997	20.8449	ATGAATTTGAAAGCGCCTTATGTAGGTTTAAAAGATAATTTATTATTAACGAAGTCTGGTGAAGTTTGGGCTTATTATCGTGTACGTTCTGAATCTATCTCAACCGCCAATTATGATGCAAAAGAAGAAACTAAAAAACGTATGAAATACTTTTTAGAATCGATCAAAGGTTATCAAGATTTTCATTTTGAAATGTATGACCATGATTTAGATTTAAGAAATAAATTTAAAGAAATTAGTCAAGATTTTGATGATGATGCTTTTGATGTTGCTGAATATTATGCCAAAGAGACAATTGATGTATTAGAACAAGAATTACAAATGATTACACATAATTCATTTGTAATGGGTGTGAAACTTCGTGAGTTAACTGATGATGCGGTAACTGTTAAAGAAATA…
SACH_00150		FtsK/SpoIIIE family cell division protein	Cell cycle control, cell division, chromosome partitioning	0	0	0	0	0	0	0.3143	0.1069	0.0382	-0.2373	0.0052	-0.3838	7.2263	6.8618	7.609	5.5473	17.7594	15.1505	8.2808	4.2548	6.6546	8.4727	22.8027	11.6772	ATGGCAATGAATGAGATTGCTTTATTTAAAGGAACGCGAGTTCAACCTTATCAAAAATATATTGATTTTATTTTAGCTGGTGTGTTCGCATCAGCTTTTTTTATTTATCGAGTATATCAATTGATAAATTTGTATAATACGAAGTATTCGGATTTTGATGTTAAGATATTTTATGTATTTATTAAGTCTCACATTATATATTTGTTGGTTGGTACATTAATTATATTCTTAATAGTAAAGTTAATTGCTCAAATATTTATTAGATTTAAAGTTAAAGATTTAGCGCAGATGATTGAAACTCAAGGTTTTCATAGTCGAACAATCACTAAAAAAAGAACTGAGTTTTTAGATATTGATTTAAAACAAACTGAATATGATTATTACCCTACTCTTTTTTAT…
SACH_00151	yddG_1	membrane protein	Amino acid transport and metabolism	0	0	0	0	0	0	0.2656	-0.8374	-0.4684	0.2798	-0.665	-0.8027	17.874	18.9432	17.0784	7.4552	27.1198	17.6086	16.7317	14.8672	13.1749	11.1397	33.0434	15.5606	ATGAAGCGTAAAGGATTGTATCTTTTATGCTTTTTAATTTTGCCTATATTACTTTTAGTTTCTTTTAATGTGTTTGCTGATGAAAACAGTGGCGCAGAAAGGACAACTGAAGTAAAGCCCAAAATTGAAAAGTATGATTTAAGTCACTATCGATCGCTTTATCATGAGGAGGGTGATTGGAATCCATTTGGTGAAGAAGAAGTAACAAGACAAATAAACAATGTATCCGAGTTTTTCTTATCAATGTCGAAGATGTTGGCAAGTATGACAGATTATGCGATTGCTAAATTATTTAATCAAGATGTACTTGAAGATTTTGGTGATAAAGTTGGTTCGTTTGTTGGTAATATTTATCAAGGGTTTTTAAATAATTTAGCATTAACTTTGTTTATTATCGTT…
SACH_00152		putative traG membrane protein	Cell wall/membrane/envelope biogenesis	0	0	0	0	0	0	-0.5464	0.0872	-0.1668	-0.4989	0.3572	-0.5295	12.8114	13.8777	12.5565	9.7901	36.4399	28.4879	15.9112	6.5014	9.97	16.6441	49.9548	26.8951	ATGGTAAGTAAAAAGCAAGTAGCTAAAAAAGTGATAGGTTCTACTCCTTTAGGAGTAAAAATAAAGTTATTTAAAGTCATCATAATTTGTTTTATGGTGGCTTTATTTATGTTACCGATATTCATGTTTATTATTTTAGCACCTAATTCTAAGGAAAAAGTTGATGATTCAACTTGTACTGTGTCTGGTGGAGATGTTGAAAAATCAGGAATTGAAAAATTTGAACAAAATGCTAAAGGTGGCGCTTTAGAGGGTAAGACGGAGAAAATAATTAAAATTGCGAAGAAGAATAAAGTACCTCCTACCCTATTTATGGCAATTATTGCAAGCGAAAGTATGTGGGGACGTGGTGAGAATGCGACTCGTCAAAATAACCCTTTATCTGTGATGGGTACAAAA…
SACH_00153		hypothetical protein	Function unknown	0	0	0	0	0	0	0.2875	0.1694	-0.0718	0.1788	-0.1208	-0.1527	10.0572	11.4641	10.1372	8.677	23.273	17.2136	10.9555	6.1561	8.0508	9.9913	26.8594	15.2116	ATGAAGTTAAAAGTATTAACGTTTGTGATGATTTCTCTTTGTTTGTTAATTGGTTTATTTATTGGGACACAAGTATATAAGCACGATGTTAAACAAAAAGAAAATGAAATTGAGGAGTTAAAGAATGAAAAATATGGTTTAAATGAGTCTAACAAGCGATTAAGTGAATTAGTTAAACGACAGTCAAAAACGGTCATTAGTGATGAAGAAAAACAAATTCGTGAAAGGTCTGAAACGTTTGTTAGAGAATTGTTTGAGATGAAAAAGGATACATCATTTAAATCTAAATCAAAAGAACTAAAGCCTTTACTTACTGATGATTATTATTCGACATTATTTGATGGTAAAGATAGATATAATCTGTATGATGATATAAGTGTAACTGATTTACATGTGTAT…
SACH_00154		hypothetical protein	Function unknown	0	1	0	0	0	1	0.3631	1.3049	0.2313	0.8227	0.6897	1.1946	69.3178	94.7238	61.9824	122.804	53.4407	60.8452	65.6787	70.939	57.136	124.987	56.0143	94.9582	ATGAAGAAATTATTTTTATTATTTATAAGTTCTATCTTTGTTTTATCAGCATGTGGTAATAAGTATGATAAAGAAATTGAAGAAGTTAGTAAGATAGAAAAACAAAACTGGGAAGAAAATAATAATAAAGATTTTAATGAATTTCAAAGAGAGCAAGCTGATTTTAAAGTTTATAATGGCGGTAAAAATGTTACTGTTTCATATAAAGCTTTAAAGAATAGTGATACTGTTGGAACAGATTTATTTGAAAAAAATGAGTCAAATGGAAAATTTGAAGAAGTTAGTAATGTAAGTGTGAGTAAGTTTCAAAAAAATAATAAGCCTGATTATGAAGAAAATAACATGAAAAAATAA
SACH_00155		IS30 family transposase ISSau5	Replication, recombination and repair	0	0	0	0	0	0	0.2794	0.9088	0.0746	0.1607	0.592	0.4442	57.1263	59.1786	62.4017	94.0015	73.4435	68.5966	67.2059	55.9599	61.9305	120.321	99.4072	111.227	ATGAAACAAAGAAAAAAGCGTGTTGAAATAGATTTTAATACTCGTTTGGCAATCGCGAAGTACTTAAATGATGGTGTTAAGTTGGCAGATATTGCACGTTTATTGGGGCGTGATTATCAAGTAATAAGTAGCGAAATAAAGAAACGATCAGTTAATGGTGAATATAATCCATTGTTAGCTGAAGAACATGCGCGTAATAAACGTAAATATACGCCTGAAAAGATTGAAAAGGTACGTGTAATTGACGAAACTACTAAAGCTTATATTGAAGAAAAATTGGCTTTAAAATGGTCACCTAGACAGATTTCTAGTCAAATTGAAAAAGATACAGGACAGTATATAAGTTATCCGACTATATATAGATATATACGTCAAGGTATAGTTAATGTAAATAAAGAG…
SACH_00156		IS30 family transposase ISSau5	Replication, recombination and repair	0	0	0	0	0	0	0.1798	0.7511	0.0877	0.2664	0.5507	0.3967	109.574	119.764	105.587	134.007	130.032	119.465	116.593	102.358	92.7516	182.4	176.103	180.593	GTGAACATACTTAAAGATTTGAATCCTAAAAGTATTACTATGGATAGAGGGAAAGAATTTGCGCTTTTTGAAATGTTGGAAAAAGATTTAAAATGTGATATATATTTTAGTGATTTAGGTTGTCCATATCAACGTGGATCGATTGAAAATGCGAATGGATTATTACGTCAATATTTCCCAAAAGGAACAGATTTTAAAGATGTTTCAGAAGCTTCATTACGAACAGCAGTAGAGCAGATAAATAAAAGACCACGTATGATATTTGACTATATTACGAGTGAAGAAATGTTAAAAATGGTGATGGCGGAACAAAATTGTAAACCTGTATTAAATGACTGTGTGAGGGACGAACCTGTCAATTAA
SACH_00157	yjbK	adenylate cyclase	Inorganic ion transport and metabolism	0	0	0	0	0	0	-0.1573	-0.4821	-0.3813	0.2949	0.1547	-0.3511	55.12	49.0402	60.8722	33.7233	77.1723	48.2546	47.7514	37.7382	39.6439	55.6243	94.7896	51.3141	ATGGCAACAAATCATGAAATAGAATTTAAACAAATGATAACTGCATCAATCTATAATAAATTGCAAGAGAAATATTTTAAAGACAGTGTGCTTTTTAAGCAAATCAATTACTATATTGATACACCCGATTTCAAATTAAAGGAACATCGCTCTGCACTACGCATAAGAGTTAAAGACAATCAATATGAAATGACTTTAAAGACACCAGCAAAGGTTGGTCTATTAGAATACAACTATATCGTCGACATTAAACCAGAGATGAACTTGATTATTTCAAACGACAATCTTCCAGATGACATTCGTCAAATTATAGTTGAACAGTTTGGTGTAAAGGATACAACTTTATCAATACTTGGTGCATTAACGACATATCGCCAAGAAACTAAATATAAAGGTGAT…
SACH_00158	yjbL	Belongs to the UPF0738 family	Function unknown	0	0	0	0	0	0	-0.4484	-0.928	-0.4077	0.1172	-0.3582	0.0794	84.3183	56.399	86.4627	32.2549	73.2781	43.294	58.3256	39.5159	49.2349	50.6424	70.5731	43.0175	ATGCGTTTATATATTAATGAAATTAAAATTAAAGATGACATACTTTATTGTTATACAGAAGATTCTATTAAAGGATTATCTGAAGTAGGACAAATGCTCGTTGATAGTGATAATTATGCCTTTGCGTATACATTAGATGATGGTAAAGCGTATGCTTATCTCATTTTCGTACAAGAAACATGGACGATGTTGTATGAAAACATGACTAAAAAAATTATTATCAATGATGAACTAGAATTGACTGAATTCCACCAAGAACTTACTTATATTTTAGACAACATAAAAGGAAATAATAATTATGGTAAGGAATTTGTTGCAACCGTTGAAGAAACATTCGACATTGAATAA
SACH_00159	yjbM	GTP pyrophosphokinase	Multiple Categories	0	0	0	0	0	0	-0.7752	-0.5581	-0.3434	-0.0573	-0.246	-0.3104	92.7595	42.6224	70.075	36.6373	79.8487	54.7436	62.4769	42.2959	48.2272	52.5505	88.2097	53.4613	ATGAATCAATGGGATCAGTTCTTAACACCTTATAAGCAAGCGGTTGATGAGTTGAAAGTGAAACTTAAAGGCATGCGCAAACAATATGAAGTTGGTGAACAAGCGTCGCCAATAGAATTTGTTACTGGTCGTGTTAAACCAATCGCTAGTATTATAGATAAGGCAAACAAACGACAAATACCATTTGATAGGTTAAGAGAAGAAATGTACGATATCGCTGGTTTAAGAATGATGTGCCAATTTGTTGAAGATATTGATGTTGTCGTCAATATTTTAAGACAAAGAAAAGATTTTAAAGTAATTGAAGAACGAGATTATATTCGTAACACTAAAGAAAGTGGTTACCGCTCGTATCATGTCATTATTGAATATCCAATCGAAACATTACAAGGCCAAAAG…
SACH_00160	ppnK	inorganic polyphosphate/ATP-NAD kinase	Nucleotide transport and metabolism	0	0	0	0	0	0	-0.7017	-0.649	-0.375	-0.0033	-0.021	-0.0134	116.185	58.8274	108.137	56.6692	94.26	68.5731	82.1119	66.6609	74.891	92.0766	107.89	86.1369	ATGCGTTATACAATTTTAACTAAAGGTGACTCCAAGTCTAATGCCTTAAAGCATAAAATGATGAACTATATGAAAGATTTTCGCATGATTGAGGATAGTGAAAATCCTGAAATTGTTATTTCAGTTGGTGGTGATGGTACATTACTACAAGCATTCCATCAGTATAGCCACATGTTATCAAAAGTGGCATTTGTTGGAGTTCATACAGGTCATTTAGGATTTTATGCGGATTGGTTACCTCATGAAGTTGAAAAATTAATCATCGAAATTAATAATTCAGAATTTCAGGTCATTGAATATCCATTGCTTGAAATTATTATGAGATACAACGACAACGGCTATGAAACAAGGTATTTAGCATTAAATGAAGCAACGATGAAAACTGAAAATGGCTCAACA…
SACH_00161	rluA1	RluD subfamily ribosomal large subunit pseudouridine synthase	Translation, ribosomal structure and biogenesis	0	0	0	0	0	0	0.2184	-0.1076	-0.239	0.1379	-0.0929	-0.0718	30.7527	33.3794	30.3783	21.1848	36.8447	26.7122	30.6549	21.9687	26.1902	31.7913	46.0432	31.481	ATGAAATTTAAGTATCATATATCACAACAAGAAACTGTTAAAACTTTTTTAGCACGAAATGATTTTTCCAAGAAGACAGTGAGCGCCATTAAAAATAATGGCGCTTTAATTGTTAATGATGAACCAGTCACAGTGCGTAAGCAATTAATGCCAAATGATATATTAGAAATTCATTTACCGCGAGAAATACCGAGTGTTAATTTAATACCTTATGCTCGTAAGCTAGAAGTATTGTATGAAGATGCATTTATCATCATAGTTACTAAACCAAACAATCAAAATTGTACGCCTTCGAGAGAACATCCTCATGAAAGTTTAATCGAACAGGTACTATATCATTGTCAGGTACATGGTGAAAATATTAACCCGCATATTGTTACGCGTCTAGATCGTAATACA…
SACH_00162	mgtE	MgtE family magnesium (Mg2+)/cobalt (Co2+) transporter-E	Inorganic ion transport and metabolism	0	0	0	0	0	0	0.0961	-0.0685	-0.0982	-0.1664	0.0595	-0.028	37.7204	38.0854	35.7334	26.6657	47.6327	41.9181	35.5793	24.5296	31.0128	39.5132	59.5888	46.8347	ATGTCAATGAACACAGATGAAAAAGAGCGTGTTCAAGAGGAATTATATGATGAGACATTATTAGATCAATACTTAGAAAATGATGATATTGATCAATTTAGAGATGAATTTCTAGCATTACACACATATGAACAAAGTGAGTATTTTGAAGATACTACCGATGAAAATAGACAAAAGATTTTTCAATATTTATCACCTGAAGAGGTTGCAAATTTCTTTGATCAATTAGATATTGATGACGATGAATATGAGTTGCTATTTGATAAGATGAATGCGACATACGCTAGTCACATATTAGAAGAAATGTCATACGATAATGCAGTAGATATTTTAAATGAGTTGACTAAACCAAAAGTTGCTAGTCTTTTAACATTGATGAATAAAGATGACGCGAATGAA…
SACH_00163	yjbQ	monovalent cation antiporter-2	Inorganic ion transport and metabolism	0	0	0	0	0	0	0.2829	-0.1525	-0.0407	-0.425	0.1345	-0.0122	40.2226	51.2395	43.0441	32.099	51.213	50.9361	41.0799	25.4194	34.3133	46.1158	60.8298	55.3612	ATGGAGTTTTTATCTTTAGTTATTGTTGTTTTAGCAGCGTTTTTAACTCCAATAATTGTCAATCGATTAAACATTAATTTCTTGCCAGTTGTTGTTGCAGAAATTTTGATGGGGATTGTGATTGGAAATTCATTTCTAAATATAGTAGAAAGGGATTCAATTCTAAATATTTTATCAACGTTAGGCTTTATCTTTTTAATGTTTTTAAGTGGTTTAGAAATCGATTTTAAAGCTTTTAAAAAAGATAAACGCGCACGTCAAGGACAAAATGATGATGAATCCTCAATTCCAGGACATCTTAATCTAGCGTTAACTGTATTTGCATTTATTATGATTATTTCGATCCTTTTAGCGTATGTATTTAAATGGCTTGGATTAGTGGATGATGTGTTATTAATG…
SACH_00164	fabI	enoyl-acyl-carrier-protein reductase FabI	Lipid transport and metabolism	0	-1	0	0	0	0	0.0835	-1.1655	-0.3661	0.2354	-0.641	-0.1701	301.557	298.993	304.277	123.794	211.057	186.095	226.531	238.827	196.381	151.783	223.866	204.258	ATGTTAAATCTTGAAAACAAAACATATGTCATCATGGGAATCGCTAATAAGCGTAGTATTGCTTTTGGTGTCGCTAAAGTTTTAGATCAATTAGGTGCTAAATTAGTATTTACTTACCGTAAAGAACGTAGCCGTAAAGAGCTTGAAAAATTATTAGAACAATTAAATCAACCAGAAGCGTACTTATATCAAATTGATGTTCAAAGCGATGAAGAGGTTATTAATGGTTTTGAGCAAATTGGTAAAGATGTTGGCAATATTGATGGTGTATATCATTCAATCGCATTTGCTAATATGGAAGACTTACGCGGACGCTTTTCTGAAACTTCACGTGAAGGTTTCTTGTTAGCTCAAGACATTAGTTCTTACTCACTAACTATCGTTGCTCATGAAGCTAAA…
SACH_00165	yueF	putative permease	Function unknown	0	-1	-1	0	-1	0	-0.0333	-1.1162	-1.1988	0.4059	-1.5134	-0.2258	192.699	173.879	183.568	78.4972	134.356	62.0891	124.512	146.334	106.967	45.584	122.312	96.9293	ATGTTAAACAAGGTTTGGTTCCGAACTGGCATTGCTCTGATTATGCTGTTCATTCTCATCAAACTATTTATGGAAGTGCACGAAGTATTTACTCCAATAGCTACAATCATCGGTTCTGTATTTCTTCCATTTTTAATTAGTGGTTTTTTATTTTATATCTGTCTACCTTTTCAAAACTTACTTGAAAAAGTCGGTTTTCCAAGATGGGCTAGTATAACAACAATCATGTTAGCTTTGTTTGCTATTATCGGCTTAATTGTTGCGTTTGTTGCACCAATCATCATTTCAAATATCAACAATTTAATTAGTCAGACACCTGCCCTACAAAAAGAAGCAGAGCAAATTATTAAATTCGCACTAGCTCAAATGGATAAATTACCTGAAGATGTAACAAGTAGA…
SACH_00166	alsT	sodium/alanine symporter	Intracellular trafficking, secretion, and vesicular transport	0	0	0	0	0	0	-0.3383	0.0671	-0.1468	-0.6284	0.459	-0.4196	28.5947	24.6543	29.9045	24.5534	51.7127	44.9451	26.96	12.8527	17.7166	30.4769	65.983	40.9959	ATGATTGAAAAATTAGTAACCTTTTTAAATGAGGTTGTTTGGAGTAAGCCATTAGTTTATGGTTTGCTAATTACTGGTGTGCTATTTACATTGCGTATGCGATTTTTTCAAGTTAGACATTTTAAAGAAATGATTCGATTAATGTTTCAAGGAGAGAAGTCTCCTAATGGTATTTCAAGTTTTCAAGCGATAGCCATGTCTTTAGCAGGCAGGGTTGGTACAGGTAATATTGTCGGTGTATCTACTGCAATATTTATAGGAGGACCTGGTGCAGTATTTTGGATGTGGATTACTGCGTTTTTAGGTGCAAGTAGTGCTTTTATTGAATCTACACTTGGTCAAATATTCAAGAGAGTTGAAAATAATGAATACCGTGGTGGACCAGCGTATTATATAGAA…
SACH_00167	yjcH	esterase	Inorganic ion transport and metabolism	0	0	0	0	0	0	-0.2155	-0.6873	-0.3785	0.348	-0.5862	-0.3445	53.7369	37.7418	49.3662	22.5821	60.2927	41.4034	41.101	36.2644	34.1382	29.2133	70.2116	40.9261	ATGTTGGAATTTAAAGCTGGAAAGATTAATAAACATGTTTTATATAGTGATATTTTAAATAGAGATGTCACACTAAGTATTTATTTGCCAGAATCTTATAATCAACTTGTTAAATATAATGTCATTCTTTGCTTTGACGGATTAGATTTTTTACGTTTCGGGAGAATACAACGTACATATGAATCGTTAATCAAAGAAGCGCGTATTGATGATGCGATTATTGTCGGATTCCATTATGAAGACGTTGATAAGCGTAGAGAGGAATTTCATCCACAAGGAAGTCGTTCTCATTTAACTATTCAATCAGTCGGTAAAGAAATATTGCCATTTATTGATTCGACGTTTTCTACACTGAAAGTAGGTAATGCAAGGTTATTAGTAGGGGATAGTTTAGCGGGT…
SACH_00168	yjcG	Putative phosphoesterase	Translation, ribosomal structure and biogenesis	-1	-1	-1	-1	0	-1	-2.4375	-1.1732	-1.682	-1.0237	-0.5277	-1.5163	1832.4	429.992	1476.21	700.441	777.927	303.543	1313.64	651.351	1220.98	1428.21	762.336	284.697	ATGATTTTAGGATTAGCATTAATTCCATCAAAGTCATTTCAAGAAGCGGTGGATTCTTACCGTAAAAGATATGATAAACAGTATTCACGAATTAAACCACATGTGACAATTAAAGCACCATTTGAAATTGAAGATGGTGATTTAGATTCTGTCATTGAACAGGTTAGAGCTCGTATTAATGGTATACCAGCAGTAGAAGTTCATGCTACAAAAGCTTCTAGCTTCAAACCAACGAACAATGTGATTTACTTTAAAGTTGCAAAGACGGACGACTTAGAAGAATTGTTTAATCGCTTTAATGGAGAAGATTTCTATGGAGAAGCTGAACATGTTTTTGTGCCACACTTTACAATAGCACAAGGACTATCTAGCCAAGAATTCGAAGATATTTTTGGTCAA…
SACH_00169	ltaA	MFS family major facilitator transporter	Multiple Categories	0	0	0	0	0	0	0.185	-0.2606	0.0551	0.1168	0.0366	0.3668	76.7774	72.3805	78.6817	56.0218	72.8121	76.5977	68.1092	63.4018	54.1896	69.1839	77.5596	85.7396	ATGCAAGATTCTTCGTTAAATAATTACGCTAATCATAAAAATTTCATTTTAATGCTTATTATCTTATTTTTAATGGAATTTGCGAGAGGCATGTATATCCTAAGCTATATTAATTTCTTGCCAACAGTAACATCCATTGCTGTAGCAATAACGTCTCTAGCATTTTCAATACATTTTATTGCTGATGCATCTACAAACTTTGTTATAGGCTTTTTATTGAAAAAATTCGGCACAAAAATCGTTTTAACGACTGGATTTATTTTAGCATTTACAAGTTTATTTTTAGTTATTTGGTTTCCAGCATCACCTTTTGTAATCATATTTAGTGCTATGATGCTCGGTATTGCAGTTAGTCCTATTTGGGTCATTATGTTATCCAGTGTTGAAGAAGATAAACGT…
SACH_00170	ypfP	UDP-glucose diacylglycerol glucosyltransferase	Cell wall/membrane/envelope biogenesis	0	0	0	0	0	0	0.0323	-0.5281	-0.242	-0.0844	0.2418	0.1006	85.3741	81.0633	79.2061	46.3047	81.558	68.1161	79.6764	65.9939	61.7526	89.2729	91.3839	87.5109	ATGGTTACTCAAAATAAAAAGATATTGATTATTACTGGCTCTTTCGGTAACGGTCATATGCAAGTTACACAGAGTATCGTTAATCAACTTAATGATATGAATCTAGACCATTTAAGCGTCATTGAGCACGATTTATTTATGGAAGCTCACCCAATTTTGACTTCTATTTGTAAAAAATGGTATATCAATAGCTTTAAATATTTTAGAAATATGTACAAAGGGTTTTATTACAGCCGCCCAGATAAACTAGACAAATGTTTCTACAAATACTATGGACTTAATAAATTAATTAATTTATTGATAAAAGAAAAGCCGGATTTAATATTATTAACGTTTCCTACACCAGTTATGTCGGTACTAACTGAGCAATTTAACATTAATATTCCAGTTGCTACAGTG…
SACH_00171	murE	UDP-N-acetylmuramoyl-L-alanyl-D-glutamate--2 6-diaminopimelate ligase	Cell wall/membrane/envelope biogenesis	0	0	0	0	0	0	0.4065	-0.7239	-0.3675	0.2827	-0.6909	-0.0337	72.5323	89.1357	67.8196	34.8237	78.5932	64.7203	57.3541	60.4483	45.874	34.7592	86.0738	80.5499	TTGGATGCAAGTACGTTGTTTAAGAAAGTAAAAGTAAAGCGTGTATTGGGTTCTTTAGAACAACAAATAGATGATATCACTACTGATTCACGTACAGCGAGAGAAGGTAGCATTTTTGTCGCTTCAGTTGGATATACTGTAGACAGTCATAAGTTCTGTCAAAGTGTAGCTGATCAAGGGTGTAAGTTGGTAGTGGTCAATAAAGAACAACCATTACCAGCTAACGTAACACAAGTGGTTGTGCCGGACACATTAAGAGTAGCTAGTATTCTAGCACACACATTATTTGATTATCCGAGTCATCAGTTAGTGACATTTGGTGTAACGGGTACAAATGGTAAAACCTCTATTGCGACGATGATTCATTTAATTCAAAGAAAGTTACAAAAAAATAGTGCA…
SACH_00172		YueH-like protein	Function unknown	0	0	0	0	-1	0	0.7703	-0.2547	0.1091	0.9754	-1.0962	0.8713	133.795	160.92	134.906	86.5282	102.144	90.5804	97.3957	106.336	83.2656	58.1309	111.472	114.177	TTGGTCAATAAAAGACTTATTGATGAAGGTAAAACTATTGATGTTTATTTATTCGAAGCATTAAATGACCAGATAATCATTGCTATACCAGATTGGTTTTGGTCATATCAGATGGCAATGGCATTAGATGAAGAAACTTGTTTTGAAGCAATACTTATGCAATTGTTTGTTTTTAAAGAAGAGGAAGAGGCAGAGTCGATTGCATCACAACTAACAGATTGGATAGAAACATATAAAAAGGAGAAAGACTAA
SACH_00173	prfC	peptide chain release factor 3	Translation, ribosomal structure and biogenesis	0	0	0	0	0	0	0.6723	-0.5653	-0.1671	0.6124	-0.6357	0.1727	95.1961	141.329	102.825	65.8616	81.9683	82.5601	75.8914	101.265	65.7132	51.4964	87.7972	103.685	ATGAACTTAAAGCAAGAAGTTGAGTCTAGAAAGACTTTTGCGATTATTTCACATCCCGATGCAGGGAAAACAACGTTAACTGAAAAACTATTGTACTTCAGTGGTGCCATTCGTGAAGCGGGTACAGTTAAAGGGAAGAAGACTGGTAAATTTGCGACAAGTGACTGGATGAAAGTTGAACAAGAGCGTGGTATTTCTGTAACAAGTTCAGTAATGCAATTTGATTACGATGATTATAAAATCAATATCTTAGATACACCAGGACATGAAGACTTTTCAGAAGATACGTATAGAACATTAATGGCAGTTGACAGTGCTGTAATGGTCATAGACTGTGCAAAAGGTATTGAACCACAAACATTGAAGTTATTTAAAGTTTGTAAAATGCGTGGTATTCCA…
SACH_00174	terC	membrane protein TerC	Inorganic ion transport and metabolism	1	1	1	0	0	0	1.3331	1.4972	1.3004	0.3324	-0.144	0.9332	132.96	331.401	139.388	362.514	137.32	391.685	113.98	127.103	106.613	119.279	143.634	260.259	ATGGATCCAAGTTTGATCTTACCTTATTTATGGGTACTTGTCGTTTTAGTATTTTTAGAAGGCTTATTAGCAGCAGATAACGCGATTGTTATGGCTGTAATGGTTAAGCACTTACCACCCGAACAACGTAAAAAAGCTTTGTTTTACGGTTTGTTAGGTGCATTTGTATTTAGATTTTTAGCATTATTCTTAATTAGTATTATCGCGAACTTTTGGTTTATTCAAGCTGCAGGAGCGGTTTACTTAATTTATATGTCAATCAAAAATCTGTGGCAGTTCTTTAAACACCCAGAAATTGAAAGTCCTGAAGCTGGAGATGATCATCATTATGATGAATCTGGTGAAGAGATTAAAGCAAGTAACAAATCATTCTGGGGAACTGTGTTGAAAATAGAATTT…
SACH_00175	htrA_1	Trypsin-like serine protease	Post-translational modification, protein turnover, and chaperones	0	0	0	0	0	0	0.2738	-0.2844	0.0854	-0.0795	-0.2014	-0.1812	34.1489	34.4244	31.9866	22.3155	34.1716	36.2224	28.517	22.5982	21.9929	23.2795	40.0627	29.7716	GTGGATATTGGTAAAAAACATGTAATTCCTAAAAGTCAGTACCGACGTAAGCGTCGTGAATTCTTCCACAACGAAGACAGAGAAGAAAATTTAAATCAACATCAAGATAAACAAAATATAGATAATACAACATCAAAAAAAGCAGATAAGCAAATACATAAAGATTCAATTGATAAGCACGAACGTTTTAAAAATAGTTTATCATCGCATTTAGAACAGAGAAACCGTGATGTGAATGAGAACAAAGCTGAAGAAAGTAAAAGTAATCAGGGTAGTAAGTCAGCATATAACAAAGATCATTATTTAACAGACGATGTATCTAAAAAACAAAATTCATTAGATTCAGTAGACCAAGATACAGAGAAATCAAAATATTATGAGCAAAATACTGAAGCGACT…
SACH_00176	trkH	Trk family potassium (K+) transporter membrane protein	Inorganic ion transport and metabolism	0	0	0	0	0	0	0.4386	-0.4742	0.0445	0.0617	-0.486	0.0867	72.2675	91.875	69.687	43.0087	65.4148	69.3106	62.3941	56.3189	48.6073	42.2883	72.2495	67.2431	GTGTCAATTTTTAGCCAGTTTTTAAAAAGATCAAGCCCTCAACAAGGTATTGTATTGTACTATATCGTCGCAATTGTCGTTGCATTTTTATTATTAAACTTACCGTATGTTCATAAACCAGGTGTAGAAGTAAATCCAATTGACACATTATTTGTTGCCGTATCCGGAATTAGTGTTACTGGATTGTCTCCGATAAGTATTGTCGATACCTATTCTACATTTGGACAATTAATTATCCTTGTGATATTAAATATTGGTGGAATTGGCGTCATGGCAATTGGTACGATGTTATGGGTGGTACTAGGTAAACATATTGGAATTAGAGAACGTCAGTTAATTATGTTAGATAATAACAAAAACACAATGAGTGGTACCGTCAAATTGATTATTGATATTGTA…
SACH_00177		2'-3'-cyclic-nucleotide 2'-phosphodiesterase	Nucleotide transport and metabolism	0	0	0	0	0	0	0.1189	0.0231	-0.1168	0.0258	0.2575	-0.2194	30.9355	29.1128	30.0242	23.9179	40.8071	35.6509	26.2975	20.6354	23.1118	34.5823	47.2618	32.0787	ATGATGGAAAAAAATGAAAACATTAATGTAGAGATTTTAACTACGTCAGATATGCATAGTCATTTCTTAAATGGTGATTATGGTTCAAATATTTATAGAGCTGGTACTTATGTTAACCAAGTAAGAGCACAAAATCATCGCGTCATTTTATTAGATAGTGGCGGAAGTTTAGCTGGCTCGTTAGCGGCCTATTATTATGCTATAGTTGCACCTTATAAACGACATCCAATGATAAAGTTGATGAACAGAATGCATTATGATGCTAGCGGTGTGAGTCCAAGTGAATTCAAGTTTGGTTTATCATTTTTAACTCGTTCAATTGCATTGGCACGTTTTCCATGGTTATCAGCAAATATTGAATACAATGTTACTAAGGAGCCTTATTTTTCAACTCCATAT…
SACH_00180	comK	competence transcription factor ComK	Transcription	0	0	0	0	-1	-1	-0.2932	-0.18	-0.6607	0.2617	-1.6696	-1.3448	12.3099	9.0951	12.8071	9.0702	40.1942	20.1912	22.1341	15.2557	18.5337	9.8841	62.0403	16.2566	ATGTATTCTCAAAATATTTATGTGATACGCAAAGGAGACATGGTTATTCGACCAGCATTTGATGATGACGATCAAAGAAATGGTAGTGAAATAATTCGGTTTGACAAAACGCGTATTCAAAATCCTTTTAAAGTCCAGAAAATCATTGAACGCTCTTGCAAATTTTATGGTAATACTTATCTTGGCAAGAAAGCAGAGACAAACCGCATTACTGGCATTTCTAGTAAACCACCTATTTTACTAACACCATTATTTCCAACTTATTTTTTCCCAACACATTCTGACAGACAAAATGAAAATATTTGGTTAAATATGCATTATATCGAAAGTATCAAAGAATTAAAAAATCGTAAATGTAAAGTGACATTTATTAATAATGAATCAATCATTCTTCATGTT…
SACH_00181		IDEAL domain protein	Function unknown	-1	0	0	0	1	0	-1.5298	0.4038	0.1339	0.1205	2.1543	0.0936	180.036	45.024	156.88	157.647	151.329	138.876	138.656	93.9357	119.437	749.883	196.764	135.991	ATGAAATACAATACTAATGTTAAACATACAACTTTAGAAGCGTTTGTTACAACCGTCAATGATTTGGGTATTGAATTAATTATCAATGAAGCACTTCGAGAGGTAAGAAAACGACAGCTCATAGAACTTATAGATGACGCACTCGTCAATAAAGATGAAGCAGCATTTAATCAATATACGGCAGAATACAAAAATTTGGAGGCATTTCTCGGTGAATAA
SACH_00182	lplJ	lipoyltransferase and lipoate-protein ligase	Coenzyme transport and metabolism	0	0	0	0	1	0	-0.7219	0.7042	0.4716	0.8254	1.8231	0.5491	43.0739	24.1501	43.9588	57.0015	38.1309	47.8959	26.2003	33.0763	22.1194	100.176	44.2892	49.9286	ATGAAATTCATTAGTAATAATAATATTACAGATCCAACTTTAAACTTAGCAATGGAAGAATATGTTTTAAAAAATTTACCAGCAGAAGAAAGTTACTTTTTATTTTACATAAATAGACCATCTATCATTGTTGGAAAGAATCAAAATACGATAGAAGAAGTAAATCAGACATATATAGATGCTCATAACATCGATGTAGTTAGAAGAATTTCTGGTGGTGGCGCTGTTTATCATGATACTGGAAATTTAAACTTTAGTTTTATAACAGATGATGATGGTAACAGTTTCCACAATTTCCAAAAATTCACTGAACCAATTGTTCAAGCATTACAATCTTTAGGCGTAAATGCTGAATTAACTGGTCGTAACGATATTCAAGTTGGACAAGCGAAAATCTCA…
SACH_00183	ykvS	Uncharacterized protein conserved in bacteria (DUF2187)	Function unknown	0	1	1	1	0	1	0.9946	1.3483	1.4516	1.7684	0.6611	1.7968	786.824	468.608	1166.55	2219.41	710.062	1899.4	599.309	1098.47	803.757	1444.01	572.55	1561.1	ATGACTGTTGCAGAAGTGGGTAACATTGTTGAGTTTATGGATGGATTAAGAGGTCGTGTTGAAAAAATCAACGATAACTCTGTTATTGTTGACTTAACAATTATGGAAAATTTTAATGACCTTGATTTACCGGAAAAAACTGTTATCAATCATAAACGATATAAGATTGTTGAATAA
SACH_00184		protease	Function unknown	0	1	1	0	1	1	0.9648	1.1997	1.2265	0.8616	1.0498	1.4827	192.359	315.001	230.942	505.347	141.807	356.305	164.12	262.441	167.125	427.661	146.261	388.503	ATGAATAAAATCTCGAAGGCTTTAACTTGGTTTATTATAAGTTTCATTATATTTCATCTCATATTATTTATTATGTGGGGCGAACACCAAGAATACTGGTATTTATATACAGGTATAATGCTAATTGCTGGTATCAGTTATGTGTTTTATCAAAGAGATATTGAATCTAAGCGGTTGCTTACATCAATTGGTGTTGGTATTATTACGGCAATTATTTTAATTATGCTTCAACTTTTATTCTCACTTATAACTTCTAATTTAAGTTATAGTTCATTAATTAAAGAATTAGCAAGAACAGGTGTCAATTGGAAGTGGCAAATGTTAGTAACTTTACTTTTTGTCATTCCATGTCACGAGTTATATATGAGAACTGTTTTACAAAAAGAATTAACACATTTT…
SACH_00185		lactococcin-related protein	Function unknown	0	0	0	0	0	0	0.0571	0.3183	0.0857	0.2286	0.3086	-0.0003	27.7035	54.4148	44.5984	41.5298	85.6165	74.6308	27.3477	16.5263	29.9928	61.2843	111.256	68.3183	ATGAAGAACAAAATTTTTGGCGCTATATTATATTTATCTTTAGCACTTGGATTATCAACAGCAGCTTATGCATCTACAGAATACGCAGAAGGAGGCACTTGGAGTCACGGTGTCGGCAGTAAGTATGTTTGGTCGTATTATTATCATGGTCATAAAGGACATGGTGCAACAGCTATTGGAAAATACAGATCATTTAGTGGTTATACAAGAGCTGGTGTAAAAGCAAAAGCATCAGCTACTAAAAATAATTGGTGGGTCAATAGAGCATATTATAACATTTATTAA
SACH_00186		bacteriocin-associated integral membrane (putative immunity) protein	Function unknown	0	0	0	0	0	0	0.2381	0.2989	-0.0878	-0.4675	0.6477	-0.6092	5.7369	5.6101	7.6452	6.7205	15.1767	12.3976	7.1629	3.2234	5.3609	10.7148	19.4819	9.3414	ATGAAATGGTTCAAATTAATACTTGATGTTACAATCTTCATTCTAATTGCTATATTGTTATTTGTTTATACATATAAAGAAAACGAAGAAATATTGCCTGATACTAAATACCCTATAGCGGTAACTGACTGGAATAAAAAATATAGTAAAAATGAGATTTATAAACGTATAAATCAATTCGCAAAAAATGAGAACGTAGCAATCTATAAATCAACTTCAAATTATACAAACAAAAACGTAGATAAAGATATATATGTATTTAATAAAGCAAAAGCAACATCTATCACTCCTTTTAATGCTAAATATAACATTCATTATTTAAGTGACGACGAATTACTAAAAAAGGATATCAAAGGGAGTTATTTTGTAAAAGACAAAAATTTTGACGTGTCTAAATTC…
SACH_00187	yxeA_1	Protein conserved in bacteria	Function unknown	0	0	0	0	0	0	0.7893	0.0987	-0.0381	0.1582	0.2833	0.1525	4.7303	9.3844	6.676	4.8648	16.4321	10.4298	7.4612	4.733	6.7882	8.4134	20.2876	10.6766	ATGAAATTTATCATTGCAATATTATTAGGATTAATATTATCCATTACTATTGCTTTTACAATCATACATCATCCTATACTTGATCGTTTTAATCCTTTCTTAAAAACGGAGTACAGTTATGCCAAAGTGCCAAAAGGTACGCAACAATATGTGAATATTACGGCTTATAGTGAAAGAGGGGAAAAGCTTGATTATAAATTAACATTTAATGGATTTTCACCTAGTAGAACGTATGTCGAAATAAAGCATAAAGGGCAATATGTCATATCGATCACATATGTTGAAAAAGAGGATACACCAAAAGAGGTAAGACAAGAATGA
SACH_00188		ABC transporter ATP-binding protein	Defense mechanisms	0	0	0	0	0	0	0.6067	0.5889	0.1562	-0.1512	0.7255	-0.2043	7.8694	13.9958	10.3821	10.615	22.0768	18.6789	11.1803	5.3127	8.2065	19.5429	28.4367	15.6345	ATGATAGAATTAAAAGATTTAACCATACAAAAAGGTAATACACATATTTTGAATAAACTTAATTTGAAATTTCAATGTGGAAAATCATATGCACTTATTGGTAAAAGTGGATGCGGTAAATCTACATTATTAAATACTATTGCTGGACTTGAAAAAACAGGGAAACAATATGTCTATTTTAATGGTCAATTAGAACAATTTAAATCTAATTTTTACAGAGATAAATTAGGGTATTTATTTCAAAATTATGGATTAATCGATAATCTGACAGTATATGAAAATTTAGATATTGGATTAGCATATAAAAAAATAAGTAAGAAAGAAAAAGAACAATTAAAGATACGTTATATAGAACAGTTTGGTCTGTCAAACAGTTTAAAAAGAAAAGTTCATACGCTA…
SACH_00189	doxX_1	putative DoxX family membrane protein	Function unknown	0	-1	0	0	-1	0	0.5568	-1.3663	-0.7475	0.9344	-3.0671	-0.0657	625.303	1024.91	636.69	206.322	360.005	191.994	514.64	887.945	497.392	80.5831	438.43	350.385	ATGAAATTAGGTATGCTTTTAATTAGATGGATGCTAGCAACATCATTCTTAGTACACGGTACTTTGAAATTTGTAGATTTAGATGGAACAATTCATTTCTTAGGTTCTTTAGGTTTACCACCTACGATCGCAGTATTGATGTCAATTGGCGAAGTTGTTGGAGGTTTAGCACTTATTATCGGCTTTTTAACGCCATATGTTAATGTATTTTATATTTGTGTTATGTTGGGCTCAATCTTCACACTTAAACTTACAAGAGGATATGTAAGTGGTTATGAATTTGAAATCATACACATCGTAATGAACTTAGCTTGTATTAGTAGTTACAGCTGGAAGAAATGGTTACAATTTTATTAA
SACH_00190	fecB_2	ferrichrome ABC transporter subunit	Inorganic ion transport and metabolism	0	0	0	0	0	0	-0.6739	-0.2861	-0.2532	-0.8296	-0.2007	-0.3549	26.4653	17.4612	25.1683	15.0491	51.093	37.8812	28.4915	10.8897	20.3183	22.4934	56.7893	33.6022	GTGAATAGGAATATCGTTAAACTAGTTGTGTTTATGCTAATCTTAGTTGTAGCAGTAGCGGGTTGTGGTCAAAAAGATACTGAAGAGAAAACTGATATGACGACAATAAAAGATGAATTAGGAACTGAAAAAATTAAGAAAAATCCGAAACGTGTTGTTGTATTAGAATATAGTTTTGCTGATTATTTAGCAGCATTAGATATGAAACCTGTTGGTATTGCAGATGATGGCAGTACTAAAAATATAACAAAGTCAGTAAGGGATAAAATTGGAACATATGAATCGGTTGGGTCTAGACCACAACCGAATATGGAAGTGATAAGTAAATTAAAACCGGATTTGATTATTGCAGATGTCAGCAGACATAAGAAAATCAAATCAGAATTGAGCAAAATTGCG…
SACH_00191		hypothetical protein	Function unknown	0	1	0	0	1	1	0.2316	1.4601	0.7432	1.0281	2.1864	1.011	45.3067	30.844	71.5351	136.059	65.9643	105.738	40.1552	31.8726	52.2038	231.632	62.6507	60.1257	ATGCGCCAATTCATAAAAAGAATTGTTAAAACAATCCTTGTCGGTTATGTAATTAAATTTATTCGAAATAAACTTTCAGGTAAATCATCACATCCGACAGATAATAAACATAAATAA
SACH_00192	TM2	putative TM2 domain-containing protein	Function unknown	0	1	1	1	1	1	-0.1455	1.758	1.1144	1.2933	2.6834	1.5147	253.709	164.803	327.949	816.149	186.961	327.869	151.61	212.764	174.012	1346.32	208.376	386.813	ATGAAAGTCAATAAAGCCATTTATGTTAATGTTGCATTATTTCTTGGAGGTTTAGGTATTCATAAATTTTATGCTGATAAATTTGGACAAGGTCTTTTTCACTTATTATTTTTCTGGACAGGTATCCCTACCATCATCTCAATAATACATGCCATTTTTGTCATTTTTACTAAAAAAGCAGACAGAGACGGTTATATTATATTCCCTAAAAATTAA
SACH_00193		GNAT family acetyltransferase	Transcription	0	0	0	0	0	0	-0.534	0.5963	0.0885	0.0115	0.3432	0.2535	47.5326	34.7183	40.272	44.7447	44.9999	40.4947	39.2442	24.6181	28.4591	46.2955	53.6764	44.2321	GTGATACGTCAAGCACGTCCAGAGGACCGATTTGATATTGCGAAGTTAGTTTATATGGTTTGGGATGATATGGAATTAGAATTGGTAAAGCATCTACCTAAAGACATGGTATTAGATGCAATTGAAAAAAGCTGTATTGATGCAACATATAGAACTTTTTATCAGCATGTTTTAGTTTATGAAATAGAAAATAAAGTAGCAGGTTGTATTATTAGCTATAGCGGTGAAAATGAATTGAAATATGAAAAAGCATGGGAACAACTTGACTTGCCAGAAGAAATAAAACAATATGGCACGCCATTACCTGTAAAAGAAGCTAAAGACGATGAGTATTATATAGAAACAATTGCGACATTTGCAGCATATAGAGGTAGAGGCATCGCGACAAAGTTATTAACG…
SACH_00194	menA	DHNA-octaprenyltransferase	Coenzyme transport and metabolism	0	0	0	0	0	0	0.4561	-0.3233	0	0.1131	-0.5688	0.1719	62.3907	72.9211	61.0247	37.5788	63.0867	57.9112	56.5363	48.5573	50.9514	44.1943	69.193	61.6379	ATGAGTAATCAATATCAGCAATATTCTACAGTTAAGAAATATTGGCATTTAATGCGTCCTCATACATTAACTGCTTCCGTAGTACCCGTTTTAGTTGGTACAGCAGCATCTAAAATATATTTTCTTGGTAGCGAAGATCATATTAAAATCAGCCTATTCATTGCCATGTTACTAGCATGCTTACTTATTCAAGCGGCAACTAATATGTTTAACGAATACTATGATTATAAAAAAGGCCTTGATGATCATGAATCTGTAGGCATTGGTGGTGCAATTGTACGCAACGGTATGAGCCCAGAGCTTGTGCTACGATTAGCCATTGCATTTTACATCTTAGCAGCAATATTAGGTTTGTTTTTAGCTGCTAACTCTTCATTTTGGTTATTACCAGTTGGATTA…
SACH_00195	menF	isochorismate synthase	Multiple Categories	0	0	0	0	0	0	0.739	0.913	0.6514	0.0779	0.9226	0.5961	25.9648	35.9202	27.7572	43.1311	31.9495	47.8879	27.3364	22.2927	25.0852	58.9533	40.534	52.1965	ATGGCTACGGGCGTATTAGAGGACGATATTGTCAAAGAGATATATGACAGCTCAAAGGAATGGGTTTCAGTTGAAGTGAAATTATCACAGTCACTAGACCCGAGCACATTATTTCATCTCACTGACAATGAGGCAGGAGATCGCTTTTATATGCGTTTGAATGATAATCGAACGTCATATTTTGGCTACAAAGCAATTCAATTATTCAAAAATAATTCTAAAAATAAACAATCTATTTTTAAAGACTGGGAAAAATTAAAACATAACATCACATTTATACATCCGCAATCTGAGAAACATCATCTTCGAGTTGTTGGAGGGTTCCAATTTTCAAGTCATAAATCAGATGATGAATGGCGAGAGTTTGGACTAAATCATTTTGTATTACCCGAAGTTTTA…
SACH_00196	menD	2-succinyl-5-enolpyruvyl-6-hydroxy-3- cyclohexene-1-carboxylate synthase	Coenzyme transport and metabolism	0	1	0	0	0	0	0.8307	1.1416	0.8856	0.0751	0.8943	0.8242	39.4806	61.8	40.4149	80.2734	43.8366	81.8866	45.6612	41.5103	43.302	96.1918	58.3906	95.5782	ATGGGAAATCATAAAGCAGCTTTAACGAAGCAAGTTTTTACATTTGCATCTGAGTTATATGCGTACGGCGTAAGGGAAGTAGTTATCAGTCCGGGATCACGCTCAACGCCACTTGCACTTGCATTTGAAGCACATCCAAATATTAAAACATGGATACACCCCGATGAGCGAAGTGCAGCGTTTTTTGCAGTTGGGTTAATTAAAGGCAGTGAAAGACCTGTCGCTATATTATGTACGTCAGGTACAGCAGCAGCGAATTATACGCCTGCAATTGCTGAAAGCCAAATTAGTAGAATTCCATTAATCGTTTTAACAAGTGACCGTCCGCATGAATTAAGAAGTGTAGGCGCACCACAAGCGATTAATCAAGTAAATATGTTTAATAATTATGTAAGTTAT…
SACH_00197	yfbB	acyl-CoA thioester hydrolase	Coenzyme transport and metabolism	1	1	1	0	0	1	1.0515	1.4871	1.2291	0.4671	0.9736	1.3668	42.717	67.3068	46.8795	103.886	43.67	92.4621	48.4442	48.2567	44.1175	111.067	53.5728	106.56	ATGACACATTATAATTACTATGAAGCAAACGTTGAGACCAATCAAGTTTTAGTATTACTGCATGGTTTTCTTAGCGACAGTCGTACTTATCATAATCACATCGATAAATATACCGATATCTGTCATGTCATCACTATAGACTTACCAGGACATGGCGAAGATCAGTCTTCAATGGATGAAACGTGGAATTTTGATTATATTACGACGTTGTTAGATCGAATTTTAGATAAATATAAAGATCAATCGATAACAATGCTAGGTTACTCCATGGGTGGGCGTGTTGCATTATATTATGCAATTAATGGTCACATCCCTATATCTAATTTGATATTAGAAAGTACGTCACCAGGTATTAAAGAAGAAGCAAATCAACTAGAACGTCGTCTTGTTGATGATGCA…
SACH_00198	menB	putative naphthoate synthase	Coenzyme transport and metabolism	0	0	0	0	1	1	-0.1451	0.6107	0.7735	0.4043	1.4364	1.2445	284.007	231.904	272.695	416.155	165.26	330.034	218.45	259.221	187.902	665.328	181.439	476.973	ATGACTAACAGACAATGGGAAACACTTAGAGAATATGATGAAATCAAATATGAATTTTACGAAGGGATTGCTAAGGTAACAATAAATCGCCCTGAAGTACGCAATGCGTTTACACCTAAAACAGTTGCTGAAATGATTGACGCATTTTCACGTGCACGTGATGATCAAAACGTTTCAGTTATCGTATTAACTGGTGAAGGTGATTTAGCATTCTGTTCTGGTGGTGACCAGAAGAAACGTGGACATGGTGGTTATGTAGGTGAAGACCAAATCCCTCGCTTAAATGTATTAGATTTACAGCGTTTAATTCGTATTATTCCAAAACCGGTTATCGCGATGGTAAAAGGTTATGCTGTAGGTGGCGGTAATGTACTAAATGTTGTTTGTGACTTAACGATT…
SACH_00199	sspC	staphostatin B	Function unknown	0	0	0	0	0	0	0.0468	0.1902	-0.1086	-0.1375	0.0636	-0.6511	26.394	34.7115	34.7681	29.0469	67.6956	47.1894	36.0303	17.0844	30.1503	44.4763	102.254	43.1269	ATGTATCAACTACAATTTATAAATTTAGTTTACGACACAACCAAACTCACACATCTAGAACAAACCAATATCAATTTATTCATTGGTAATTGGAGTAATCATCAATTACAAAAATCAATTTGTATACGTCATGGCGATGATACAAGTCACAATCAATATCATATTCTTTTTATAGATACGGCACATCAACGCATTAAATTTTCATCTTTTGATAATGAAGAAATCATTTATATTCTTGATTATGATGATACACAGCATATCCTCATGCAAACGTCATCCAAACAAGGTATTGGTACTTCGCGCCCAATCGTTTATGAGCGCTTAGTATAA
SACH_00200	sspB	glycoside hydrolase family protein	Cell wall/membrane/envelope biogenesis	0	0	0	0	0	0	-0.4228	-0.0078	-0.3546	-0.4479	-0.1917	-0.7192	13.1636	9.7576	11.8094	8.3899	26.3871	17.7516	15.9892	7.1325	12.0406	12.8246	32.1974	13.8021	ATGAATAGTTCATGTAAATCTAGAGTATTCAATATTATAAGCATCATAATGGTTTCAATGCTTATTTTATCACTAGGCGCATTTGCTAATAACAATAAAGCCAAAGCCGATTCACATTCAAAACAACTTGAAATCAATGTTAAGAGTGACAAAGTACCTCAAAAAGTAAAAGATCTAGCTCAACAACAATTTGCTGGTTATGCTAAAGCGTTAGATAAACAAAGTAATGCAAAAACTGGTAAATATGAACTTGGCGAAGCTTTTAAAATTTATAAATTTAATGGCGAAGAAGATAATAGTTACTATTATCCAGTTATAAAAGACGGTAAAATTGTTTATACTTTAACACTTAGCCCTAAAAATAAAGATGATTTAAACAAATCAAAAGAAGACATGAAT…
SACH_00201	sspA_1	glutamyl endopeptidase	Cell wall/membrane/envelope biogenesis	0	0	0	0	0	0	-0.4867	0.0816	-0.3137	-0.7539	0.2678	-0.6949	18.3839	18.5583	19.8694	14.6318	56.8721	41.239	21.791	8.3305	14.9701	23.0574	74.3272	35.189	ATGAAAGGTAAATTTTTAAAAGTTAGTTCTTTATTCGTTGCAACTTTGACAACAGCGACACTTGTGAGTTCTCCAGCAGCAAATGCGTTATCTTCAAAAGCTATGGACAATCATCCACAACAAACGCAGACAGACAAACAGCAAACACCTAAGATTCAAAAAGGCGGTAACCTTAAACCATTAGAACAACGTGAACGCGCTAATGTTATATTACCAAATAACGATCGTCACCAAATCACAGATACAACGAATGGTCATTATGCACCTGTTACTTATATTCAAGTTGAAGCACCTACTGGTACATTTATTGCTTCTGGTGTAGTTGTAGGTAAAGATACTCTTTTAACAAATAAACACGTCGTAGATGCTACGCACGGTGATCCTCATGCTTTAAAAGCA…
SACH_00202		hypothetical protein	Function unknown	0	0	0	0	0	0	0.382	-0.1266	0.1765	-0.258	-0.2558	0.0888	37.926	40.964	51.056	35.8963	80.4961	78.8444	36.0912	16.2642	42.5125	61.0542	105.327	58.3524	ATGAATGCTGATATATTATTTGAGTGCTTAAGTTTCGAAGAACAATTATCAGTTAGCATATTAAAAGCTTTTGATAGAATCATTTTGAGTGAGGTGTTTAAAGGAGAGGAATATAACTCGGTAGTATTTACAGTCTCTTTAGAGTATTATTTAAAACATATAGAATATAAAAAACTGAACGTACTATGA
SACH_00203	patA	aromatic amino acid transferase	Amino acid transport and metabolism	0	-1	-1	0	-1	0	-0.9979	-1.5995	-1.0134	-0.0359	-1.1174	-0.8387	66.4765	29.261	56.2375	14.6817	61.7008	27.7051	48.8896	38.1312	34.5486	20.0016	73.2691	31.7897	ATGAAACTTTCTTTAAATTCTAATTCTAAATATTTAAGAGCACCAAGTATTCGCCAATTTTCAAATCGTATGAATAATTTGGATGATTGTGTTAATTTAACTATTGGCCAACCAGACTTCCCTATGCCTGATGTTGTGAAAAAGGCATATATAAATGCTATTAACAATGACAAGACATCATACTCTCACAATAAAGGCTTATTAGAAACTCGCGAAGCAATTAGTCAATACTTCAAAAATCGTTATCATTTTTCCTATGATCCTGAAGAAATTATTGTGACAAATGGAGCAAGTGAAGCAATAGACACAACGTTACGTTCTATCATAGAGCCTGGAGATGAAATTATAATACCGGGACCAATTTATGCAGGCTACATACCACTTATCGAAGTACTAGGT…
SACH_00204	ykrP	putative acetyltransferase	Carbohydrate transport and metabolism	0	-1	0	0	0	0	0.5676	-1.173	0.1211	-0.196	-0.2284	-0.5073	8.8273	12.0287	11.5767	3.9539	14.0829	12.4299	9.984	5.0282	10.056	11.5526	16.313	7.7333	ATGACTTCATTAAAAGAGAGAGATTATTTTTTTGACAACGCAAGAGCAATTTTAATATTATTAGTCGTATTTGGACATATGTTACAACCCTACACTAGTGGCGATAAATATTTATCAGCATTATACCTAGTTATTTATAGTTTCCATATGCCAACATTTTTGTTTATATCTGGTTATTTCGCGAAAAATATTGATAAACCATACTATTTAGAAAAAATTTCAAAACGTTTGATAGTACCTTATATGATATTTTTTGCATTCTTTTCAATATATTATTTCTTAACAGGTAAAAGTGACGAATTACAACTTGATCCTTTTAACCCAGTATTTGCGTTATGGTTTTTGATCACGCTATTTTTCTTTCATGTCATTTTAGTAATAGTTAGAAGATTTAATCCA…
SACH_00205		MarR family transcriptional regulator	Transcription	0	0	0	0	0	0	0.383	-0.1317	-0.2064	-0.2789	-0.509	-0.1977	24.7011	35.8579	22.418	15.7645	54.6492	36.2866	35.3192	16.9753	22.9648	24.1421	74.0983	41.4689	ATGTATAAACAACTTGAAAAACTTATTACACTGACTAACAATGACTTAAACTTAGTGAATAGAAGATTTGGACAACGCACGGATATCACATCTGAACAGCTAGAACTTCTCCGTATTTTATTTAATTACGATCGCTTATCACAGTATGATTTGACGATGAAGATTAGCAGGGAACAATCTATAGTTTCAAGGTGGATTAAGAAATTAGTTTTGAAAGGGTACATCACAAGTCAACAATCTAGCGAAGATTTAAGATGTAAAGAATTAATTTTGACTGATCAAGCACGTACATTGATTTCACAAATAAATAATGCACGTTGCGAATTGATTGAAGCAAGATGTCAATGTTTATCGGAAGTCGAATTAGACAATTTAAATCAATTACTTGATAAGTTAAAT…
SACH_00206	atl	bifunctional N-acetylmuramoyl-L-alanine amidase/endo-beta-N-acetylglucosaminidase Atl	Cell wall/membrane/envelope biogenesis	0	-1	0	0	0	0	-0.7319	-1.1188	-0.4825	-0.1978	-0.2106	-0.1311	145.979	102.753	120.352	60.1816	164.45	173.328	160.309	140.115	89.4022	120.584	244.19	344.765	ATGGCGAAAAAATTTAATTACAAACTACCATCAATGGTTGCATTAACGCTAGTAGGTTCAGCAGTCACTGCACATCAAGTTCAAGCAGCTGAGACGACACAAGATCAAACTACTAATAAAAATGTTTTAGATAGTAATAAAGTTAAAGCAACTACTGAACAAGCAAAAGCTGAGGTAAAAAATCCAACGCAAAACATTTCTGGCACTCAAGTATATCAAGACCCTGCTATTGTCCAACCAAAAGCAGCGAATAAAACAGGCAATGCTCAAGTAAATCAAAAGGTTGATACTACACAAGTAAATGGTGACACTCGTGCGACTCAATCAACTACATCAAATAATGCGAAACCTGTTACAAAAACAACTAACACAACAGCACCTAAAACGAACAATAATGTT…
SACH_00207	yjcF	GNAT family acetyltransferase	Signal transduction mechanisms	0	0	0	0	0	0	0.4881	-0.2262	0.2988	0.141	0.0042	0.4216	82.7097	101.545	81.7266	47.9916	126.328	139.354	76.1548	57.4292	59.0185	74.521	166.329	172.676	ATGTTTACAAAAGTGATTGATCCAGAGATGTTAGAAGATTGCTTTTATATAAGAAAGAAAGTGTTTGTAGAAGAACAAGGCGTCCCAGAGGAAAGTGAAATTGATCAATATGAATCTGAATCTATTCACCTCATTGGATATGATAATGGACAGCCAGTTGCCACAGCTCGTATACGTCCTATCAATGAAACAACTGTCAAAATAGAACGAGTGGCTGTGATAAAATCACATCGCGGACAAGGCATGGGAAAAATGCTTATGCAAGCTGTAGAATCATTAGCTAAAGATGAAGGTTTTTACGTAGCTACCATGAATGCCCAATGTCATGCAATCCCATTCTATGAAAGTTTAAATTTTAAAATGAGAGGTAATATATTTCTTGAGGAAGGCATCGAGCAT…
SACH_00208		hypothetical protein	Function unknown	0	0	0	0	0	0	0.1881	-0.1219	0.0875	0.7931	0.0057	0.7402	174.498	174.383	177.397	134.119	151.957	145.338	146.707	208.3	124.987	160.854	156.479	209.322	ATGAGTAGAAAAACATACGAAAAGATTGCAAATATAAATGGGATGTTTAATATGTTAGAACAACAAATTATTCATAGCCAAGATATGGCTCATTTTAGAAGTGAATTTTTTTACGTCAATCATGAGCATCGAGAAAACTATGAAGCACTCCTAATTTATTACAAAAATAGTATCGAGAATCCTATTGTAGATGGTGCATGTTATATTTTAGCCCTACCTGAAATTTTCAATAGTGTAGATGTTTTCGAATCAGAGTTACCATTTTCATGGGTATATGATGAAAATGGTATTACCGAAACAATGAAATCACTTAGTATTCCATTACAATATTTAGTCGCAGCAGCTTTAGAAGTGACAGATGTGAATATATTTAAACCTTCTGGGTTTACAATGGGAATG…
SACH_00209	ywtF	cell envelope transcriptional attenuator	Transcription	0	0	0	0	0	0	0.1769	-0.575	-0.2995	0.5825	-0.322	0.0888	109.262	104.825	101.319	59.2485	95.3943	81.4651	97.4377	129.963	70.1919	68.0489	108.071	114.634	ATGAATAAATTTTTAAAATACTTTTTGATCCTTCTAGCATTGGTTCTTATTGTTGTTCCAATTGTCTTCGCTACGTTACTTTTTAAAACGTCTCAAGATGCATTTGAATCTTCTCAAGATAGTAAAAATGCTAATCGTCAATCAAATTTACGAGACAATAAAGTCAATCCTGAAGAACAACCTATCTCTATTCTCTTCTTAGGTATCGATGATAATGACGGAAGAAGAAAAAAAGGCCAAGATGCTGAACACTCTAGATCAGACGCTATGATTTTAACTACTTTTAATCAATCTAAACACCAAATTCGAATGCTTAGTATTCCTCGTGATACAATCAGCTACATTCCTAAAGTCGGCTATTACGATAAGATTACCCATGCACATGCATATGGTGGTCCA…
SACH_00210	pbpX	Autolysis and methicillin resistant-related protein	Defense mechanisms	1	0	0	0	0	0	1.0029	-0.5978	0.3872	0.5682	-0.3419	-0.1232	54.9805	98.6884	52.7008	28.7711	55.3883	70.0561	45.4363	55.7233	34.6036	34.3347	65.3413	47.8981	ATGAAATTTAATAAAGTGAAATTGGTTATACATGCGTGCGTGCTTTTGTTCATCATTATCTCTATAGGATTAGTTTTTCATCGATTACAAACGAAAACGAACTCTATAGAACCTATACATAAGGAAACAAAATTATCGGATAATGCAAAATATTTGGTTGATCGTAATAAAGGCAAGGGTGAGCCATCGAAATTAAAGGAAGTATATAATAGTAAAGATCCTAAGTATAAGAAGATTGACAAGTATTTACAAAATTCATTATTTAATGGTTCAGTAGCGGTATATGAAAATGGCAAATTGAAAATGAGTAAGGGCTATGGTTATCAAGATTTTGAAAAAGGAATTAAAAATACACCAAATACGATGTTTCTAATTGGTTCAGCTCAAAAATTTTCAACA…
SACH_00211	qoxD	putative quinol oxidase polypeptide IV QoxD	Energy production and conversion	0	0	0	0	0	1	0.3155	0.6185	0.7744	0.8816	-0.4659	1.8465	1626.51	2310.25	1588.6	2419.61	990.359	1989.25	1560.64	2701.03	1535.75	1319.4	893.548	3360.2	ATGAGTACAATAATGAAACATACTGTAGGATTTATCGCATCTATCGTATTAACGCTTTTAGCAGTTTACGTAACACTATACACGTCATTAACATTCCACGCGAAGTTGACAATTATCTTTGGCTTTGCATTCGTCCAAGCAGGACTTCAATTATTAATGTTCATGCATTTAACTGAAGGTAAAGATGGACGTTTACAAACATTCAAAGTTATCTTTGCTCTTGTAATTACACTTTGTTTCGTTGTCGGAACATATTGGGTTATGCAAGGCGGTCACTCTTCACACTTATAA
SACH_00212	qoxC	Cytochrome aa3 quinol oxidase subunit III	Energy production and conversion	0	0	0	0	0	1	0.8647	0.6763	0.6576	0.6281	-0.6093	1.638	487.462	984.131	489.535	774.049	315.133	635.422	497.723	714.731	501.921	438.843	304.372	1119.35	ATGAGTCATGATACAAACACTATTGATTCACGCACACATGAAGGCGAATTAAATAAGCTTGGCTTTTGGATTTTCATTACAGCCGAATTTGCGTTATTCGGTACCCTATTTGCGACACTATTAACTTTGCAACATGGTGGCGATTATGCAGGTAAAATGACTACTGAGTTATTTGAATTGCCTCTTGTTTTAATAATGACGTTTGCATTATTATTCAGTTCTTACACATGTGGTATTGCTATTTACTACATGCGCCAAGAAAAACAAAAGTTAATGATGTTTTGGATGATCATTACGTTACTTTTAGGTTTAGTCTTTGTTGGATTCGAAATTTATGAATTCGCACACTATGCATCAGAAGGCGTTAACCCAACAATTGGTTCTTACTGGTCTAGTTTC…
SACH_00213	qoxB	Cytochrome aa3 quinol oxidase subunit I	Energy production and conversion	0	0	0	0	-1	1	0.4206	0.3386	0.3323	-0.2675	-1.0742	1.0409	399.99	792.325	341.888	503.894	257.969	482.284	460.423	458.203	372.788	320.507	260.362	826.574	ATGAATTTTCCATGGGATCAATTACTAGTTAAAGGTAACTGGATGATTACAATGGCACAAATTGGTGCCCCATTCTTAGTTATTGGTTTAATCGCAGTAATTACTTACTTTAAATTATGGAAATATCTTTACAAAGAATGGTTCACATCTGTAGACCATAAGAAAATCGGTATTATGTATTTAATCTGTGCCGTATTAATGTTCGTCCGTGGTGGTATTGATGCGTTACTTATTCGTGCGCAATTAACAGTACCTGATAACAAATTTTTAGAATCTAACCACTATAACGAAATTTTTAGTACACATGGTGTAATCATGATTATCTTCATGGCAATGCCATTTATCTTTGGTTTATGGAATATCGTTGTTCCATTACAAATTGGAGCACGTGATGTTGCA…
SACH_00214	qoxA	putative quinol oxidase polypeptide II precursor	Energy production and conversion	0	0	0	0	-1	1	0.2218	0.1288	0.1028	-0.1303	-1.3678	1.0938	582.543	1035.38	541.03	677.231	352.645	586.323	736.895	766.235	653.617	414.598	356.68	1095.08	GTGTCAAAATTTAAGTCTTTGCTTCTATTATTTGGCACACTAATTTTACTTAGTGGTTGTTCAAATATAGAAATTTTCAACGCAAAAGGGCCAGTAGCAAGTAGTCAGAAGTTCTTGATTCTTTATTCAATCGTCTTCATGCTTGTTATTTGTTTCGTTGTACTTGGCATGTTCGCCATTTTTATTTACAAGTATAGTTATAATAAGAATGCCGAATCTGGTAAGATGCACCATAATGCCATCATTGAAACAATATGGTTTGTAATACCTATCATAATCGTTGCTGCTTTAGCTATTCCTACAGTTAAAACTTTATACGATTACGAAAAACCACCGAAGAGTGAGAAAGATCCAATGGTTGTATATGCAGTAAGTGCAGGATACAAATGGTTCTTTGCT…
SACH_00215		Ig-like domain (group 3) protein	Function unknown	0	0	0	0	-1	0	0.0715	-0.0135	-0.4437	0.6034	-2.0871	-0.0813	548.457	657.784	447.202	354.598	521.805	355.689	695.093	967.51	555.464	164.708	611.6	476.97	ATGAATAAACTATTACAGTCATTATCAGCCCTCGGTGTTTCTGCTACACTAGTAACACCAAATTTAAATGCAGATGCAACGACGAATACTACACCACAAATTAAAGGCGCTAATGATATCGTTATTAAGAAAGGTCAAGATTATAACCTTCTAAACGGCATAAGTGCATTTGATAAAGAAGATGGAGATTTAACCGATAAAATTAAAGTCGATGGCCAAATTGATACATCTAAATCTGGTAAATATCAAATTAAATATCATGTCACTGATTCAGATGGTGCAATTAAAATTTCCACTAGGTATATTGAGGTTAAATAG
SACH_00216	folD	bifunctional methylenetetrahydrofolate dehydrogenase/methenyltetrahydrofolate cyclohydrolase FolD	Nucleotide transport and metabolism	-1	0	0	0	1	0	-2.4783	0.8213	0.2237	-0.958	1.4013	-0.1912	360.135	56.7019	296.936	538.293	148.029	201.529	264.908	121.627	234.861	968.692	168.605	146.792	ATGGTTGCTAAAATTTTAGATGGTAAACAAATTGCCAAAGACTACAGACAGGGGTTACAAAATCAAGTTGAAGCGCTAAAAGAAAAGGGTTTTACACCTAAATTATCCGTTATATTAGTTGGTAATGATGGCGCTAGTCAAAGTTATGTTAGATCAAAAAAGAAAGCAGCTGAAAAAATTGGTATGATTTCAGAAATCGTACATTTGGAAGAAACAGCTACTGAAGAAGAAGTATTAAACGAACTAAACAGACTAAATAATGATGATTCTGTAAGTGGTATTTTGGTACAAGTACCACTACCAAAACAAGTTAGCGAACAGAAAATATTAGAAGCAATCAATCCTGATAAAGATGTGGACGGTTTCCATCCAATAAATATAGGGAAATTATATATCGAC…
SACH_00217	purE	putative phosphoribosylaminoimidazole carboxylase catalytic subunit	Nucleotide transport and metabolism	1	1	0	0	0	1	1.4135	1.2708	0.6851	-0.0464	0.4436	1.1703	51.5175	113.043	50.9689	93.4024	72.2031	100.372	58.3956	37.0969	51.5257	87.5666	115.772	194.865	GTGAAAGTAGCAGTCATTATGGGCAGTTCTTCCGATTGGAAAATTATGCAAGAGAGTTGTAACATGTTGGATTATTTTGAAATTCCGTACGAAAAACAAGTAGTATCCGCACATCGTACGCCAAAAATGATGGTTCAATTTGCTTCTGAAGCGAGAGAAAGAGGTATAGACATTATCATTGCAGGCGCTGGCGGTGCGGCACATTTACCAGGTATGGTTGCATCATTAACGACGCTACCAGTTATTGGAGTGCCGATTGAAACAAAAAGTTTAAAGGGTATAGATTCTTTATTATCTATTGTTCAAATGCCAGGAGGTATTCCGGTTGCAACGACTGCAATTGGTGCAGCAGGTGCTAAAAATGCAGGTATACTTGCAACAAGAATGTTGAGTATTCAA…
SACH_00218	purK	phosphoribosylaminoimidazole carboxylase ATPase subunit	Nucleotide transport and metabolism	1	1	0	0	0	0	1.7123	1.5075	0.624	-0.1411	0.7111	0.8553	29.4137	80.5781	28.6592	67.2289	45.301	64.719	33.9196	22.1742	27.0687	55.5437	59.7788	93.2495	ATGAACTTCAATAAATTAAAGTTTGGTGCGACTATTGGCATTATTGGTGGTGGTCAGCTTGGAAAGATGATGGCACAATCAGCTCAAAAAATGGGTTATAAAGTGGTTGTATTGGATCCTGCTGAAGATTGTCCATGTAGATACGTTGCACACGAATTTATACAAGCCAAGTATGACGATGAAAAGGCACTCAATCAATTAGGACAAAAATGTGATGTGATTACTTATGAATTTGAAAACATTTCAGCCCAACAATTAAAACTATTATGTGAAAAGTACAATATTCCGCAAGGTTACCAAGCTATACAGTTATTACAAGACCGCTTAACTGAAAAAGAAACATTAAAAAGTGCTGGTACCAAGGTTGTCCCATTCATTTCAGTAAAAGAATCTACAGAT…
SACH_00219	purC	putative phosphoribosylaminoimidazole-succinocarboxamide synthase	Nucleotide transport and metabolism	1	1	0	0	0	0	2.0728	1.821	0.6924	0.3104	0.787	0.9554	21.5895	64.3279	22.5232	62.1801	27.4921	36.2827	23.7744	17.9664	20.3655	44.6681	39.196	51.9601	ATGACATTACTATATGAAGGAAAAGCGAAGCGCATTTTCTCAACAAATCAAGAAAATGAATTAAGAGTTGAATATAAAGATGAAGTTACTGCTGGAAACGGGGCTAAGAAAGACACAATGGCAGGTAAGGGGCGATTAAATAATCAAATTACTTCTATTATATTTAAATATTTACAAGAAAATGGAATAGAAAGTCACTTTATTAAGCAATTATCTGAAACAGAACAATTAGTTAAGCCTGTGAAAATAATTCCATTAGAAGTAGTTGTTCGTAATATTGCTAGCGGATCTATTACAAAGCGTTTAGGTTTTGAAAATGGTGAAGTTTTTAGAGAACCACTTGTGGAATTTTTCTATAAAAATGATGCTTTAAATGATCCTTTGATTACAGATGATCAC…
SACH_00220	purS	phosphoribosylformylglycinamidine synthase subunit PurS	Nucleotide transport and metabolism	1	1	1	1	0	1	2.1622	2.158	1.1164	1.2605	0.5726	1.7612	31.9447	68.7328	42.7196	125.822	25.1015	46.0206	24.5406	38.0617	31.1117	55.0346	33.3821	76.479	ATGAAAACAATTGAACTACATATCACATTACAACCACAAGTATTAGATACGCAAGGACAAACGCTTACTCGAGCTGTACATGACTTAGGTTATGCACAAGTGAATGATATTCGTGTAGGAAAAGTATTATATATGACAGTGGATGAGGTTAGTGATGAAAAGGTACACAACATTATTACAACTCTAAGTGAAAAATTGTTTGCAAATACAGTGATTGAAGAATATAGCTATAAAGTTTTAGAAGATGAAAAGGAGAATGCATAA
SACH_00221	purQ	putative phosphoribosylformylglycinamidine synthase I	Nucleotide transport and metabolism	1	1	0	0	0	0	1.8466	1.9586	0.5183	0.0698	0.7055	0.9771	30.099	89.179	33.0776	100.993	48.5458	60.5599	37.3843	25.6454	29.4205	62.4662	70.0048	107.673	ATGAAATTTGCGGTTCTTGTTTTTCCAGGTTCGAATTGTGATAGAGATATGTTTAATGCTGCTATTAAAAGTGGTGTTGAAGCGGAATATGTAGATTATAGAGAAACATCACTAAGTGGATTTGATGGCGTACTTATTCCTGGTGGATTTTCATTCGGGGATTACTTAAGATCTGGGGCAATGGCTAGTGTAGCGCCGATTATTTCTGAAGTTAAACGTCTTGCAGCTGAAGGTAAGCCAGTATTAGGTGTTTGTAATGGGTTTCAAATTTTAACTGAAATAGGCTTATTACCTGGTGCATTATTGCATAACGATTCACATTTATTTATTAGTAGAAATGAAGAGTTAGAAATAGTGAATAATCAAACGGCTTTTACAAATCTTTATGAACAAGGTGAA…
SACH_00222	purL	putative phosphoribosylformylglycinamidine synthase II	Nucleotide transport and metabolism	1	1	0	0	0	0	1.3435	1.9375	0.3701	0.0244	0.64	0.6338	32.1109	69.1644	33.8495	118.549	38.2455	51.4858	40.6557	35.4215	34.8244	64.5872	58.1193	97.6428	ATGTCTAAATTTATCGAACCAAGCGTTGAAGAAATTAAACTTGAAAAAGTATATCAAGATATGGGATTAAGTGATCAAGAATATGAAAAAGTTTGCGATATTTTAGGCAGACAACCTAACTTTACAGAAACAGGTATCTTTTCTGTTATGTGGAGTGAACATTGCTCTTATAAACATTCTAAACCGTTTTTAAAGCAATTTCCTACGTCAGGTGAGCATGTGCTTATGGGTCCAGGTGAAGGTGCAGGGGTAGTCGATATCGGTGATAATCAAGCCGTAGTATTTAAAGTAGAGTCTCACAATCATCCATCTGCAATTGAGCCATATCAAGGTGCTGCTACAGGCGTTGGTGGAATCATTCGTGACATTGTCTCTATTGGGGCTAGACCTATTAATTTG…
SACH_00223	purF	putative amidophosphoribosyltransferase precursor	Nucleotide transport and metabolism	1	1	0	0	0	1	1.0864	2.1839	0.3298	0.1705	0.4617	1.0179	33.4171	59.0706	33.5349	137.203	42.9248	51.2121	43.1985	40.6958	42.0361	69.8261	58.3254	111.051	ATGTTTAACTACTCAGGATTAAACGAAGAATGTGGCGTGTTTGGTATTTGGAATCATCCTGAAGCAGCGCAACTAACATATATGGGACTTCATAGTTTGCAACATCGTGGTCAAGAAGGTGCAGGTATAGTTGTTTCTGATCAAAATGAATTAAAAGGCGAGCGAGGATTAGGCTTACTAACTGAAGCGATTAAAGATGACCAAATGGAACGATTAAAAGGATATCAACATGCAATTGGTCACGTCCGTTATGCTACTTCAGGTAATAAAGGTATTGAAAATATTCAACCGTTTCTGTATCACTTTTATGATATGAGTGTAGGTATTTGTCATAATGGTAACCTCATTAATGCTAAATCATTACGTCAAAATTTAGAAAAACAAGGTGCTATCTTCCAT…
SACH_00224	purM	putative phosphoribosylformylglycinamidine cyclo-ligase	Nucleotide transport and metabolism	0	1	0	0	0	0	0.8111	2.2152	0.4514	0.1767	0.2998	0.9176	35.5568	50.4252	38.1532	153.483	53.0704	67.2309	47.6332	42.2195	50.3449	77.5105	80.138	131.462	ATGTCTAAAGCATATGAACAATCTGGTGTAAATATTCATGCTGGTTATGAAGCTGTAGAAAGAATGTCTAGTCATGTTAAACGTACGATGCGTAAAGAAGTTATCGGTGGTTTAGGAGGATTCGGTGCTACATTTGATTTATCACAATTAAATATGACAGCGCCAGTTTTAGTTTCTGGAACAGACGGAGTAGGTACGAAATTAAAACTAGCTATCGATTATGGTAAACATGATTCGATAGGAATCGATGCAGTTGCAATGTGTGTTAATGATATTTTAACGACGGGTGCAGAACCATTATATTTTTTAGATTACATCGCTACAAATAAAGTTGTTCCTGAAGTTATTGAACAAATTGTTAAAGGTATTAGTGATGCATGTGTTGAAACGAATACTGCA…
SACH_00225	purN	putative phosphoribosylglycinamide formyltransferase	Nucleotide transport and metabolism	0	1	0	0	0	1	0.7269	2.5123	0.6898	0.5373	0.1605	1.4401	34.1916	38.6946	31.3082	151.692	35.9239	49.7343	45.465	43.0482	47.7312	67.9558	50.8104	95.5727	ATGGTTAAAATTGCGATTTTTGCATCAGGTTCAGGAAGTAACTTTGAAAATATAGTTGAGCATGTTGAATCAGGAAAACTTGAAAATATTGAAGTTACGGCGCTATATACGGATCATCAAAATGCGTTTTGTATAGATAGAGCAAAAAAGCACGATATTCCTGTTTATATTAATGAACCAAAACAATTTGATTCAAAAGCAGCATATGAACAACATTTAGTAACATTATTAAATGAAGATAAGGTAGAGTGGATTATTTTAGCTGGCTACATGCGTCTAATTGGTCCAGACTTATTAGATTCATTTGAAGGTAAAATATTGAATATACATCCATCTCTATTGCCGAAATATAAGGGGATTGACGCAATAGGCCAAGCATATCATAGTGGCGATACTATT…
SACH_00226	purH	bifunctional phosphoribosylaminoimidazolecarboxamide formyltransferase/IMP cyclohydrolase	Nucleotide transport and metabolism	0	1	0	0	0	1	0.4134	2.203	0.4723	0.0139	0.3862	1.0607	33.4268	34.4402	32.2605	135.073	39.9144	54.0166	47.1774	39.9655	45.7298	72.1221	54.4923	104.823	ATGAAGAAAGCTATTTTGAGCGTATCAAATAAAACAGGTATTGTAGAGTTTGCTAAAGCGTTAACGCAATTAAATTATGAATTATATTCAACAGGTGGTACTAAACGTATATTAGATGAAGCAAATGTACCAGTTCGTTCTGTTTCAGACTTAACACATTTTCCAGAAATAATGGATGGCCGTGTTAAAACATTACATCCGGCTGTTCATGGTGGCATTTTAGCTGATCGAAATAAACCGCAACATTTAAATGAATTATCAGAACAACATATAGATTTAATTGATATGGTAGTAGTTAATTTATATCCATTCCAACAAACTGTTGCAAACCCTGATGTGACGATGGACGAAGCAATTGAAAATATTGATATTGGTGGTCCAACAATGTTACGTGCTGCA…
SACH_00227	purD	phosphoribosylamine--glycine ligase PurD	Nucleotide transport and metabolism	0	1	0	0	0	1	0.3069	2.1608	0.4768	0.2724	0.4043	1.1441	39.8781	47.163	42.8321	169.837	49.4078	64.36	57.4563	58.3787	58.2432	93.6147	70.0636	140.726	ATGAATGTATTAGTAATTGGTGCTGGTGGACGAGAACATGCACTTGCATATAAACTTAATCAATCGAATCTAGTTAAACAAGTGTTTGTCATTCCAGGTAATGAGGCAATGACACCTATAGCTGAAGTACACACTGAAATTTCAGAATCTGATCATCAAGGGATACTAGATTTTGCTAAACAGCAAAATGTTGATTGGGTAGTTATAGGTCCAGAACAACCGCTAATTGATGGATTAGCAGACATTTTACGAGCGAATGGTTTCAAAGTGTTTGGTCCAAATAAGCAAGCAGCTCAAATCGAAGGCTCAAAGTTATTTGCTAAAAAGATAATGGAAAAATATAATATTCCAACTGCTGATTATAAGGAAGTAGAGCGAAAAAAGGATGCATTAACATAT…
SACH_00228	ykoC	ABC superfamily ATP binding cassette transporter membrane protein	Inorganic ion transport and metabolism	0	0	-1	0	0	0	0.861	-0.0038	-1.5186	0.7631	-0.4541	-0.2835	20.2036	33.3515	24.6938	17.4329	74.9587	23.3146	27.6049	32.0524	24.121	22.7797	86.0512	55.9112	ATGTATGAGCAATGGAAAGTTCGGCAATCATTTGTTGATGATGTCAACATTATAACGAAACTATTTCTTGGAATTATACTATTTTTCTTTATTATATTTGTGCATAATTTCGATTTTATGTTTTATATCACTATCTTAATGTTAGTTTTCTTATTGATGTTTAATGGTACTCAGTTTAAAATTACAGCAATTTTTATAACTATAAGTATTGGCTTTGCATTACTCTCTTCCCTGTTCATGATTTTATACGGGAATGGTAGCCATACAATTTTGAAATTCGGATTTATCCATATTACAACAGAAAGTTTAGTTCGTGGTTTACATGTATCATTAAGAACCATTGCTATTTCATTTTTCGGTATCTTAATCGCACTCACATCTCAGGTTGTCATGATTTTT…
SACH_00229	ykoD	ABC superfamily ATP binding cassette transporter ABC protein	Inorganic ion transport and metabolism	0	0	-1	0	0	0	0.3455	-0.0163	-1.5878	0.0772	-0.3145	-0.715	26.5809	29.5252	24.4867	18.0966	89.1011	29.8693	34.4125	28.594	26.2492	26.5951	113.218	68.103	GTGTTAAAAGTAAGTGATTTACGATTAAAATATCCAAGTGGTCAGCGTAAAATTTTCGATCATTTAAATATCACTATTCAAGACAAAGAAAAAGTACTTTTACTCGGTCCTTCTGGTTGCGGTAAAAGTACACTTCTGAATGTATTAAGTGGTATTGTTCCTAATTTAATTGAATTACCTATGAAATATGATGAACTAATCGTTGACCCATTAAGTGGCGTTATTTTCCAAGACCCTGATAGCCAGTTTTGTATGCCAAAAGTATACGAAGAACTTGCATTCGTTTTAGAAAATAGACAAGTACCACGTGAAGACATGGATGCGTTAATTATCAATGCTTTAAATATGGTCAATTTAAATGTTACCCCTGAAACGTATATCAAAGATTTAAGTGGCGGG…
SACH_00230	ykoE	cobalt ABC transporter permease	Coenzyme transport and metabolism	0	0	-1	0	0	0	0.2562	-0.0213	-1.3529	0.3427	-0.2618	-0.5598	32.9713	34.2034	30.9964	21.7117	146.295	51.7549	43.8287	35.9785	32.8435	36.5831	173.109	96.2968	ATGTCAAAAGGTTTAAAGCTATCTGAAATTCTAGTAACCGTACTTATTTCAGTAGTATTCGCAGTTATTTACAATTTATGGTGGTTTGTTTACAATGGTGTGCAAGCTACAGGCCTTCACCTCGAACAATTAACAAACGGGGTTTGGTTCATGGCAGCGATTGTCTGCTATCTAATTATTCCAAAACCAGGTATTGCTTTATTGGCTGAATTTGCTGCAGGTGCCGGCGAAACTATCATTATGGGTCGTTTCGATATTCCGACAATCGTTTACGCTTTCATACAAGGTTTAGCGTGTGAACTTGTCTTTGCAATTTTTAAATATCAATCTCGTTCAGTTATGGTAGCTATGTTAGCAGGTTTTTGTACAGCTATCGCGGCTTTCCCGATCGATTATTTC…
SACH_00231		hypothetical protein	Function unknown	-1	1	0	0	0	0	-1.1281	1.5704	0.5332	-0.1407	0.2896	-0.1378	139.443	40.4493	112.649	257.871	269.45	350.871	171.196	84.8192	128.035	189.025	395.282	271.167	ATGTCAAATGAAAATCAAAATAAAAAAGCAGCAGAAAAAGCTAAAGAAGTTGAAGAAAAACTAAAAGATAAAAAAGAAGAAAAAACAGAAGATATTAATCAAACAAAACAAGATATCCAAGATACACTAAATTAA
SACH_00232		membrane protein	Function unknown	0	0	0	0	0	0	-0.1658	-0.2692	-0.2855	-0.0086	-0.3909	-0.6062	306.622	289.964	299.441	250.368	207.137	258.701	278.298	268.485	269.844	305.153	224.202	181.468	ATGTCTTTTCTTAGGAAACACGCCGAAATTATTTTTAGCTATTTAATCGGTATCGTTTCACTCTTCACTGGTCTCATTATTTTAATTAACTTGCCTTTAATTAAACAATTAAATGGTGGTAAAAAAGTTGATACACATGTTCATAATGTGTGGGAATTTCTGAATGCATTTTTCAGTGAAATTATTAAAGTAATGAGTCGATTTATAGGTAATTTCCCTATAGTTAGTGCAATTGTGATAATTATATTCGGTATTTTAGTTATGTTGATTGGTCATACATTACTTAGAACTATTAAGTATGACTATGATATTTCTATCTTTTTCTTAGTTATCGGTATCATGTACTTTATTATTACGCTTATATTAATGACGCAAGTATATGGATTCTTTGCGGTAATT…
SACH_00233	ywbD	putative SAM-dependent methyltransferases	Translation, ribosomal structure and biogenesis	0	0	0	0	0	0	0.3018	0.0309	0.1446	0.0195	0.505	0.0211	59.7364	65.3061	60.7241	52.0294	57.3104	59.7986	51.0325	41.3194	48.7405	85.9982	67.7176	55.1548	ATGAAAATAGCAACTCTGAACAAAGGCAAAGAAACAAAATATTTTAATGGATATCCTTTAATTGAAGAAGAGGATATCTATTCACAAGATCATTTAAAAGAAGGAGATATTTTTCAAATTGTGACTGATAAATCACAATATGTTGCAACGGCTTATGTTGGTCGTCAACATAAAGGATTAGGTTGGGTTCTAACATACGATAAAGCTCAAGAAGTCAACACAGCTTTCTTTGTGAAATTGTTTAATACTGCATTAGCAGAACGTGATTATTATTTTAATATAGATAGAACAAATGCTTTTAGATTATTTAATGCCGAAGGTGATGGAATTGGGGGATTAACGATCGACAATTACGATGGTCATTTGTTGATTCAATGGTACTCAAAAGGTATTTATAAA…
SACH_00234		protein domain associated with	Function unknown	0	1	1	0	0	0	-0.7289	1.866	1.2623	-0.544	-0.5459	0.2685	378.099	236.913	308.169	1088.23	233.568	644.024	692.593	433.72	722.508	698.268	270.014	303.434	ATGGGATTCAAAAATAATTTAACATCAAATTTAACAAATAAAATTGGTAATTCAGTTTTTAAAATAGAAAATGTTGACGGAAAAGGTGCAATGCCAACGACGATTCAAGAATTGAGAGAAAGACGCGAACGTGCTGAAGCAATTGTAAAGAGAAAGTCTTTAATGTCATCAACAATGAGCGTTGTTCCAATTCCTGGATTAGACTTTGGTGTTGATTTAAAATTAATGAAAGATATTATCGAAGATGTAAATAAAATATACGGATTAGATCATAAGCAAGTTAATAGCCTTGGGGATGATGTGAAAGAAAGAATTATGTCTGCAGCGGCAATTCAAGGTAGTCAATTTATTGGTAAAAGAATTTCAAGTGCATTTTTAAAAATTGTAATTAGAGATGTA…
SACH_00235	ptsH	phosphocarrier protein Hpr	Carbohydrate transport and metabolism	0	0	0	0	0	1	-0.0563	0.9288	0.9091	0.4045	0.153	1.1062	2394.85	2574.28	2720.13	5296.97	1282.92	2954.15	2276.33	2827.37	2895.22	4728.24	1148.29	2622.8	ATGGAACAAAATTCATATGTAATCATCGACGAGACTGGTATTCACGCTAGACCAGCAACAATGTTAGTTCAAACAGCTTCAAAATTCGATTCTGATATCCAATTAGAATATAACGGTAAAAAGGTTAACTTAAAATCAATCATGGGTGTTATGAGCCTTGGTGTTGGTAAAGATGCTGAAATTACAATTTATGCTGACGGTAGTGATGAATCTGACGCCATTCAAGCAATCAGTGACGTCTTATCAAAAGAAGGATTGACTAAATAA
SACH_00236	ptsA	phosphoenolpyruvate-protein phosphotransferase	Carbohydrate transport and metabolism	0	0	0	0	0	0	-0.3039	0.6518	0.7178	0.0511	-0.2263	0.8367	688.064	692.789	752.848	1683.7	359.354	981.719	626.619	800.738	771.435	1622.83	338.35	856.832	ATGTCTAAATTAATTAAAGGAATTGCTGCATCTGATGGTGTTGCAATTGCTAAAGCTTATTTGTTAGTTGAGCCAGACTTAACATTCGACAAAAATGAAAAAGTCACTGATGTTGAAGGAGAAGTTGCTAAGTTCAATAACGCTATCGAAGCTTCTAAAGTTGAGTTAACTAAAATTAGAAATAATGCAGAGGTTCAATTAGGTGCTGATAAAGCTGCTATCTTTGATGCACATTTATTAGTTTTAGATGACCCTGAATTAATTCAACCAATTCAAGATAAGATTAAAAATGAAAACGCTAATGCTGCTTCAGCATTAACAGATGTAACAACACAATTTGTTACGATTTTTGAATCTATGGATAATGAATACATGAAAGAACGTGCGGCTGATATTCGC…
SACH_00237		glutaredoxin family protein	Post-translational modification, protein turnover, and chaperones	0	0	0	0	0	0	0.061	-0.5256	-0.0073	0.5689	-0.0727	0.5316	293.564	264.097	249.758	125.931	279.032	238.999	157.319	146.45	146.069	186.256	275.965	285.116	ATGTCAGAAATAATCGTTTATACACAGAATGATTGTCCACCTTGTACATTTGTAAAAAATTATCTAAATGAGCGTCAAATTGATTTTGAAGAGAGAAATATCAACAATCAACAATATCGAAACGAAATGATAGATTTTGATGCTTTTTCAACTCCGTTTATTTTGTTGAATGGCAATCCAATGTACCATGTTGATCTTGATGAAATCAACAAAGTATTAAATATCCAAGATTAA
SACH_00238	cydA	cytochrome ubiquinol oxidase	Energy production and conversion	1	1	1	0	1	1	2.8356	3.1765	2.8295	0.8581	1.0784	2.0822	8.792	62.989	11.3368	81.8117	24.7085	190.252	33.6997	47.7344	36.8414	93.0865	33.4818	127.578	ATGGATACAGTTGAAATCAGTCGGTTTTTGACAGCTATGACTTTAGCAGTTCATATCATTTTTGCAACGATTGGTGTTGGTATGCCTTTAATGTTCGCAATTGCAGAATTTTTAGGTATTCGCAAAAATGATCTTCAATATATAGCTATGGCCAAAAGATGGGCTAAAGCTTATACAATTACTGTAGCAGTGGGAGTTGTTACAGGTACAATTATAGGACTTCAATTATCATTAATTTGGCCTACATTTATGGAAATGGGTGGACACGTTATTGCACTTCCATTATTTATGGAAACATTTGCGTTCTTCTTTGAAGCTATTTTCTTAAGTATATATTTATATACTTGGGATCGTTTTAAAAATAAATGGACACATTTCTTAATTAGTATACCAGTAATT…
SACH_00239	cydB	Cytochrome bd-type quinol oxidase subunit 2-like protein	Energy production and conversion	1	1	1	1	1	1	2.9162	3.4669	3.0774	1.0601	1.1646	2.117	10.809	90.9616	13.4844	121.519	29.4258	266.926	33.2377	52.7658	39.7352	107.974	38.7094	148.043	ATGATTTATGCATTTATAGGTATAACAGTGTTATGGTTGTTTTTATTTTGCTATATCATTATTGCTTCTATAGATTTTGGGGCAGGTTTCTTCGCATTGCATTCAAAGTTAACTGGTGATGAAAAGAAAATTAATCACTTAATTTCACGTTATTTGAACCCAGTTTGGGAAGTTACGAATGTATTCTTTGTTTTCTTCTTCGTAGGATTCGTAGGTTTCTTTCCAGAGTCAATCAAATATTTAGGCACGGTATTGTTAATACCAGGTTCAATAGCACTGATTATGATATCGTTGAGAAACAGTTTTTATGCATTTGAAAATTATGGTCAAGATACAAAATTAGCATGGATGTTCATGTATGGGGTAAGTGGATTATTAATTCCAGCTTCATTATCAACT…
SACH_00240	trkA	NAD+ binding potassium transporter	Inorganic ion transport and metabolism	0	1	1	0	0	1	0.7808	1.2337	1.6864	0.1742	0.8442	1.2767	86.1514	144.519	81.615	169.196	111.622	434.306	98.1602	94.3972	82.2563	177.953	129.756	323.459	ATGGGTAAAGAATATGTAGTCATCGGTCTAGGTCGTTTTGGAGGTAGTATCGTTCGTGAGTTGAATGCATTAGACATGGATGTAATGGCCATCGACCATGATGAAAATAGAGTGAATGAATATAGTGATATCGCTACTCATGCGGTTGTTGCAGACACTACAGATGAAGCAGTTATGAAAAGTTTAGGTATCCGTAACTTTGATCATGTCATTGTGGCAATTGGTGAAAATATTCAATCAAGTACGTTGACGACTTTAATTTTAAAAGAGTTAGGTGTAAAAAAAGTAACTGCTAAAGCACAAAATGATTATCATGCAAAGATTTTAAATAAAATTGGGGCAGATACGGTTGTGCACCCTGAGCGTGATATGGGTAGACGTATTGCGCATAATGTTGCG…
SACH_00241	rnjA	mRNA degradation ribonucleases J1/J2 (metallo-beta-lactamase superfamily)	Translation, ribosomal structure and biogenesis	0	0	0	0	0	0	-0.0813	0.1843	-0.242	0.3088	0.1445	0.1962	278.012	289.533	285.511	373.85	179.876	233.275	233.353	302.161	229.359	463.399	184.932	292.81	ATGAAACAATTACATCCAAATGAAGTAGGTGTATATGCACTTGGAGGTCTAGGCGAAATCGGTAAAAATACTTATGCAGTTGAGTATAAAGACGAAATTGTCATTATCGATGCAGGTATCAAATTCCCTGATGATAACTTATTAGGGATTGATTATGTTATACCTGACTACACATATCTAGTTCAAAACCAAGATAAAATTGTTGGCCTATTTATAACACATGGTCACGAAGACCATATAGGCGGTGTGCCCTTCCTATTAAAACAACTTAATATACCTATTTATGGTGGTCCTTTAGCATTAGGTTTAATCCGTAATAAACTTGAAGAACATCATTTATTACGTACTGCTAAACTAAATGAAATCAATGAGGACAGTGTGATTAAATCTAAGCACTTT…
SACH_00242	ykzG	Belongs to the UPF0356 family	Multiple Categories	0	0	0	0	0	0	0.4226	0.0375	0.0454	0.7925	0.2618	0.7489	976.312	1193.39	1071.63	841.608	554.923	462.174	867.615	1249.54	804.336	1142.12	555.645	640.13	ATGGCAGTATTTAAAGTTTTTTATCAACATAACAGAGACGAGGTAATTGTGCGTGAAAATACACAATCACTTTATGTTGAAGCTCAAACAGAAGAACAAGTACGTCGTTACTTGAAAGATCGTAATTTTAATATCGAATTTATCACTAAATTAGAGGGCGCACATTTAGATTACGAAAAAGAAAACTCAGAACACTTTAATGTGGAGATTGCTAAATAA
SACH_00243	def	putative polypeptide deformylase 2	Translation, ribosomal structure and biogenesis	0	0	0	0	0	0	0.5959	-0.7642	-0.2635	0.8663	0.1533	0.2431	171.186	248.002	179.132	85.298	168.66	129.31	119.716	183.061	101.182	142.128	180.864	171.502	ATGTTAACAATGAAAGACATCATTAGAGATGGTCATCCAACTTTGCGTCAAAAAGCAGCCGAGCTAGAATTACCATTCACTAAAGAAGAAAAAGAAACATTAATCGCCATGAGAGAGTTTTTAGTAAATAGTCAAGATGAGGAAATCGCGAAACGATACGGTTTACGTTCAGGCGTTGGTTTGGCTGCACCTCAAATTAATATTTCTAAACGTATGATTGCTGTTTTAATACCAGATGATGGCAGTGGCAAATCTTATGACTATATGCTTGTGAACCCTAAAATTGTAAGTCATAGCGTTCAAGAAGCTTATTTACCTACTGGTGAAGGTTGCCTTAGTGTCGATGATAATGTTGCTGGTCTAGTTCACCGTCATAATAGAATTACAATTAAAGCCAAA…
SACH_00244	recN_2	putative cell-wall binding lipoprotein YkyA	Replication, recombination and repair	0	0	0	0	0	0	-0.3344	-0.9161	-0.5858	0.9156	0.011	0.3531	234.484	174.209	224.978	103.172	130.092	79.6155	138.394	230.952	108.818	137.105	117.096	119.588	ATGAAATTTGGAAAAACAATCGCAGTAGTATTAGCATCTAGTGTCTTGCTTGCAGGATGTACTACGGATAAAAAAGAAATTAAGGCATATTTAAAGCAAGTGGATAAAATTAAAGACGATGAAGAACCAATTAAAACTGTTGGTAAGAAAATTGCTGAATTAGATGAGAAAAAGAAAAAATTAACTGAAGATGTCAATAGTAAAGATACAGCAGTTCGCGGTAAAGCAGTAAAAGACTTAATTAAAAATGCCGATGATCGTCTAAAGGAATTTGAAAAAGAAGAAGACGCAATTAAGAAGTCTGAACAAGACTTTAAGAAAGCAAAAAGTCACGTTGATAACATTGATAATGATGTTAAACGTAAAGAAGTAAAACAATTAGATGATGTATTAAAAGAA…
SACH_00245	pdhA	putative pyruvate dehydrogenase E1 component subunit alpha	Energy production and conversion	0	0	1	0	1	1	0.4054	0.3847	1.2962	0.2914	1.6221	1.5468	618.618	1117.31	656.353	1031.47	287.556	1051.52	434.742	563.135	441.111	2845.05	256.355	1057.1	ATGGCTCCTAAGTTACAAGCCCAATTCGATGCAGTAAAAGTTTTAAATGATACTCAATCGAAATTTGAAATGGTTCAAATTTTGGATGAGAATGGTAACGTCGTAAATGAAGACTTAGTACCTGATCTTACGGATGAACAATTAGTAGAATTAATGGAAAGAATGGTATGGACTCGTATCCTTGATCAACGTTCTATCTCATTAAACAGACAAGGACGTTTAGGTTTCTATGCACCAACTGCTGGTCAAGAAGCATCACAATTAGCGTCACAATACGCTTTAGAAAAAGAAGATTACATTTTACCAGGATACAGAGATGTTCCTCAAATTATTTGGCATGGTTTACCATTAACTGAAGCTTTCTTATTCTCAAGAGGTCACTTCAAAGGAAATCAATTC…
SACH_00246	pdhB	putative pyruvate dehydrogenase E1 component subunit beta	Energy production and conversion	0	0	1	0	1	1	0.5202	0.5285	1.3244	0.4806	1.636	1.5954	622.81	1177.57	655.085	1131.33	325.667	1218.72	432.619	608.13	448.464	3049.61	291.16	1234.92	ATGGCACAAATGACAATGGTTCAAGCGATTAATGATGCGCTTAAAACTGAACTTAAAAATGACCAAGATGTTTTAATTTTTGGTGAAGACGTTGGTGTTAACGGCGGTGTTTTCCGTGTTACTGAAGGACTACAAAAAGAATTTGGTGAAGATAGAGTATTCGATACACCTTTAGCTGAATCAGGTATTGGTGGTTTAGCAATGGGTCTTGCAGTTGAAGGATTCCGTCCGGTTATGGAAGTACAATTCTTAGGTTTCGTATTCGAAGTATTTGATGCGATTGCTGGACAAATTGCACGTACTCGTTTCCGTTCAGGTGGTACTAAAACTGCACCTGTAACAATTCGTAGCCCATTTGGTGGTGGCGTACACACACCTGAATTGCACGCAGATAACTTA…
SACH_00247	pdhC	pyruvate dehydrogenase complex dihydrolipoyllysine-residue acetyltransferase	Energy production and conversion	0	0	1	0	1	1	0.4727	0.3788	1.2845	0.4647	1.6074	1.5789	757.622	1328.13	782.638	1428.08	363.173	1426.67	513.534	793.742	546.217	3637.03	315.172	1453.31	GTGGCATTTGAATTTAGATTACCCGATATCGGGGAAGGTATCCACGAAGGTGAAATTGTAAAATGGTTTGTTAAAGCTGGAGATACTATTGAAGAAGACGATGTTTTAGCTGAGGTACAAAACGATAAATCAGTAGTAGAAATCCCATCACCAGTATCTGGTACTGTTGAAGAAGTTATGGTAGAAGAAGGTACAGTAGCTGTAGTTGGTGACGTTATTGTTAAAATCGATGCACCTGATGCAGAAGATATGCAATTTAAAGGTCATGATGATGATTCATCATCTAAAGAAGAACCTGCGAAAGAGGAAGCGCCAGCAGAGCAAGCACCTGTAGCTACTCAAACTGAAGAAGTAGATGAAAACAGAACTGTTAAAGCAATGCCTTCAGTACGTAAATAC…
SACH_00248	pdhD_1	dihydrolipoamide dehydrogenase component of pyruvate dehydrogenase E3	Energy production and conversion	0	0	1	0	1	1	0.5998	0.4178	1.3719	0.4256	1.6561	1.5943	860.538	1532.9	905.898	1640.11	409.039	1562.36	584.863	957.112	637.37	4299.34	351.678	1645.11	ATGGTAGTTGGAGATTTCCCAATTGAAACAGATACTATAGTAATCGGAGCAGGTCCTGGTGGATACGTTGCAGCAATTCGTGCAGCTCAATTAGGACAAAAAGTAACAATCGTTGAGAAAGGTAATCTTGGTGGTGTTTGCTTAAACGTAGGATGTATTCCTTCAAAAGCTTTACTACATGCTTCTCACCGTTTTGTTGAAGCACAACATTCTGAAAACTTAGGTGTTATTGCTGAAAGTGTTTCTTTAAACTTCCAAAAAGTTCAAGAATTCAAATCATCAGTTGTTAATAAATTAACTGGTGGTGTTGAAGGCTTACTTAAAGGTAACAAAGTTAACATCGTTAAAGGTGAAGCATATTTCGTAGATAACAATAGCTTACGTGTTATGGACGAAAAG…
SACH_00249	yktA	Belongs to the UPF0223 family	Function unknown	0	0	0	0	0	0	0.537	-0.4293	0.0779	0.2504	-0.8027	0.2841	247.502	368.844	239.166	133.124	205.743	177.263	218.683	178.538	199.167	143.873	217.623	178.788	ATGGAATATGAGTATCCAATTGATTTAGACTGGAGTAATGAAGAGATGATTTCAGTGATAAATTTCTTTAATCATGTAGAGAAGTATTATGAATCCGGCGTGACGGCAGGCGACTTTATGGATGCATATAAAAGATTTAAAGAAATTGTGCCTGCTAAAGCAGAGGAAAAACAAATTTTTAATACTTTCGAAAAAAGTAGTGGCTATAATAGTTACAAAGCAGTTCAAGATGTAAAAAATCACTCTGAAGAACAAAGAGTAACAGCTAAAAAATAA
SACH_00250	puuR	transcriptional regulator Cro/CI family protein	Transcription	1	0	0	0	0	0	2.2321	-0.5432	-0.277	0.3132	-0.9605	-0.683	18.3342	79.4777	26.1032	13.608	46.3516	31.22	26.6266	20.5529	24.1032	14.5755	59.4106	23.7661	ATGAACATAGGTAATAAAATTAAAAATCTTAGAAGAATTAAAAATTTAACGCAAGAAGAACTTGCTGAACGTACAGACTTATCGAAAGGCTACATTTCACAAATAGAAAGTGAACATGCCTCACCAAGTATGGAAACTTTCTTAAATATTATAGAGGTGTTAGGAACGACGCCAAGTGAATTTTTTAAAGACAGTGAAAATGAAAAAGTATTATACAAGAAGGAAGAACAAGTTATTTATGATGAGTATGATGAAGGTTATATATTAAATTGGTTAGTTTCAAAGTCAAATGAATATGATATGGAGCCATTAATATTAACTTTAAAGCCTGGCGCATCATATAAAAATTTCAATCCATCAGAGTCTGATACGTTTATTTATTGTATGTCAGGTCAGATA…
SACH_00251	potA	putrescine/spermidine ABC transporter ATPase	Inorganic ion transport and metabolism	1	0	0	0	0	0	1.5983	-0.5043	-0.2172	-0.4243	-0.3991	-0.6767	21.9	54.7062	22.8009	12.1179	41.603	31.8084	27.9775	14.0364	18.3048	18.0411	58.1728	27.0205	TTGGAACCGTTATTATCATTAAAATCAGTTAGTAAAAGCTATGATGATCTTAATATCTTAGATGACATAGATATTGATATTGAATCAGGATACTTTTATACATTATTAGGTCCTTCAGGTTGTGGTAAAACAACAATTTTAAAATTAATTGCAGGGTTTGAATATCCTGACAGTGGTGAAGTGATTTATCAAAACAAACCAATTGGTAATTTACCGCCAAATAAACGTAAAGTGAATACAGTCTTTCAAGATTATGCATTATTTCCACACTTAAACGTCTATGATAACATCGCTTTCGGTTTGAAATTAAAAAAATTATCAAAAACTGAAATTGATCAAAAAGTAACTGAGGCATTAAAATTAGTAAAACTTTCAGGTTATGAAAAAAGGAATATTAAT…
SACH_00252	potB	binding-protein-dependent transport system inner membrane protein	Inorganic ion transport and metabolism	1	0	0	0	0	0	2.4356	-0.5649	-0.3931	0.1317	-0.9494	-0.5606	13.5632	61.0911	14.9171	7.719	25.9858	16.2635	20.7191	14.072	16.6245	11.6527	31.2763	14.1817	ATGCGTAATACTAATAAATTTCTCTTAATCCCGTATTTATTATGGATGGTTATATTTATTATTGTACCAGTTGTATTACTCATTTATTTTTCATTTTTAGATATCAATGGACATTTTAGTTTCACGAATTATCAACAAATTTTTACTACAAAATATTTAAAAATGTTTGCATATTCAATTTTATATGCCGCTTTAATAACAATTATTACGTTGGCTATCAGTTATCCAGCTGCCTATTATATTACTCGCTCGAAATTTCAAAATATCTTATTAATGATAATGATTATTCCAACATGGATAAATTTATTGTTAAAGACATATGCTTTTATAGGTTTATTAAGTCACGATGGTGTGATTAATCAATTTTTCCACTTATTTAATTTACCATCATTCAATTTG…
SACH_00253	potC	binding-protein-dependent transport system inner membrane protein	Inorganic ion transport and metabolism	1	-1	0	0	-1	0	2.7424	-1.1391	-0.4063	0.623	-1.4593	-0.5877	14.7985	83.9623	18.9644	6.3176	26.8528	16.4019	19.464	18.7343	18.2541	9.4223	36.3356	15.8641	ATGAAATGGTATGGAAAGCTGTATATCGGGATACTTTTAGCGATTTTATACATCCCAATATTCTTTTTAATGTTCTATTCTTTCAATTCGGCTGGTAATATGATTCACTTTGAACATTTTACACTAGAGCATTACCAATCATTATTTCAAAATGATCATTTAATGTCGGTCATTTTTAATACGATAGCTGTAGCACTTTTAGCTGCTTCAATTTCTACAGTTATTGGTACATTTGGTGCCATTGCTATTTATTATTTAAGAAATAAAAAGTTTAAAGTAACTTTACTAACATTGAATAATGTCTTGATGGTATCATCCGACGTTGTCATTGGTGCATCATTCTTAATTATGTTTACAACGATTGGCCATTTTACTGGTCTTGGTTTAGGATTTTGGACA…
SACH_00254	potD	spermidine/putrescine ABC superfamily ATP binding cassette transporter binding protein	Amino acid transport and metabolism	1	0	0	0	-1	0	2.0639	-0.6207	-0.1621	0.0178	-1.5775	-0.7496	27.7321	98.2073	28.1708	13.512	38.4507	29.8194	46.5176	36.7947	41.3838	18.6527	51.3521	23.2617	ATGAAACGTTTTTTACAACTCATTATAGGTGCATTAGTTGTGGGTATGCTTTGTCTTACTTTAAGTCATTGGTTTAAATCTAAAGAACAAGTGCATACAAATCAAAAAATTTACGTATACAATTGGGGCGAATATATTGATTCAGAGTTAATTAAGAAATTTGAAAAAGAAACTGGCATTCAAGTCGTTTATGAAACTTTCGATTCAAATGAAGCGATGGAAGCCAAAATTCGCAATGGCGGTACACATTATGATGTTGCTTTTCCTAGTGAATATACAGTTCAAAAATTGAAAAGAGATCATTTATTGTTACCAATAGATCATAATAAGGTACCTAATATTAAAAATTTGGATTCAGATTATATGAATATGTCATTTGATAAAGGCAATAAATATTCT…
SACH_00255	mgtA_1	hypothetical protein	Inorganic ion transport and metabolism	0	0	-1	0	-1	0	0.0219	-0.9954	-1.0934	0.5332	-1.5277	-0.6205	345.061	369.354	318.626	159.22	257.142	161.431	345.765	505.442	302.154	137.761	269.686	204.474	ATGACTGGAGAACAATTTACTCAAATTAAACGTCCAGTAAGTAGATTAACTGAAAAAGTTCTAGGTTGGTTATGTTGGGTGATGTTATTAGTGCTTACTGTCATTACGATGTTTATAGCACTTGTTTCATTCAGTAATAACACATCGATTGCTAATCTTGAAAATACATTAAACAATAATGCATTTATCCAGCAATTATTAGCTGGAAATGACTATAATACAACACAATTTGTAATATGGTTACAAAATGGTATATGGGCTATTATCGTTTACTTTATTGTTTGTTTGTTGATTTCATTTTTAGCTCTCATATCTATGAATATAAGAATCTTGTCAGGTTTCTTATTCTTAATATCAGCAATTGTAACGATTCCTTTAGTTTTACTTATCGTTACTTTA…
SACH_00256		hypothetical protein	Function unknown	0	0	0	0	0	0	-0.4773	-0.1918	-0.3325	0.3456	-0.3458	-0.12	249.12	174.847	251.998	179.846	180.475	124.421	184.134	186.769	173.331	177.234	185.841	131.764	ATGAATAGAAAACCTGAATTAATCATGGCTTGGATTGCAAATAGTATTAGTATTATTTATTTATTAGTTATGGGGCTATCCTATTTTTCTTTAAAAAGTGGTAATGCATCACAACGTGAAGAATTAGCGAAGCAATTATCTCAGAACGGTGGCAAGGTTTCTTTAGATATGCTTCAGACAACAATGGGTGCATTAGCAATTATTTTATTAATTTCAACACTTTATGGTATATTTGCGACAATTTGTATTAAAGGACGTAGAAAATTATCGATTATACTTTTTGTTATCGCGATAATTGTAAGTTTGATGGCTCTTAATTTAATTGCAATTGTCTTATGGATTATCGTGATGATTATGTTGATTTCTAAAAAAGAATCAAAAGAAACTACACATAAGGAC…
SACH_00257	mntH_2	Mn2+/Fe2+ transporter NRAMP family protein	Inorganic ion transport and metabolism	0	0	0	0	0	-1	0.0539	-0.7417	-0.7236	0.1392	-0.6407	-1.1268	27.6074	25.21	25.6351	11.5333	46.3227	25.5813	28.1855	23.2904	21.5108	17.1622	61.8361	21.5347	ATGAATAATAAAAGACATTCAACAAATGAACAATTAAGTTTAGACGAAATAAACAATACAATTAAATTCGATCATCGCAGTTCAAATAAACAGAAATTTTTATCATTTCTTGGACCTGGGTTATTAGTCGCTGTTGGTTACATGGATCCCGGAAACTGGATAACATCAATGCAAGGTGGCGCGCAATATGGCTATACTTTGCTATTCGTAATTCTTATTTCAAGTTTATCAGCAATGTTACTTCAAAGCATGACAGTGAGATTAGGAATAGCAACAGGTATGGACTTAGCTCAAATGACACGACATTATTTATCAAGACCTATTGCTATAATCTTTTGGATCATTGCAGAACTAGCAATTATCGCTACAGATATTGCTGAGGTTATTGGTAGTGCTATT…
SACH_00258	yktB	Belongs to the UPF0637 family	Function unknown	0	0	0	0	0	0	-0.9391	0.1677	-0.8539	0.2318	-0.6031	0.2565	163.136	70.6583	156.147	148.719	97.3595	48.0785	101.514	96.9566	90.7635	75.5578	103.556	96.5888	ATGACAAAATATACATTTAAACCTAAAGATTTCAAAGCGTTCAACGTAGAAGGCTTAGACGCACGAATGGAAGCTTTAAACGAATACATACGACCACAACTCCATGAATTAGGAGAATATTTTAGTGACTTCTTTACAAGTCAAACTGGTGAAACATTTTATCCTCACGTAGCAAAGCATGCTAGAAGAAGTGTGAATCCTCCTAAAGATACATGGGTTGCTTTTGCAACAAACAAAAGAGGCTATAAAATGTTACCTCATTTCCAAATTGGTATGTTTGAAGATCAACTGTTTGTTATGTTTGGAATCATGCATGAAGCAAAAGATAAAGCAACACGTGCAAAAGTTTTTGAAAGAAAATTTAAAGCTATTCAACAATTACCTGATGATTATCGTGTT…
SACH_00259	suhB_2	inositol monophosphatase	Carbohydrate transport and metabolism	0	0	0	0	0	0	-0.5498	-0.7443	-0.6797	0.1977	-0.1159	-0.2249	137.337	82.4037	135.98	68.9591	110.923	65.3397	106.361	108.09	99.8552	113.296	120.652	84.0287	ATGGCACTTTATGGATTTGCCCAAGGACTTATTCAAGAAGCAGGAATTAGAATTAAACAATTGATGGAGCAAAATTTAACAATTGAAACAAAGTCAAATCCGAATGACCTTGTTACAAATGTAGATAAAGCAACAGAAGATTTTATTTTTGATACAATTTTAGAAACATATCCCAATCATCAAGTATTAGGTGAAGAAGGGCATGGTCATGACATCGATACTTCCAAAGGTACGGTATGGGTTGTTGACCCAATAGACGGTACATTGAATTTTGTTCATCAACAAGAAAATTTCGCGATTTCAATTGGTATTTATATCGATGGTAAACCTTATGCAGGTTTTGTATATGATGTTATGGCTGATGTCTTATATCATGCAAAAGTAGGGGAAGGTGCATAT…
SACH_00260		Family of unknown function (DUF5325)	Function unknown	-1	0	0	0	0	0	-1.5247	-0.5456	-0.7836	-0.6412	-0.0523	-0.9224	1499.99	388.135	1272.11	667.939	1165.24	577.078	1117.5	507.029	928.73	1171.38	1118.72	411.237	ATGAAACAAAAAAAATCTAAAAATATCTTTTGGGTATTTTCTATATTAGCTGTTATTTTCTTAGTATTATTTAGTTTTGCTGTTGGTGCATCAAATGTACCAATGATGATTTTAACATTTATATTACTCGTTGCAACCTTTGGAATTGGATTTACTACAAAGAAAAAATATCGAGAAAACGATTGGCTATAA
SACH_00261	typA	small GTP-binding protein domain:GTP-binding protein TypA	Signal transduction mechanisms	1	-1	0	0	-1	0	2.7344	-1.8869	0.2926	0.2373	-1.8705	-0.4251	73.0891	537.811	80.4776	19.3257	78.2584	122.436	83.9422	87.7835	80.4973	26.5909	92.4327	74.1105	ATGACTAATAAAAGAGAAGATGTCCGCAATATAGCAATTATTGCTCACGTTGACCATGGTAAAACAACTTTAGTAGATGAGTTGTTAAAACAATCTGGTATATTCAGAGAAAATGAACATGTCGATGAACGTGCAATGGACTCTAACGATATCGAAAGAGAGCGTGGAATTACGATTCTAGCCAAAAATACGGCTGTTGATTATAAAGGTACACGTATTAATATTTTGGATACACCAGGACATGCAGACTTTGGTGGAGAAGTAGAACGTATTATGAAAATGGTTGATGGGGTTGTCTTAGTAGTAGATGCGTATGAAGGTACAATGCCTCAAACACGTTTTGTACTTAAAAAAGCGCTAGAACAAAACCTGAAACCTGTTGTTGTTGTTAATAAAATT…
SACH_00262	ylaL	Part of the MsrPQ system that repairs oxidized periplasmic proteins containing methionine sulfoxide residues (Met-O), using respiratory chain electrons. Thus protects these proteins from oxidative-stress damage caused by reactive species of oxygen and chlorine generated by the host defense mechanisms. MsrPQ is essential for the maintenance of envelope integrity under bleach stress, rescuing a wid…	Function unknown	0	0	0	0	0	0	-0.2621	-0.6001	-0.5243	0.3631	-0.6589	0.101	139.51	112.248	153.653	78.4891	107.3	63.0277	93.982	92.4987	98.033	78.7384	119.118	96.0171	ATGATACAAATTAAAGGAGCTGTAAAGTTTCCTATAACATTAGATAGTACGACTTGGATTTTCGATGATAGAAAAGTTAGCATCGAAGATTTAGAAAAAGGTGTATTTGATGGTTCAAAACCAATCGACTTTGAAGATAATCATGAATGGAATCGTGCTATCCTAGAAGGACAAACTAATCCTCCTACTTTAAATTCAGAAATAAAATATAAAAAACGTGCCATGTTAGAAGGTTCATTTGTCATTAATATGACACCATTTTTCAAACATTCCGAACCACATGACTCTGCAACTACTATTCGATTATCAAATGAGCATGATCATTTAGATATACCGATAGATCTATTGCCCTATTTATTTTTCCAATTTGCAAAAGACGGTAAACGACTTTACAGCGAT…
SACH_00263	ylaN	Belongs to the UPF0358 family	Function unknown	0	0	0	0	0	0	-0.5533	-0.5226	-0.8336	-0.2132	0.1125	0.104	1147.76	915.798	748.514	423.006	690.139	362.243	824.851	626.167	481.7	658.784	787.08	692.292	ATGGCGAAACAAGCAACAATGAAAAATGCAGCTTTGAAACAATTGACTAAAGATGCTGATGAAATCTTGCATCTGATTAAAGTTCAACTAGATAATTTAACATTACCTTCATGCCCATTATATGAAGAAGTACTAGATACACAAATGTTTGGACTTCAAAAAGAAGTTGATTTTGCTGTTAAATTAGGTTTAGTTGACCGCGAAGATGGCAAACAAATTATGTTACGTCTTGAGAAAGAACTTTCAAAATTACATGAAGCTTTTACACTTGTTTAA
SACH_00264	ftsW	cell division membrane protein	Cell cycle control, cell division, chromosome partitioning	0	0	0	0	0	0	0.109	-0.6444	-0.1568	0.5834	-0.6364	0.1455	91.5586	88.7512	97.5327	54.0989	77.6355	69.2431	75.4335	99.4501	70.2273	56.1531	81.336	75.4651	ATGAAGAATTTTAGAAGTATTTTACGGTATATTGGTAAAACCTCAAAGTTTATTGATTACCCGTTATTAGTTACATATATTGTATTGAGTTTAATTGGATTAGTGATGGTATATAGTGCCAGTATGGTTCCAGCAACTAAAGGTACATTGACTGGTGGTATCGATGTTCCAGGAACGTATTTTTACAACCGACAATTAGCATATGTCATAATGAGTTTTATAATTGTATTTTTTATTGCATTTTTAATGAATGTTAAATTACTGAGTAATATTAAAGTGCAAAAAGGTATGATTATAACTATCGTTTCGCTATTATTACTGACGTTAGTAATCGGTAAAGATATTAATGGTTCTAAAAGTTGGATAAACTTAGGATTTATGAACTTACAGGCATCTGAG…
SACH_00265	pycA	putative pyruvate carboxylase	Energy production and conversion	0	1	0	1	0	0	0.1022	1.1912	-0.0542	1.0263	0.1513	0.2855	57.3148	62.3715	52.8117	124.629	50.4894	65.6622	52.8251	101.202	47.7817	69.006	65.6896	103.379	TTGAAACAAATAAAAAAGTTACTTGTTGCTAACCGTGGAGAAATTGCAATTCGTATATTCAGAGCGGCAGCAGAATTAGACATCAGCACAGTTGCAATTTATTCGAATGAAGACAAAAGTTCATTACATAGATATAAAGCAGATGAATCCTATTTAGTTGGAAGTGATTTAGGTCCTGCTGAAAGTTATTTAAATATTGAGCGTATCATTGATGTAGCAAAACAAGCGAATGTGGATGCGATTCATCCTGGCTATGGATTTTTAAGTGAAAATGAACAATTTGCGCGTCGTTGTGCAGAAGAAGGGATTAAATTTATTGGTCCTCATTTAGAACATTTAGATATGTTTGGAGATAAAGTTAAAGCTCGTACAACGGCTATCAAGGCAGATTTACCAGTT…
SACH_00266	ctaA	cytochrome oxidase assembly protein	Post-translational modification, protein turnover, and chaperones	1	1	1	0	0	1	1.7929	1.2338	1.8412	0.4449	-0.558	1.7945	63.6672	211.101	66.5	135.384	67.92	270.358	134.924	162.908	146.037	119.161	80.9182	287.438	GTGTATAAATTGTTTGGCAAAAAGAATTTAAAATGGTTAGGTGTCGTAGCAACGTTAATGATGACATTTGTACAACTTGGTGGAGCCTTAGTTACCAAAACCGGATCAGCTGATGGTTGTGGTTCTTCTTGGCCACTATGTCATGGTGCGTTGATTCCAGAATTCTTTCCTATTGATACGATTATTGAATTAAGTCATAGAGCCGTTTCAGCTTTGTCTTTATTAATGGTCTTATGGTTAGTTATCACTGCATGGAAACATATAGGCTATATTAAAGAAATTAAACCTTTATCAATCATTAGTGTTGGATTCTTATTATTGCAAGCATTAATCGGAGCTGCTGCTGTTATTTGGCAACAAAACGATTACGTTTTAGCATTGCACTTTGGTATATCATTA…
SACH_00267	ctaB	putative protoheme IX farnesyltransferase	Post-translational modification, protein turnover, and chaperones	1	1	1	0	0	1	1.1138	1.2234	1.6117	0.04	-0.0789	1.535	132.29	285.132	142.15	308.726	116.75	444.374	179.549	167.05	180.115	198.609	132.573	421.324	ATGAGCAAAGAGCATACTTTGTCACAAAATATTAGCAGAGTTAACTTCAAAGAATTGCAACAGATAATTAAAATGGGACTTGTTCAAGGTAACTTAATTCCGGCTTTTGCGGGCGCATGGCTAGCAGTTGTAATGACAAATCATTCCTTCTTATCATCAATACCTCAAATTTTATTAATGCTATTAGGATCTACTTTAATTATGGGTGGCGCATGTGCGTTAAATAATTATTACGACCAAGATATTGATCGTATTATGCCTAGTAAACAAAATAGACCAACTGTAAACAATAGAATTACAGATCAAAATTTATTACTATTAAGTTTTGGTATGATGTTAGTTGGAGAAATTTGTTTGTTTTTATTGAATATACCATCAGGCGTACTTGGTCTTATGGGG…
SACH_00268	yozB	hypothetical protein	Function unknown	1	1	1	0	0	1	1.3077	1.6682	2.0629	0.1377	0.0315	1.8813	182.555	498.49	209.294	609.356	182.835	833.322	258.852	251.038	282.968	360.155	222.197	817.77	ATGGGCGTTCCAATTTTACCAACGATTAGTACGACATGTATTGTCATTAGTGCAATTTTAATTGCCATTGGTTGGAGACTTATTTGGAAAAGGGAAATAAATAAACACAAAAATGTTATGTTAGCTGCAGCTGTTTTTGCTTTAACTTTTTTCTTAATCTATGCAAGTAGAACGATATTTATCGGTAATACAGCATTTGGCGGACCAGCATCAATTAAGAAATATTACACGATTTTCTTATTTTTCCACATTAATTTAGCAACAATTGGTGGTATTCTGGGTCTAGTTCAAATTATTACAGCATTTAAAGATAAATATAATGTACACCGCAAATTCGGGCCATTCGCTTCAGTTATATGGTTCTGTACTGCAATTACAGGTGTAGCAGTTTACTTATTA…
SACH_00269	ykwD_1	SCP/PR1-like extracellular protein	Function unknown	0	0	0	0	0	0	0.1301	0.5044	0.4702	0.3328	0.3733	0.4764	62.3868	59.4659	65.7892	78.9481	53.1386	69.3073	56.9075	58.3226	53.1396	85.6636	59.127	67.3908	ATGAAAAAGTTAATTATAAGAGTCGTCGGTGTATTATTTTTAGTTGGATTTTTAATATATCTTTTTTATTCACCGAGATTAAAATTTGATGTATTAGAGAACCCGAATAAAGGTAATAAAGTAAATAGATCTGAACAGGTGAATAAATCAAATAACCATGCTGAAAATCCAAAGCCTAAAGAAGGTGTTGGTACATGGGTAGGTAAAGATATTAAAGTGCTTACTTCTAAATTTGGACAAGCAGATCGTGTCTATCCTTTTAGAGATGGTTACAAAAATTATGTGTTTAAAGACAAAAACAGTTATTACATTGTTTCAACTAAACGTGAAGAAATCGTTTCAGTGTATGCTACAGGTGAAAAAGTAAATGTTAGTCCGTTAAAAATAGGACAACATTCT…
SACH_00270	ylbF	Belongs to the UPF0342 family	Signal transduction mechanisms	0	1	1	0	0	1	-0.0251	1.0183	1.0166	0.7698	0.627	1.2006	100.462	84.6071	93.2756	141.844	60.1758	101.121	83.243	98.6226	62.4703	124.012	74.0625	115.654	ATGATTAATGAAGCTTCACTAGCGATATTAGATGATATTGATGAACTAGCTGATATGATAGTTGCATCAGATATTTATGCATCATTTGAGCAAGCTAAACAGGCGCTCGAAAACAATGACGAAGCCCATTTACTTTATCAATCATTTTTAAAATCAAAAGAGAAATATGATGAAGTAATGCGTTTCGGGAAATATCATCCTGATTATAAGAAAGTCATGTTAGAGACAAGACAACGCAAAAGAGCATATGAGATGCTTGACGTTGTGATGCATTACAAAGCTAGAGAAATGGCGCTTCAACATTTAATTGATGAAGTTGTTACGAAAATTGCGTACGCTGTTTCAGAACATGTCAAAATAGAAACAGGTAATCCATTCTTTCAAACATCGCATAGTGGT…
SACH_00271	glpQ1_2	glycerophosphodiester phosphodiesterase	Energy production and conversion	0	-1	0	0	0	0	-0.1301	-1.1723	-0.0004	0.2778	-0.7107	-0.1296	48.0855	38.0466	49.8173	17.0234	45.3343	40.5431	37.2381	32.5838	33.0546	25.5432	53.8461	36.1455	ATGAAAAAATTAAACAGAAACATTTTAAATGCAGTACTAGTCGGTGCTGGATTTGTAAGTAGTTTGTTAATGATAACTAAAAATAAAGTGATTACTAAAAAGCAAACCATCCCTGATTTTTTCAAAGGCAATGCACCATATATATTTGCACATCGCGGTGGTATGACTTTAAGACCAGAGCAAACGCAACTTGCATTTGACTATGCTAAACAATTAGGCGTTGATGGCTTTGAAACAGATGTGAGACTCACAAAAGATCAACAGCTTATCGTTTTTCATGACGCAACTGTTGATAGAACGACGAACGGCTCTGGAAAAGTTAGTGCCCATACATTAGCAGAATTAAAAAAATTAGACGCAGGTTATCACTTCAAAGATATCAATGGACTAACACCATAT…
SACH_00272	ylbG	Uncharacterized protein conserved in bacteria (DUF2129)	Function unknown	0	-1	0	0	-1	0	0.4974	-2.0642	-0.2596	0.7943	-1.3571	-0.0184	62.2024	84.2484	91.2242	19.9752	60.7874	42.205	59.4824	61.8467	63.4111	32.3456	53.2531	32.4064	ATGAATTTAATCCCAAGAACTAGTATTGTAGTTTATTTAAAACATATGAAACATGAACGACAAATCCGAAAATATGGACATATCGTTCATTCAAATAGAGATCGTAAATTTGTAATTATGTATGTGAATGAGCAAGATGTTGATCAAATTGTACATAAACTAATGCAACTTAAATACGTTAGACACATTGATGGCTCACCATATAAATACTTAAAGAAAACTTACGAAAAAGAGAAACACGAAATATATAATTAA
SACH_00273		hypothetical protein	Function unknown	0	-1	0	0	-1	0	0.8892	-1.4873	-0.3547	0.5365	-1.0932	-0.7257	70.1961	112.501	77.7125	20.1518	71.7269	45.2386	53.2784	46.6697	46.5554	26.1298	85.1336	34.9629	ATGAAACAAACATTTATTACACTTGGTGAAGGTCTAACAGATTTGTTCGAATTCATGACGATGATTGAATATAACCATCAACGTATTGATAAAATTATCTATTTTCATTCACCACAAGCTGAAAATAAAAAGTCATCTGTAGCAATCATTATGAACCCTACAACTGGCAATCATTTCCAAGCATTTTATATCATGATTAACGCTATTAAATATCCATATCCAGATTCAAATAAAAAGTTTCAAATGATTAATGATTGTGCTGAAAAATTCGACATACCTATTTTAGGTATCGATGTACAGCCTCCTCAAGCATTTCATGATTTATCGTTATATTATAATTATTTAATTAGTGTGTTAAGGCTCCAAAAATGGATACCAGAACTTCAATAA
SACH_00274	rsmD	site-specific DNA-methyltransferase (adenine-specific)	Replication, recombination and repair	0	0	0	0	0	0	0.8218	-0.6586	-0.0252	0.2063	-0.3573	-0.415	56.0932	80.377	50.803	24.7453	64.3397	53.5965	44.8787	34.3869	37.5719	39.6292	81.3269	43.6124	ATGCGCGTCATTGCAGGTAAACATAAAAGTAAAGCTTTAGAAAGTATGGAAGGCCGTAATACGAGACCAACTATGGATAAAGTTAAAGAAGGTATCTTTAATAGTTTATATGATGTGTCAGGTATAGGTTTAGATTTATTTGCAGGAAGCGGGGCGCTTGGAATAGAAGCACTCTCTCGAGGTATGGATAAGGTTATCTTTGTTGATCAAAATTTTAAAGCTGTAAAAGTTATTAAATCAAATCTTGCGAATTTGAATTTAGAGGCACAATCTGAAGTTTATAAAAATAATGCAGATAGAGCTTTAAAAGCATTGTCAAAACGTGATATTCAATTTGATGTCATTTTCTTAGATCCGCCATATAATAAAGGTCTCATTGATAAAGCTTTAAAACTAATT…
SACH_00275	kdtB	lipopolysaccharide core biosynthesis protein KdtB	Nucleotide transport and metabolism	0	0	0	0	0	0	0.7389	-0.9886	-0.081	0.2216	-0.7105	-0.3032	67.1148	88.5258	65.1209	23.7612	54.0595	40.4517	56.1467	41.8487	46.0899	35.6641	56.2264	32.1564	ATGGAACATACAATAGCGGTCATTCCGGGTAGTTTTGACCCCATTACTTATGGTCATTTAGACATAATTGAGAGAAGTACAGATAGATTTGATGAAATTCATGTCTGTGTTCTTAAAAATAGTAAAAAAGAAGGTACGTTTAGTTTAGAAGAGCGTATGGATTTAATTGAACAATCTGTTAAACATTTACCTAATGTCAAGGTTCATCAATTTAGTGGTTTACTAGTCGATTATTGTGAACAAGTAGGAGCTAAAACAATCATACGTGGTTTAAGAGCAGTCAGTGATTTTGAATATGAATTACGCTTAACTTCAATGAATAAAAAGTTGAACAATGAAATTGAAACGTTATATATGATGTCTAGTACTAATTATTCATTTATAAGTTCAAGTATTGTT…
SACH_00276	tmcAL	tRNA(Met) cytidine acetate ligase	Function unknown	1	0	0	0	0	0	1.4236	-0.6774	0.2606	0.1647	-0.5059	-0.1081	21.8298	50.4872	23.3554	10.9087	28.5726	29.2998	22.0691	16.5835	18.459	16.8747	33.5421	22.756	ATGAAAAGCGTTGGCTTAATCACAGAATATAATCCCTTTCATAATGGGCATCAATATCATATTAATCAATCTAAAAAACTTACAAATGCTGACGTTACTATTGCAATAATGAGTGGTAACTTTGTCATGCGTGGCGAACCAGCAATCTATAATAAGTTTACTCGTGCAAAAATGGCATTATCAACAGCTGATTTAGTTATAGAACTACCAGCAACTGCCAGTTTATCATCTGGCGATCATTTTGCCGAACTAGCAGTTAAAGTCGCAGATTATATGAGTGTCGATACAATTGCATTTGGTAGTGAAAATAATGATATCAAAACATTAAAACAATTAGCTCACAGCATTAATGAAATTGAACAATCCGAATCCTTTTCACAAAAAGTAAAAGAAGGTAAA…
SACH_00277	yceD	metal-binding, possibly nucleic acid-binding protein	Function unknown	1	-1	0	0	-1	0	3.2537	-1.969	0.3998	0.5683	-2.0333	-0.1365	268.386	2852.73	318.71	68.3075	251.852	360.688	303.388	399.502	322.715	96.6969	255.662	204.024	ATGAAATGGTCAATTACGCAATTAAGGAAATATCAAGGTAAGCCATTTGAATTTGATCAAACGGTGAGTTTTGACAATTTAAAAGAATCATTAGATTTAATTGATTTATCTCCAATTACAATCCAAGGTCAGTTAACCATTAAGTCAACAGAAGTCGTTGCGGATATTCACATTACTGGAACGTATACAATGCCTTGTGCACGTACTCTTGTACCAGTTAAAGTCCCACTAGATGTAACTACTACAGAAGTATTTGATTTAGAAGGGTACAATCAGTATAACGATGGTCAAGATGATGTAGATGAACACTATCACATTATTAACGATGGTATGGTTAATCTTCAGGATATTGTCGAGGATATAGTTATTATTGAGAAACCAATGAGAGCTTATTCAGAG…
SACH_00278	rpmF	50S ribosomal protein L32	Translation, ribosomal structure and biogenesis	1	0	0	0	-1	0	2.2378	-0.8495	0.3144	0.4594	-1.3722	0.144	2396.85	6029.52	2001.15	903.422	1348.04	1511.46	2269.7	2454.78	1973.97	931.559	1493.98	1301.56	ATGGCAGTACCAAAAAGAAGAACTTCTAAAACTAGAAAAAACAAACGTCGTACGCATTTCAAAATTTCAGTACCAGGTATGACTGAATGCCCAAACTGTGGCGAATACAAATTATCACACCGTGTATGTAAAAACTGTGGTTCTTACAATGGTGAAGAAGTAGCAGCTAAATAA
SACH_00279	isdB	iron transport associated domain-containing protein	Cell wall/membrane/envelope biogenesis	0	0	0	0	0	0	0.3836	-0.0341	-0.0816	-0.5845	0.3011	-0.3234	6.6258	9.2106	6.9098	4.8173	18.1604	15.2459	8.0745	3.4302	5.398	8.9541	22.6927	13.3248	ATGAACAAACAGCAAAAAGAATTTAAATCATTTTATTCAATTAGAAAGTCATCACTAGGCGTTGCATCTGTAGCGATTAGTACACTTTTATTATTAATGTCAAATGGCGAAGCAAAAGCAGCTGAAGAAACAGGTGGTACAAATACAGAAGCACAACCAAAAACTGAAGCAGTTGCAAGTCCAACAACAACAACAACTGAAAAAGCTCCAGAAGCTAAACCAGTAGCTAATGCTGTCTCAGTAGCTAATAAAGAAGTTGTGGCCCCTACTACTGAAACAAAAGAAGTTAAAGAAGTTAAAGCCCCTAAGGAAGCAAAAGAGGAAAAACCTGCAGCAAAAGCTGACAACAATACATATCCTATTTTGAATCAGGAACTAAGAGAAGCGATTAAAAACCCA…
SACH_00280	isdA	iron (Fe2+)-regulated surface determinant protein IsdA	Cell wall/membrane/envelope biogenesis	-1	-1	0	0	0	0	-1.0212	-1.7285	-0.5886	0.8282	-0.6621	-0.5161	44.3214	19.3947	41.4377	9.3496	36.2079	20.7052	20.0422	23.926	13.2166	11.2614	43.0138	21.7911	ATGACAAAACATTATTTAAACAGTAAGTATCAATCAGAACAACGTTCATCAGCTATGAAAAAGATTACAATGGGTACAGCATCTATCATTTTAGGTTCCCTTGTATACATAGGCGCAGACAGCCAACAAGTTAATGCGGCAACAGAAGCTACGAACGCAACTAATAATCAAAGCACACAAGTTTCTCAAGCAACATCACAACCAATTAATTTCCAAGTGCAAAAAGATGGCTCTTCAGAGAAGTCACACATGGATGACTATATGCAACACCCTGGTAAAGTAATTAAACAAAATAATAAATATTATTTCCAAGCTGTATTGAACAACGCATCATTCTGGAAAGAATACAAATTTTACAATGCAAACAATCAAGAATTAGCAACAACTGTTGTTAACGAT…
SACH_00281	isdC	iron (Fe2+)-regulated surface determinant protein IsdC	Cell wall/membrane/envelope biogenesis	0	0	0	0	0	0	0.0279	-0.0557	-0.2885	-0.1893	0.1849	-0.3475	8.6206	8.3521	9.8746	7.4173	20.1345	12.9125	9.0497	4.3636	6.1075	10.0607	23.5997	11.5716	GTGAAAAATATTTTAAAAGTTTTTAATACAATGATTTTAGCGTTAATTATCATCATCGCGACATTCAGTAATTCTGCAAATGCCGCAGATAGCGGTACTTTGAATTATGAGGTTTACAAATACAATACCAATGACACGTCGATTGCTAATGACTATTTTAATAAACCGGCAAAGTACATTAAGAAAAATGGTAAATTGTATGTTCAAATAACTGTAAACCACAGTCATTGGATTACAGGAATGAGTATAGAAGGACATAAAGAAAAAATTATTAGTAAAAATACTGCCAAAGATGAACGAACTTCTGAATTTGAAGTAAGTAAGCTAAACGGTAAAATAGATGGGAAAATTGATGTTTATATCGATGAAAAAGTGAACGGAAAACCTTTCAAATATGAC…
SACH_00282	isdD	heme ABC transporter membrane component IsdD	Function unknown	0	0	0	0	0	0	-0.3161	0.1616	0.0312	0.2144	0.0447	-0.2953	6.8708	3.5402	5.4482	4.6925	12.4912	9.9675	5.9491	3.6594	4.4856	6.696	14.2901	7.3761	ATGAGAAATGTTAAACAAATTGCTACAAAATCTATTATAGCTATTATTAGCTTAGGTATGCTTACATATACAACAATGATTGGTAGCGTGTTGGCTGATGAGATAAACTATCCATCAGCCAAATTTAATCAACCTGAAGCAAAAGATAAAACAGAATTAACTTCATCAATTTTTGATGAAAAGATAAAAGAGAATAAAGCGTTAGAATTACTAATTTTTAATCAAGAAAATAAAAATGTAACTGAGGAACAACAATTAGTTGATGAAAAGGCGCAATTGATTTCAGATATGACTGGTAAAATTTACTTGCAAGTAAAACTAAAAGGTCAAATTGATAAAGAGCAACTTGTTTTTCAAAATGACAAAAATGAAGAATTTCCTTTTGTTATAAAAGATGAA…
SACH_00283	isdE	iron compound ABC transporter	Inorganic ion transport and metabolism	0	0	0	0	0	0	0.1206	0.1268	-0.0851	-0.0564	0.2035	-0.4415	9.6237	11.5047	11.4144	8.9397	20.5205	15.3315	9.8239	5.2399	6.4642	10.2261	28.6071	14.189	TTGAGAATCATAAAGTATTTAACCATTTTAGTGATAAGCGTCGTTATCTTAACTAGCTGTCAATCTTCCAGTTCTCAAGAATCAACTAAATCCGGCGAATTCAGAATCGTACCAACAACTGTTGCATTGACAATGACATTGGACAAATTGGATTTACCAATTGTCGGCAAACCCACGTCATATAAGACATTGCCTAATCGTTATAAAGATGTACCGGAAATTGGTCAACCAATGGAGCCGAATGTTGAAGCTGTTAAAAAGTTAAAACCAACACATGTTTTGAGTGTGTCAACGATTAAAGATGAAATGCAACCATTTTACAAACAATTAAATATGAAAGGTTACTTTTATGATTTTGATAGTTTAAAAGGGATGCAAAAGTCGATTACACAATTAGGT…
SACH_00284	isdF	iron transport permease protein	Inorganic ion transport and metabolism	0	0	0	0	0	0	-0.3124	0.317	-0.1219	-0.1957	0.2917	-0.3048	12.0075	8.7252	13.0919	12.0278	29.6566	23.4226	11.8761	6.0553	8.5291	13.8187	37.1406	21.4372	ATGATGATAAAAAATAAAAAGAAACTACTATTTTTATGTTTGTTAGTCATTTTAATCGCAACGGCTTATATTTCGTTTGTAACCGGTACAATTAAATTGTCATTTAATGACCTATTTACAAAATTTACAACTGGTAGCAATGAAGCAGTGGATTCAATTATTGATTTGCGATTGCCACGTATATTAATTGCATTGATGGTTGGCGCAATGTTAGCAGTTTCTGGAGCATTATTACAAGCAGCACTACAAAATCCTTTGGCAGAGGCGAATATCATTGGCGTTTCATCAGGTGCACTTATAATGAGAGCACTTTGTATGTTGTTTATTCCACAATTGTACTTTTACTTACCATTATTAAGTTTTATTGGAGGTTTAATACCATTTTTAATAATTATATTG…
SACH_00285	srtB	sortase B transpeptidase	Cell wall/membrane/envelope biogenesis	0	0	0	0	0	0	-0.0736	-0.16	0.0003	0.1374	0.2608	-0.0026	9.3747	11.7599	9.6618	6.1277	13.9816	10.4381	8.8453	4.8068	4.878	8.6306	15.8727	9.1362	ATGAGAATGAAACGATTTTTAACTATTGTACAAATTTTATTGGTTGTAATTATTATCATTTTTGGTTACAAAATTGTTCAAACATATATTGAAGACAAGCAAGAACGCGCAAATTATGAGAAATTACAACAAAAATTTCAAATGCTGATGAGCAAACATCAAGCACATGTGAGACCACAATTTGAATCACTTGAAAAAATAAATAAAGACATTGTTGGATGGATAAAATTATCAGGAACATCATTAAATTATCCAGTACTACAAGGTAAGACAAATCACGATTATTTAAATTTAGATTTTGAGCGAGAACATCGACGTAAAGGTAGTATTTTTATGGATTTTAGAAATGAATTGAAGAATTTAAATCATAATACTATTTTATACGGGCACCATGTCGGT…
SACH_00286	isdG	iron (Fe2+)-regulated surface determinant protein IsdG	Energy production and conversion	0	0	0	0	0	0	-0.4969	0.302	0.0666	-0.1178	0.4415	0.0214	34.482	27.0962	41.4182	38.1639	78.0837	66.5653	37.6956	18.0494	25.3677	49.9709	94.4202	57.1188	ATGAAATTTATGGCAGAAAATAGGCTGACGTTAATAAAAGGAACAGCAAAAGATATTATAGAACGATTTTACACGAGACATGGGATTGAAACATTAGAAGGCTTTGATGGCATGTTTGTTACACAAACTTTAGAACAAGAAGATTTTGATGAAGTGAAAATTTTAACAGTTTGGAAATCAAAGCAAGCTTTTACGGATTGGTTAAAATCTGATGTCTTTAAAGCAGCGCATAAACATGTTAGAAGTAAAAATGAAGATGAAAGTAGCCCGATTATCAATAACAAAGTAATTACATATGATATAGGCTATAGTTACATGAAATAA
SACH_00287	spoU/trmH	SpoU rRNA methylase family protein	Translation, ribosomal structure and biogenesis	0	0	0	0	0	0	-0.1395	-0.936	-0.4848	-0.0052	-0.6946	-0.4185	99.0069	81.9015	85.881	35.4283	95.2728	62.2201	62.8317	48.276	51.1582	40.8992	108.138	61.8942	ATGGAACAAATTACTTCTGCACAAAATAATAGAATTAAACAAGCGAACAAGCTAAAAAAGAAACGTGAGAGGGATAAAACTGGTTTAGCTTTAATTGAAGGTGTGCATTTAATTGAAGAAGCTTATCAACGTGGGATTGTAATTACACAATTATTTGCAATTGAACCGGCAAGATTAGATCAGCAAATTATCGCATACGCGCAAGAAGTTTTTGAAATAAACATGAAAGTTGCTGAATCTTTATCAGGTACAGTGACACCACAAGGGTTTTTCGCAATCATTGAGAAGCCACAATATGATATTTCTAAAGCACAACAAGTATTGCTTATCGATCGTGTTCAAGATCCTGGAAATTTAGGCACGTTAATTAGAACTGCGGATGCTGCTGGAATGGATGCT…
SACH_00288	pheS	putative phenylalanyl-tRNA synthetase alpha chain	Translation, ribosomal structure and biogenesis	0	0	0	0	0	0	0.92	-0.684	-0.1632	0.541	-0.5604	-0.041	69.0385	119.067	67.8719	34.005	62.5469	52.1845	47.1175	56.0646	38.856	32.9034	74.346	58.1799	ATGTCTGAACAACAAACAATGTCAGAGTTAAAACAACAAGCGCTTGTAGATATTAATGAAGCAAATGATGAACGTGCACTGCAAGAAGTTAAAGTGAAATACTTAGGTAAAAAAGGGTCAGTTAGCGGACTAATGAAATTGATGAAGGATTTGCCGAATGAAGAGAAACCTGCGTTTGGTCAAAAAGTGAATGAATTGCGTCAAACAATTCAAAATGAATTAGATGAAAGACAACAGATGTTAGTTAAAGAAAAATTAAATAAGCAATTGGCTGAAGAAACAATTGATGTATCATTACCAGGTCGTCATATTGAAATCGGTTCAAAGCATCCATTAACACGTACAATAGAAGAAATTGAAGACTTATTCTTAGGTTTAGGTTATGAAATTGTCAATGGA…
SACH_00289	pheT	putative phenylalanyl-tRNA synthetase beta chain	Translation, ribosomal structure and biogenesis	0	0	0	0	0	0	0.5789	-0.7631	-0.5017	0.4961	-0.8114	-0.3302	85.6389	123.971	89.3352	51.5757	73.8892	66.7775	62.5054	78.597	56.6233	38.3999	83.4383	75.8118	ATGTTGATATCAAATGAATGGTTGAAAGAATATGTAACAATCGATGATTCTGTAAGTAATTTGGCAGAACGTATTACGCGCACAGGTATTGAAGTGGATGATTTAATTGACTACACAAAAGATATCAAAAATTTAGTTGTTGGCTTCGTTAAGTCAAAAGAGAAACATCCTGATGCTGATAAATTAAATGTTTGCCAAGTTGATATCGGAGAAGACGAACCTGTACAAATCGTATGTGGTGCACCGAACGTTGATGCAGGACAATATGTCATTGTTGCTAAAGTAGGTGGCAGATTGCCTGGTGGTATTAAAATTAAGCGTGCTAAATTACGCGGTGAACGTTCAGAAGGTATGATTTGTTCGTTACAAGAAATTGGTATTTCAAGTAACTATATACCG…
SACH_00290	rnhC	ribonuclease HIII	Replication, recombination and repair	0	0	0	0	0	0	0.416	-0.403	-0.083	0.0901	-0.4583	-0.5167	36.3425	43.9589	36.5448	21.06	58.317	48.2869	37.5257	27.9747	29.739	29.0574	77.1858	40.9125	ATGGCGAATATCGTTTTTAAATTGTCAGATAAAGACATAACGACATTAATGTCACGCATTTCATTTGATACTGAGAATTTACCTCAAGGTATGAAAGCACGTGCAAAGTATCAAAATACAACTGTAAATATTTACCAATCAGGTAAAGTCATGTTTCAAGGTAATCATGCAGAAGCTGTGTCTCAAGAACTTCTACCGCAGCATTCTCAATTGAATACTAATAAAACTAAAAAGAAAAATACGGACAATTCTTCTCTTGAACAGACTTTAATGTATGATCAATTTAACTGTATTGGTAGTGATGAGGCTGGAAGTGGCGATTACTTTGGTCCCTTGACTGTATGTGCTGCTTTCGTTACCAAAGAGCATGTCCCTATTTTAAAAACTTTGGGTGTAGAT…
SACH_00291	zapA	putative cell division protein ZapA	Cell cycle control, cell division, chromosome partitioning	0	-1	0	0	0	0	0.1676	-1.1786	-0.3066	0.2475	-0.929	-0.0691	110.586	100.877	131.482	41.1472	110.752	69.0032	87.0687	60.7078	83.6781	68.5781	104.339	61.3111	ATGGCACAGTTTAAAAACAAGGTAAATGTATCAATTAATGATCAGCTTTTTACAATTGTTGGGGAAGATAACCCAGAGCACATACGATATGTAGCACATTTAGTTGATGATAAAATAAAAGAATTAGGGTATAAAGCAGCAGGTTTAGATACTTCAAGAAAAGCAATACTAACTGCTGTGAATATTATGCATGAAAAAGTACTACTAGAAGAAGAAAATCGACGTTTGAAACAACAAATTCACAAATTGCAGCAGCGTGAGCAATAA
SACH_00292	cvpA	colicin V production protein	Function unknown	0	0	0	0	0	0	0.5044	-0.4286	0.3038	0.268	-0.1746	-0.2113	46.5309	52.5109	52.9265	29.5809	48.3891	48.7163	43.4347	32.9511	44.4209	49.5629	60.6145	35.2133	ATGATCATTGATTTTATTATAATCATTTTCTTTGTGTATTTTGTCATCGTTGGATTCAGACGAGGTTTTTGGTTATCTATGATACATTTGAGTGCAACGATTGTATCATTGTGGATTGCCAGTCAATTTTACAAATCTATTGTAGAAAGATTAATTGTATTTATTCCATATCCTAAAACAACAGCATTTAATACAACTTTTGCGTTTCATTTTAATCATCTACAACATCGATTTGAAGCGATTGTAGCTTTTTTAATGATTACATTGTTTTGTAAGTTCATTTTATATCTAATTATCGTAACTTTTGATAAAATAATAGCGTATCAAAACATTCATATTTTCAGTCGTGCAATGGGAATGATAGTTGGTGTGTTTATGACGATAATTGTCTTACACTTT…
SACH_00293	polX	bifunctional DNA polymerase / phosphoesterase	Replication, recombination and repair	0	0	0	0	1	0	0.4108	0.2989	0.6054	0.0533	1.0608	0.1937	20.416	20.2603	20.6854	20.508	28.3266	40.2151	19.8376	15.3011	16.7905	43.6238	34.6053	31.6922	ATGACAAAAAAAGATGTTATCAAACTATTAGAACAAATTGCTACTTATATGGAATTAAAAGGGGAAAATACTTTTAAAATATCAGCGTACCGAAAAGCAGCTCAAAGTCTTGAATTAGATGAACGACCATTAGATGAAATATCTGATGTAACGGAGTTAAAAGGCATTGGTAAAGGTGTTGCAGAAGTAATCAATGATTACCGTGAGACCGGTGAATCTCAGTATTTACAGCAATTACAGGAAGAAGTTCCGGAAGGTCTTATTCCACTTTTGAAAATTCAAGGACTTGGAAGCAAGAAAATTGCTAAGCTATATAAAGAGTTGAATATTGTTGATAAAGCGTCACTTCAAGTTGCTTGTGAAAATGGAAAAGTTAGTGAATTAAGCGGATTTGCTAAG…
SACH_00294	mutS2	recombination and DNA strand exchange inhibitor protein	Replication, recombination and repair	0	0	0	0	1	0	0.9075	0.6246	0.9355	-0.0417	1.4221	0.3936	27.6879	43.6674	31.312	41.853	35.3308	76.7925	27.0237	21.6812	24.1388	78.5177	41.285	52.6423	ATGAGACAAAAAACATTAGACGTCTTAGAATTTGAAAAAATAAAATCACTCGTTGCCAATGAAACTATAAGTGACTTAGGCTTGGAAAAGGTCAATCAAATGATGCCAGCTACTAATTTTGAAACGGTTGTTTTTCAAATGGAAGAAACGGATGAGATTGCTCAAATCTATAATAAGCATCGTTTACCAAGCTTGAGTGGCTTATCTAAAGTATCAGCATTCATTCATCGCGCTGATATTGGCGGCGTTTTAAATGTATCAGAGCTTAACTTGATAAAAAGATTAATTCAAGTACAAAATCAATTTAAGACATTTTATAATCAATTGGTTGAAGAAGATGAAGGTGTTAAATACCCAATATTAGATGACAAGATGAATCAATTACCTGTGTTAACCGAT…
SACH_00295	trxA	thioredoxin	Post-translational modification, protein turnover, and chaperones	-1	0	0	0	0	0	-1.3801	-0.0447	-0.5958	0.4198	0.0643	0.3442	2470.85	1201.33	2485.56	2488.56	1505.98	1261.58	1663.28	2076.87	1655.48	2365.8	1497.39	2262.98	ATGGCAATCGTTAAAGTAACAGATGCAGATTTCGATTCAAAAGTAGAATCTGGTGTACAATTAGTAGATTTTTGGGCAACATGGTGTGGTCCTTGTAAAATGATCGCTCCGGTATTAGAAGAATTAGCAGCTGACTATGAAGGTAAAGCTGACATTTTAAAATTAGATGTTGATGAAAATCCATCAACTGCAGCTAAATATGAAGTGATGAGTATTCCAACATTAATCGTCTTTAAAGACGGTCAACCAGTTGATAAAGTTGTTGGTTTCCAACCAAAAGAAAACTTAGCTGAAGTTTTAGATAAACATTTATAA
SACH_00296	uvrC	glycosyl transferase family protein	Replication, recombination and repair	0	0	0	0	0	0	-0.0836	0.328	0.0765	-0.6096	0.1319	-0.2341	26.26	24.9161	25.156	25.1207	38.8273	38.351	30.8669	15.8985	26.8817	37.1455	51.1167	35.262	TTGGAAGACTATAAGCAACGAATTAAAAATAAATTAAATGTCGTACCTATGGAACCAGGCTGCTATTTAATGAAAGATCGTAATGATCAAGTGATATATGTTGGCAAAGCTAAAAAGCTAAGAAATCGATTGCGATCATATTTTACGGGTGCTCATGATGCTAAAACAACGAGACTGGTTGGTGAAATACGTCGCTTTGAGTTTATTGTCACGTCAAGTGAAACAGAGTCACTTTTACTGGAATTGAATCTGATTAAACAATATCAACCAAGATATAATATTTTATTAAAAGATGATAAAAGTTATCCATTTATTAAAATAACAAAGGAAAAATATCCTAGACTACTAGTGACGAGAACTGTAAAACAAGGTACTGGCAAATATTTCGGACCGTATCCA…
SACH_00297	sdhC	succinate dehydrogenase (or fumarate reductase) cytochrome b subunit b558 family	Energy production and conversion	-1	0	-1	-1	0	-1	-1.3117	-0.953	-1.0807	-1.6427	-0.23	-1.2375	204.696	104.164	220.999	97.3149	180.32	80.5349	161.396	41.6416	139.605	147.109	193.039	62.2498	TTGGCTCAATCAAAAAATGAATTTTATCTAAGACGTATTCATTCGTTATTAGGTATTATCCCAATAGGTGCATTTTTGGTAGTTCATTTATTAGTGAATCACCAAGCAACACAAGGTGCTGAAGCGTTTAATAAGGCATCTAACTTTATGGAATCATTACCATTTCTAATTATTGTAGAATTTTTATTTATATACATTCCGTTGTTATATCACGGTTTGTTTGGTATACACATTGCATTTACAGCAAAAGAAAATGTTGGACATTACTCGATTTTTAGAAACTGGATGTTCTTCTTCCAAAGAGTGAGTGGTATCTTAACATTCATCTTTATTGGTATCCATTTATGGCAAACACGTTTACAAAAAGCATTTTACGGCAAAGAAGTGAATTACGATTTA…
SACH_00298	sdhA	putative succinate dehydrogenase flavoprotein subunit	Energy production and conversion	-1	0	-1	-1	0	-1	-2.1197	-0.8382	-1.1534	-2.4243	-0.0342	-1.6174	283.504	113.319	235.144	135.294	252.776	163.743	231.284	40.5403	157.08	221.647	257.656	106.814	ATGGCAGAGAAACATCTTATTGTTGTCGGAGGTGGCCTAGCGGGCTTAATGTCAACAATTAAAGCGGCAGAAAAAGGTGCACATGTAGATTTATTCTCGGTTGTACCAGTAAAACGTTCGCACTCTGTTTGTGCCCAAGGTGGCATTAATGGTGCGGTCAATACTAAAGGGGAAGGCGATTCTCCTTGGATTCACTTTGATGATACAGTGTATGGTGGCGACTTCCTTGCAAACCAACCACCTGTTAAAGCGATGACAGAGGCAGCACCTAAAATTATTCATTTATTAGACCGTATGGGCGTAATGTTCAATAGAACAAATGAAGGTCTACTAGATTTTAGACGTTTCGGTGGTACATTACACCACAGAACAGCATATGCAGGGGCAACAACTGGACAA…
SACH_00299	sdhB	putative succinate dehydrogenase iron-sulfur protein	Energy production and conversion	-1	0	0	-1	0	-1	-2.0679	-0.7742	-0.9402	-1.8237	-0.3128	-1.2559	648.87	187.448	609.927	369.082	415.735	306.891	493.376	130.259	434.961	521.215	398.813	189.189	ATGACTGAACAATCAGTGAAAAACACTCCACAACATGAAACACAATCTAAACCGAAACAAAAAACAGTAAAATTAATTATTAAACGACAAGATACAAGTGATTCTAAGCCTTATGAAGAAACATTTGAAATTCCATATCGTGAAAATTTAAACGTCATTGCATGTTTAATGGAAATTAGACGTAACCCAGTTAATATTAAAGGTGAAAAAACAACACCTGTTGTCTGGGATATGAACTGCTTAGAAGAAGTATGTGGAGCATGTTCTATGGTTATCAATGGTCGTGCAAGACAATCTTGTTCTGCGATTGTTGATCAATTAGAACAACCTATTCGTTTAGAGCCAATGAATACTTTCCCAGTTATCCGTGACTTACAAGTTGATCGTTCTAGAATGTTC…
SACH_00300	murI	putative glutamate racemase	Cell wall/membrane/envelope biogenesis	0	0	0	0	0	0	-0.7272	0.0793	-0.2723	0.1876	0.1496	0.3124	90.2513	47.1761	80.1158	68.3918	87.9921	68.1634	66.338	59.1189	53.7501	74.243	95.5327	93.7938	ATGAATAAACCAATAGGTGTAATAGACTCTGGTGTCGGAGGTTTGACAGTAGCTAAAGAAATTATGCGTCAGTTGCCAAATGAGACGATTTATTACTTAGGTGATATTGGGCGATGTCCATATGGGCCAAGACCAGGAGAACAAGTAAAACAATATACAGTTGAAATCGCTCGTAAATTAATGGAATTTGATATTAAAATGCTCGTGATTGCTTGTAATACTGCAACTGCTGTAGCTTTAGAATATTTACAAAAAACATTATCGATTCCTGTTATTGGTGTAATAGAGCCAGGTGCTAGGACTGCGATTATGACAACTAGAAATCAAAATGTACTTGTATTAGGTACGGAAGGTACTATTAAGTCTGAAGCATATCGTACACATATTAAACGTATCAAT…
SACH_00301	rdgB	deoxyribonucleotide triphosphate pyrophosphatase	Nucleotide transport and metabolism	0	0	0	0	0	0	-0.6242	0.4115	-0.1	0.2193	0.2667	0.4376	116.79	62.4764	99.5677	105.6	108.038	88.8574	102.077	92.5036	69.8343	108.32	127.91	137.807	ATGAAAGAGATTGTTATTGCATCGAATAATCAAGGAAAAATAAATGATTTTAAAGTGATATTTCCAGATTACCACGTAATAGGTATTTCAGAACTAATACCAGATTTTGATGTGGAAGAAACAGGATCAACATTTGAAGAAAATGCTATATTAAAATCAGAAGCTGCTGCAAAAGCATTGAATAAAACGGTCATAGCTGATGACAGTGGACTAGAAGTTTTTGCATTAAATGGTGAGCCAGGTATATACTCTGCACGTTATGCTGGTGAAAATAAAAGCGATGAAGCAAATATTGAAAAATTATTAAATAAGCTTGGTAATACAACTGATCGTCGTGCGCAATTTGTTTGTGTCATAAGTATGAGTGGCCCTGATATGGAAACAAAAGTATTTAAAGGT…
SACH_00302	yfcE	putative metallophosphoesterase	Function unknown	0	0	0	0	0	0	-0.8324	0.4268	0.0287	0.5608	0.0093	0.6511	183.186	94.3509	149.59	162.95	125.842	118.242	147.309	180.014	116.856	152.605	149.21	182.611	GTGAGTGATAACCATACTGAATCTGGCATTTTATACCAAATTTACGAGGCACACCCAGATGCTGATATGTATTTGCATTTAGGCGATTCAGAATTTGAGTATGATGATACAGAACTTAGCTTATTTCGTAGGGTAAAAGGCAATTGTGATTTTTACCCAGAATTTGAAAATGAAGCGGTCGCAAAATGTAATGACGTGAAAGCATTTTACACTCATGGACATTTATATCAAGTCAATCGAACAAGACATTTATTAGCTGAGCAAGCACGTGAATTAGGTTGTGTATTTGCTTTTTATGGACATACACATGTTGCAAAATATGAGTATATTAATGGTGTTCATGTTATTAATCCTGGAAGTATATCTCAATCTAGAAGTTCAATGGAAGAATCGTATGCG…
SACH_00303	ecb	extracellular fibrinogen binding protein	Function unknown	0	0	0	0	-1	0	0.8233	-0.0252	-0.9699	0.3669	-1.9558	-0.6301	993.556	2195.14	1054.37	949.396	856.325	443.527	520.614	593.248	427.989	141.987	898.057	529.924	ATGAAAAAGAATTTTATTGGGAAATCAATTTTAAGCATAGCTGCTATTAGTTTAACGGTATCAACATTTGCCGGTGAATCTCATGCACAAACTAAGGCTGAAAAATATAACGAGTATCAAACAAACTTTAAAAAACAAGTAAATAAAAAAGTTGTGGATGCACAAAAAGCTGTAAACTTGTTCAAACGTACAAGAACTGTTGCAACACACCGTAAAGCACAAAGAGCTGTTAACTTAATTCATTTCCAGCACAGCTATGAAAAGAAAAAATTACAAAGACAAATCGATCTAGTTTTAAAATATAATACTTTAAAATAA
SACH_00304	flr	formyl peptide receptor-like 1 inhibitory protein	Function unknown	0	-1	0	0	0	0	0.4245	-1.0322	-0.3014	0.3257	-0.7574	-0.4921	237.198	340.012	300.919	113.806	401.708	281.42	238.77	194.269	198.148	174.706	541.287	255.694	ATGAAAGAAGCTGATAAAAATCAAAAACCTTACAAAGGTGAAACTGTTAATGATCTGTACCTTATTGTTAAAAAATTAAGCCAAGGTGATGTGAAGAAAGCAGTTGTCAGAATTAAAGATGGTGGTCCTAGAGATTACTATACTTTTGACTTAACTCGTCCTTTAGAAGAGAACAGAAAAAATATTAAAGTTGTTAAAAACGGTGAAATCGACTCGATCTATTGGGATCAATAA
SACH_00305		membrane protein	Function unknown	1	0	0	0	0	0	1.3056	0.0001	0.0224	0.4411	-0.3531	-0.2806	25.2774	57.4173	30.8782	22.189	25.9886	21.2656	27.4627	22.306	29.7712	32.5969	33.0929	16.7115	ATGATAATTAAAATTTTAACAATTCTATTACTACTTTGTATATTGAGCTATTTGGTTACAAATAAAAAGAAGCCTTTTCTGTTCTTAAAGACACTCTTTATGGGTGTGGTGTTTATCTTTATAGGATATATTTCACTGGCAATATCTGCCGTAATTATTTATGGTATTATTCAATTTATCACAATTGATTTTGGTAGTTTTTTCTTAATGGGTATTATATTGATCTTGATTTCAAGTATATTCCAATTATTTATAGTTAGATTACTTTTTAGAAAAAAGAATGTCGATTTAACAGAGGTTGTCGTTTTAGAACATTTAATTCAATGGTTCTTAGTTTATTTTGCGATCTATCAAGCAGTAAATGAAAAAATGGACATTAATGATATTAATATCGACAAT…
SACH_00306	efb	fibrinogen-binding protein	Function unknown	0	-1	-1	0	-1	-1	0.1162	-1.2053	-1.0207	-0.1986	-1.3841	-1.9211	37.5165	37.4629	37.0205	12.1699	54.7351	23.0275	47.4263	26.831	28.5115	16.2578	99.0097	17.0865	ATGAAAAATAAATTGATAGCAAAATCATTATTAACAATAGCGTCAATTGGGATAACTACAACAACACTTGCATCAACAGCAGATGCGAGTGAAGGATACGGTCCAAGAGAGAAGAAGCCAATTAGTATAAATAATAATATTGTAGAATATAATGATGGTACATATAAGTATCAATCTAGACCAAAATTTAATACAACACCTAAATATATTAAGTTTAGACATGATTATAACATCGTGGAATATAATGACGGTACATTCGAATATGGTGCACGTCCACAATTTAATAAACCAGCAGCGAAAACTGAGGCAACTATTAAAAAAGAACAAAAATTGATTCAAGCCCAAAATCTTGTGAGAGAATTTGAAAAAACACATACTGTGAGCGCACATAGAAAAGCA…
SACH_00307	scc	fibrinogen-binding protein precursor-related protein	Function unknown	0	-1	0	1	-1	-1	0.3537	-1.4151	-0.8889	1.4934	-1.6109	-1.4247	68.4299	80.5895	61.6259	17.8407	62.8366	27.9549	74.2499	145.38	43.5201	21.1317	105.203	23.6094	ATGAAATTTAAAAAATATATAGTAGCAGGAACATTAGCAGTACTATTATCAACAACAGCAGTATCAACGTTAGATGGGAACAAAGCAGATGCAAGTAGTAAGAAAGATTATATAATTCAAAGTGAGTTTCATGATAAACGAATTGCTGAAGAATTGAAATCATTACTTGATCAATCTTATGTAAATGATTTAGCTGCAGGAAGCTTAAACCCATACTACAAACGTATGATTATGATGAACCAATATAGAGCAAAAGCAGCACTAAAAAGTAATAATTTCGCAAAAATGGCTGAAGCTAAAGTTGGATTAGAAAACATTTACAAAGAAATTGATGAAATTATAAATAGATAA
SACH_00308		hypothetical protein	Function unknown	1	0	0	1	0	0	1.3295	-0.91	-0.2787	1.1736	-0.4849	0.1122	750.547	1468.01	1032.57	404.759	621.958	428.441	685.82	1087.78	856.68	787.322	757.357	502.326	ATGAATAAACATATAAATAAAAAGACCACAAAGCATCTTGAAGATTATAAAAAGGTTCAACAAAGAAATTCGGAGGAAACAAATAGAGGTTGTTTAAAAAGCGCCGCCATGCTTATTGTCTTATTTCTATTCATTATATTTGGCATCGTGGCATGTTCGACACACGTTAACTTTTTCTTCCAATAA
SACH_00309		hypothetical protein	Function unknown	0	-1	0	1	0	0	0.9429	-1.2239	-0.6373	1.0253	-0.6342	0.022	501.752	1062.42	627.892	206.283	410.312	216.68	385.127	596.186	439.197	369.851	373.446	239.91	ATGGTTTTTAAAGATTGGGAAATTAATGTTGTTTACTCAGGGAAACATGAAGTAGTTACAAACGAAAATAGTTTATTTGTTATTGATGAAGATTATGATGTCGCAATCGCAATCAATTATTTAGATAATAAATTAAAAGTTAGTCATGTTAACTATGGCTCTGAATTTACAATTGACGCATCTAACAAAGTACTTGAGTTGATGATTCATAATCCAAATATTGACGAGAATTAA
SACH_00310	hlY	alpha-hemolysin	Cell wall/membrane/envelope biogenesis	-1	-1	-1	-1	-1	-1	-2.437	-4.9465	-3.7019	-1.2879	-6.3626	-5.6065	472.899	101.523	400.833	11.07	593.464	52.2502	750.801	303.929	667.522	13.0586	1086.1	22.9099	ATGAAAACACGTATAGTCAGCTCAGTAACAACAACACTATTGCTAGGTTCTATATTAATGAATCCTGTCGCTAATGCCGCAGATTCTGATATTAATATTAAAACCGGTACTACAGATATAGGAAGCAATACTACAGTAAAAACAGGTGATTTAGTCACTTATGATAAAGAAAATGGCATGCACAAAAAAGTATTTTATAGTTTTATCGATGATAAAAATCACAATAAAAAAATATTAGTCATCAGAACGAAAGGTACCATTGCTGGTCAGTATAGAGTTTATAGCGAAGAAGGCGCTAATAAAAGCGGTTTAGCCTGGCCTTCAGCATTTAAGGTACAGTTGCAACTATCTGATAATGAAGTAGCACAAATTTCTGATTACTACCCTAGAAATTCAATT…
SACH_00311		hypothetical protein	Function unknown	0	0	0	0	0	0	0.5243	-0.9595	-0.2589	0.3513	-0.933	-0.3436	369.317	439.062	451.674	167.917	338.155	227.673	334.452	254.518	284.828	186.919	413.201	194.76	ATGACAGAGTTGAATGAAATTATCAACGCTATTCAATCTTTGTTTGAGTCTCAATCAGGCTACAAAATATCGAAAAATTCAGGGGTGCCGTATCAGACCGTACAAGATTTGAGGAATGGTAAAACGAAAATAGAAGATGCTAGATTTAGAACAATTATAAAACTATATAGTTATTATACATCATTAAAAGAGCGGTCATAA
SACH_00312		hypothetical protein	Function unknown	0	0	0	0	0	0	0.4934	-0.6069	-0.3826	0.1954	-0.335	-0.0263	58.2408	62.5765	71.5778	34.7192	109.816	74.6401	58.7374	41.8074	47.1117	47.6618	133.16	84.0385	ATGCCAAGTCATTCTCTGTGTTGGGGCCCACCCCAACTTGCATTGCTTGTAGAATTTCTATTCGAAATTCTCTGTGTTGGGGCCCCGCAACTTGCATTGCTTGTAGAATTTCTATTCGAAATTCTCTGTGTTGGGGCCCCGCAACTTGCATTGCCTGTAGAATTTCTATTCGAAATTCTTTTTGTTGGGGCCCCACCCCAACTTACATTGTCTGTAGAATTTCTATTCGAAATTCTTTTTGTTGGGGCCCCTGTCTCTAATTTAAAGTCTTGTTATAATCGCATTTTTGTTTGGTCAATGTCTGTCTATATAATATTGTAG
SACH_00313		superantigen-like protein	Function unknown	0	0	0	0	0	0	0.2069	-0.4893	-0.25	-0.0936	-0.3845	-0.4046	32.5704	29.0654	33.6394	17.5025	50.2636	36.4517	33.9314	19.9733	23.7533	23.5981	67.2004	37.9442	ATGAGAAAGCGTATTATGAAAAAATTAATTTTTATGACAACATTGTTATTATTAGGAACAACAGCTACACAAACCCCTAATTCGCCATTAAATGTTTCTACTGACGCTAAAGCTTATCATATTGGCCAAGACGAAACGAACATCAATGAGTTAATTAAATATTACACACAACCGCCTCTCACATTTTCAAATAGATGGTTATACCAATATGATGACGGCAACATTTATGTTGAATTTAAGCGTTATTCTTGGTCAGCGCATATACGATTATGGGGTGCTGAAAGTTGGGGCAACGTTAATCAATTAAGAGACCGCTATGTAGACGTGTTTGGTTTAAAAGACGAAGACACTAGCCAGTTATGGTGGGTATATCGTGATACATTTACAGGTGGTGTAACA…
SACH_00314		superantigen-like protein	Function unknown	0	0	0	0	0	0	0.761	-0.1786	-0.2818	-0.1639	-0.3452	-0.4841	22.3334	38.9382	20.3904	13.2267	42.0354	29.252	26.5877	15.3518	16.1564	17.5309	58.4748	30.7598	ATGAAAAACAACCTCACAAAAAAAATTATTTTATCAATAGCATTGACTATGATAGGCACAGCTACAAGTCAATCCCCTCATTCACCGATTAGTATGTCATCTGAAGCAAAAGCATACAATATAAGTGAAAGCGAAACGAATGTAAATGAATTGACTAAATATTACACACAACGCCATTTAACATTTTCAAATAAATGGCTATGGCAAAAAGATAATGGTACAATCCATGCAACATTGTTACAGTTATCATGGTTTAGTCATATTCAAGTATTCGGCCCTGAAAGTTGGGGTAATATTAATCAATTAAGAAATAAATATGTAGATATTTTTGCTTTAAAAGATTATGAAACCTGGCGCACTTATATGTTAGCCCAAGAAACATTTACTGGTGGTGTTACA…
SACH_00315		superantigen-like protein	Function unknown	0	0	0	0	0	0	0.7575	-0.1848	-0.2944	0.0603	-0.5022	-0.3434	18.0782	25.9296	18.0996	11.4266	38.5569	26.24	20.9644	13.6727	14.8576	14.8655	48.3333	26.7986	ATGAAAAAGAACATCACGAACAAAATTGTTTTATCTACAGCATTGTTACTTTTAGGAACTACATCAACACAACCGCCTAAAGCACCAATCAGTTTTTCATCTGAAGCAAAAGCATACAATATAAGTGAAAACGAAACGAATATCAATGAATTAATCAAATATTACACGCAGCCACACCTTTCATTTTCTGGAAAATGGCTATGGCAAAACCCTAACGGTACCATACATGCAACATTACAAACGTGGGTTTGGTACACGCATATTCAAGTATTTGGACCTGAAAGTTGGGGCAACATTAATCAATTAAGAGATAAATATGTAGATATTTTTGGTACCAAGGATGAGGATACTATAGAAGGCTATTGGACTTATGATGAAACCTTTACTGGAGGTGTAACA…
SACH_00316	argF	ornithine carbamoyltransferase	Amino acid transport and metabolism	0	0	0	0	0	0	0.9586	0.1017	-0.2032	-0.015	-0.6264	-0.367	9.3366	19.8095	10.3271	8.1266	24.8324	18.0471	14.2458	8.9337	11.9122	10.7242	32.9971	18.3496	ATGAAAAATTTACGAAACAGAAGTTTTTTAACTTTATTAGACTTTTCACGACAAGAGGTAGAATTCTTATTAACACTCTCCGAGGATTTAAAACGTGCTAAATATATTGGCACTGAAAAGCCTATGTTAAAAAATAAAAATATTGCACTGTTATTTGAAAAAGATTCTACAAGAACGCGATGTGCATTTGAAGTTGCAGCGCATGATCAAGGTGCTAATGTAACTTATTTAGGCCCAACTGGATCACAAATGGGTAAAAAAGAAACAACTAAAGATACTGCACGTGTGCTTGGTGGAATGTATGATGGCATTGAATACCGTGGTTTTTCACAAAGAACAGTAGAAACTTTAGCTGAATATTCAGGTGTCCCAGTATGGAATGGTTTAACTGATGAAGAT…
SACH_00317	arcC1	carbamate kinase ArcC1	Amino acid transport and metabolism	0	0	0	0	0	0	0.694	0.0919	-0.12	-0.1473	-0.0975	-0.5446	14.6478	22.3869	16.1692	12.2996	33.7861	26.9421	20.2943	11.6484	15.7453	19.0782	49.0854	24.5512	ATGATGGCGAAAATAGTAGTAGCATTAGGCGGTAATGCTTTAGGAAAATCACCTCAAGAACAACTCGAGCTTGTTAAAAATACTGCGAAATCATTAGTAGGATTAATAACAAAAGGACATGAGATTGTTATTAGTCATGGTAATGGGCCACAGGTTGGAAGCATTAATTTGGGACTTAACTATGCTGCAGAACACAATCAAGGTCCGTCATTTCCATTTGCTGAATGTGGCGCAATGAGTCAAGCTTACATCGGATATCAATTACAAGAAAGCTTACAAAACGAATTGCATTCTATTGGAATGGATAAACAAGTGGTAACACTAGTGACACAAGTTGAAGTTGATGAAAATGATCCGGCATTTAACAATCCTTCAAAACCAATTGGGTTATTTTACAAC…
SACH_00318	yfcC	C4-dicarboxylate anaerobic carrier	Carbohydrate transport and metabolism	0	0	0	0	0	0	-0.2255	0.0234	-0.0094	-0.5166	-0.0199	-0.5604	18.0383	18.9085	18.6175	14.0007	47.3781	44.5003	22.7045	11.2202	18.4068	23.5907	64.4999	36.3992	GTGGAAAATACAAATAATGAAAGTGAAAAGAAAAAACGCTTTAAATTAAAAATGCCAGGTGCATTTATGATTTTATTCATTTTAACGGTTGTTGCAGTTATAGCAACATGGGTTATTCCTGCTGGTGCATATTCTAAACTTTCTTACGAACCTTCATCCCAAGAACTAAAGATAGTTAACCCTCATAACCAAGTGAAAAAGGTTCCAGGTACACAACAGGAATTAGACAAAATGGGGGTTAAAATTAAGATTGAACAATTTAAATCAGGTGCAATTAATAAGCCGGTATCAATTCCGGATACTTATGAAAGATTAAAGCAACATCCAGCTGGACCAGAACAAATAACAAGTAGCATGGTTGAAGGTACGATAGAAGCGGTCGATATCATGGTATTCATT…
SACH_00319		hypothetical protein	Function unknown	0	0	0	0	0	0	0.3497	-0.2239	-0.4758	0.2359	-0.9573	0.4828	537.168	692.725	675.843	448.32	433.786	262.442	453.406	378.856	550.001	373.918	523.439	494.03	ATGACTCATTTGACAAAGGTTTTAGATACACTAACTGGAATATGCGTAGTATTATTATTTAGTAAATATTTTGTGGCGTATGCAAATATGGTATTTGATTGGAATTTAAGATGGTATTTGCTAGAAAACATACCACATTTGCCAATTATATTATTTATTCTGATGTTTATTTTCGGAGTTCCTTCTGAAATGATAAAAGATAGGCAAAGGAAAAATAACGGCGTTTAA
SACH_00320	eta	C4-dicarboxylate transporter/malic acid transport protein	Inorganic ion transport and metabolism	0	0	0	0	0	0	0.8582	-0.6671	-0.1936	0.2984	-0.3048	-0.0671	26.9486	47.9491	30.6443	14.805	43.5921	32.4475	29.5821	25.5888	23.1141	23.7183	57.8057	41.1764	ATGAGACTTCAAAAAGCACCTCTAGTAACGTCAGGACTAGTCTTAGGATTATTAGGCCTGGGTAATCTATTAAAAGATTTATCTCTTACTTTAAACGCTGTTTGCGGAATCTTTGCTTTCTTGATTTGGATTCACCTTTTATGTACTATGCTCAAATATTTTAATAATGTGAAAGAACAATTAAATAGCCCTCTAGTTTCATCAGTGTTCACAACATTTTTCATGTCTGGCTTTTTAGGTACTACTTATTTAAATACATTTTTTAGTAATATAACATTTATCAATAATTTAATAACGCCTATTTGGATTTTATGCCTTGTGGGAATTATGACACATATGATTATTTTTTCAATTAAATATTTAAAAGATTTTTCACTTGTGAATGTTTATCCTTCGTGG…
SACH_00321	tra8	putative DNA-binding protein	Mobilome: prophages, transposons	0	0	0	0	0	0	0.6709	-0.4432	-0.3252	0.3184	-0.2839	0.3758	238.637	346.147	305.185	163.359	383.509	251.104	275.243	188.968	265.809	268.752	449.55	357.331	TTGAGAAATCAAATTCAAAAACTATTAGACAGTGATTTGAGCAGTTTACATATATCGAAACAAACAGGAGTGCCACAAAGCACAATACACAGAATGAGAAAAAATGAAAGATCATTAGACAATATGTCATTGAAAAACGCTGAACTACTTTATAAATTTGCCAATGGTATATTTAGTAATGAAAATTAA
SACH_00323	psma	antibacterial protein (phenol soluble modulin)	Function unknown	-1	-1	-1	0	-1	-1	-2.2024	-5.2907	-5.1946	-0.0704	-7.9705	-7.1309	18660.5	2577.36	8980.93	226.939	24924.7	864.404	13165.9	13100.1	9685.38	49.1894	23904.5	170.106	ATGGAAGGTTTATTTAACGCAATTAAAGATACCGTAACTGCAGCAATTAATAATGACGGCGCAAAATTAGGCACAAGCATTGTGAGCATCGTTGAAAATGGCGTAGGTTTACTAGGTAAATTATTCGGATTCTAA
SACH_00324	psmb	antibacterial protein (phenol soluble modulin)	Function unknown	-1	-1	-1	0	-1	-1	-2.1228	-4.7287	-4.5894	0.0141	-6.8871	-6.4015	10797	1010.58	4381.54	146.252	16502.2	808.901	7014.03	6667.18	4733.13	65.2673	12776.9	152.95	ATGACTGGACTAGCAGAAGCAATCGCAAATACTGTGCAAGCTGCACAACAACATGATAGTGTGAAATTAGGCACAAGTATCGTAGACATCGTTGCTAACGGTGTAGGTTTACTAGGTAAGTTATTCGGATTCTAA
SACH_00325	yjjG	5'-ribonucleotide phosphohydrolase	Nucleotide transport and metabolism	0	0	0	0	0	0	0.2308	0.2391	-0.633	0.6107	0.6022	-0.4464	71.438	74.7013	57.9083	52.8581	75.7428	44.7	54.9412	62.1828	39.7046	79.4703	89.8065	51.032	TTGGGATATAAAAATATTTTGATAGACTTTGATGATACAATTGTTGATTTTTATGATGCAGAAGAATGGGCATTTTACTATATGGCGAATGTTTTTAATCATAAAGCAACAAAGGATGATTTTTTAACATTTAAAAAAATCAATCACCAACATTGGGAAGCTTTTCAACAAAATAAATTAACGAAGTCTGAAGTATTATCAGAACGATTTGTGAATTACTTCAAACATCATCAAATGGAAGTTGATGGGCATCGTGCAGATGTGTTATTTAGAAATGGATTAGCAGAAGCTAAAGTTAAATACTTTGATCAAACATTAGAAACAATTGTCGAGTTATCGAAAAGACATAATCTATATATTGTTACTAATGGTGTAACAGAAACGCAAAAGAGAAGGTTA…
SACH_00326	ylbP	acetyltransferase (GNAT) family protein	Transcription	0	0	0	0	1	0	-0.8619	0.7	-0.3131	-0.5036	3.3495	-0.2342	257.881	128.043	221.955	303.596	181.801	131.487	219.006	123.798	167.251	2621.63	225.573	153.579	ATGAGTGAAATCAAACGTCTTGAAATTAATTACAAAACTGACGAATTATTCGAAAACTTTAGAGCGTTTGGCAACAAAGACTTATACATGGTCAATGAGTTGAACGGTCAAATGATTGATGCAAGTTCAGATTCACCATTTTATGGCATATTTGTCGGAGATCAATTAGGAGCTAGAATGGCATTACTAAAAAAAGGTGATGTCGAAGAAATCTACTTCCCAGATTTTGAAGATTATATATTATTATGGAAGTTAGAAGTATTACCAAAATATCAAAACAGAGGGTACGCTTCAGAATTGATTGATTTTGCAAAGAGTTTCAATATGCCAATTAAAGCCATTGGCAGAAATGATTCTAAAGATTTCTTTTTACATCATGGATTTACAGATGTGGAAGCT…
SACH_00327	bshC	Putative cysteine ligase BshC	Function unknown	0	0	0	0	0	0	0.5958	0.2396	0.5015	0.145	0.8667	-0.0482	36.8061	48.271	33.3811	32.7761	46.636	66.4681	36.8305	33.2686	28.8668	64.6089	55.1014	45.2414	ATGGACTGTAAAGTAGTTAGTTTAAATGAAAAAGATCAGTTTATACCAAAAATAAAGAGCAGTGACCCTGTAATAAAAGGATTATTTCAATATGATGCAGCTCAACAAACTAGTTTTGAAAAAAGGATGTCTAAAGAAAATAATGGAAGAGAAGCGGCATTAGCGAATGTTATTCGTGAATATATGAGTGATTTAAAGCTTTCTAGTGAACAAGAATTAAACATACAACATTTAGCTAATGGTTCAAAAGTTGTGATTGGTGGACAACAAGCAGGGCTTTTCGGGGGACCATTGTATACATTCCATAAAATATTTTCAATCATTACTTTATCTAAGGAATTAACGGATACACATAAGCAACAAGTAGTACCCGTTTTTTGGATTGCAGGAGAAGATCAT…
SACH_00328	mraZ	cell division protein MraZ	Transcription	0	-1	0	0	0	0	-0.3546	-1.0767	-0.4904	0.1546	0.0082	-0.5313	1048.21	972.256	1212.21	571.413	785.382	717.397	744.282	748.205	709.307	883.118	594.668	408.47	ATGTTCATGGGAGAATACGATCATCAATTAGATACAAAAGGACGTATGATTATACCGTCCAAGTTTCGTTATGACTTAAATGAGCGTTTTATTATCACAAGAGGCCTTGATAAATGTTTATTCGGTTACACTCTAGACGAATGGCAACAGATTGAAGAGAAAATGAAAACCTTACCTATGACAAAAAAAGACGCACGTAAGTTTATGCGTATGTTCTTCTCTGGTGCTGTTGAAGTAGAACTTGATAAGCAAGGGCGTATTAACATCCCTCAAAACTTGAGGAAATACGCTAATTTAACTAAAGAATGTACAGTAATCGGTGTTTCAAATCGTATTGAGATTTGGGATAGAGAAACTTGGAATGATTTCTATGAAGAATCTGAAGAAAGTTTCGAAGAT…
SACH_00329	mraW	S-adenosyl-methyltransferase MraW	Translation, ribosomal structure and biogenesis	0	0	0	0	0	0	-0.2371	-0.7566	-0.3219	0.1003	0.1618	-0.5651	383.893	328.665	366.145	216.233	172.958	165.577	279.343	267.754	249.342	381.589	164.016	106.754	GTGTTTCATCATATCAGCGTTATGTTAAACGAAACCATTGATTATTTAAATGTAAAAGAAAATGGTGTGTACATTGACTGTACGCTAGGTGGAGCGGGACATGCCCTTTATTTACTAAATCAATTAAATGACGACGGAAGATTAATAGCAATCGATCAAGACCAAACTGCAATTGATAATGCTAAAGAGGTATTAAAGGATCATTTGCATAAGGTGACTTTTGTTCATAGCAACTTCCGTGAATTAACTCAAATATTAAAAGACTTAAACATTGAAAAAGTAGATGGAATCTATTACGACTTGGGTGTTTCAAGCCCACAACTCGACATTCCAGAACGAGGATTCAGTTATCACCATGACGCAACATTAGACATGCGTATGGACCAAACACAAGAACTA…
SACH_00330	ftsL	cell division and chromosome partitioning protein FtsL	Cell cycle control, cell division, chromosome partitioning	0	0	0	0	0	0	0.1415	-0.2042	0.284	0.2745	0.6318	-0.1422	497.425	531.973	480.384	380.248	186.093	223.014	357.096	379.967	311.233	638.624	155.655	115.423	ATGGCTGTAGAAAAAGTGTACCAACCATATGACGAACAAGTTTATAATAGTATACCGAAGCAACAACCACAAACTAAGCCCGAAAAGAAGACTGTTTCGAGAAAAGTGGTTGTACAATTAACTAAATTTGAAAAAGTTTTATACATAACTTTGATTACTGTAATTGCTATGTTAAGTATTTATATGCTATCTTTAAAAATGGATGCGTATGATACGCGAGGAAAGATTGCAGATTTAGATTATAAAATAGATAAACAATCAAGTGAAAACAGTGCTTTACAATCTGAAATCAAAAAGAATTCTTCTTATGAACGCATATACGAAAAGGCTAAGAAACAGGGGATGAGCCTTGAGAACGATAATGTAAAGGTAGTGCGTAGTAATGGCGAAGCAAAAAAT…
SACH_00331	pbpA	penicillin-binding protein 1	Cell wall/membrane/envelope biogenesis	0	0	0	0	0	0	0.6497	-0.2015	0.0866	0.043	-0.1675	-0.3344	101.281	168.944	104.63	91.9254	73.2751	103.324	95.9607	88.6034	88.4156	104.213	75.9579	65.4663	ATGGCGAAGCAAAAAATTAAAATTAAAAAAAATAAAATAGGGGCAGTCCTACTTGTTGGTTTATTCGGACTGCTCTTTTTTATATTGGTTTTAAGAATTTCATATATCATGATTACTGGACATTCTAATGGTCAAGATTTAGTCATGAAGGCAAATGAGAAGTATTTAGTTAAGAATGCACAACAACCAGAACGAGGAAAGATATATGATCGTAATGGTAAAGTGCTAGCAGAAGATGTAGAAAGATATAAACTTGTTGCAGTAATAGATAAAAAGGCGAGTGCCAATTCTAAAAAACCTAGGCATGTAGTTGATAAAAAAGAGACTGCAAAGAAATTATCTACAGTCATTGATATGAAGCCAGAGGAAATTGAAAAGAGACTTAGTCAAAAGAAAGCC…
SACH_00332	mraY	phospho-N-acetylmuramoyl-pentapeptide- transferase	Cell wall/membrane/envelope biogenesis	0	0	0	0	0	0	0.9044	0.5084	0.6846	0.0227	0.2341	0.3462	68.7847	124.737	69.4278	81.5988	63.759	96.3529	68.1319	56.2318	65.2426	95.2436	74.1918	74.2127	ATGATTTTTGTATATGCGTTATTAGCGCTAGTGATTACATTTGTTTTGGTACCTGTTTTAATACCTACATTAAAAAGGATGAAATTTGGTCAAAGTATTCGAGAAGAAGGTCCACAAAGCCATATGAAGAAGACTGGTACACCAACAATGGGTGGACTAACATTTCTATTAAGTATTGTGATAACGTCTTTGGTGGCTATTATATTTGTAGATCAAGCTAATCCAATCATACTGTTATTATTTGTTACGATTGGTTTTGGGTTAATTGGTTTTATAGATGATTATATTATTGTTGTTAAAAAGAATAACCAAGGTTTAACAAGTAAACAGAAGTTTTTGGCGCAAATTGGTATTGCGATTATTTTCTTTGTTTTAAGTAATGTATTTCATTTGGTGAAT…
SACH_00333	murD	UDP-N-acetylmuramoyl-L-alanyl-D-glutamate synthetase	Cell wall/membrane/envelope biogenesis	0	0	0	0	0	0	0.803	0.4201	0.7443	0.0474	0.4025	0.4142	65.006	103.02	66.1471	77.5932	52.2753	89.5378	65.2376	58.3131	66.5654	103.494	57.1955	62.5795	ATGCTTAATTACACAGGGTTAGAAAATAAAAATGTATTAGTCGTCGGTTTGGCAAAAAGTGGTTATGAAGCAGCTAAATTATTAAGTAAATTAGGTGCTAATGTGACTGTCAATGATGGGAAAGACTTATCGCAAGATGCTCATGCAAAAGATTTAGAATCTATGGGCATTTCTGTTGTAAGTGGAAGTCATCCATTAACATTGCTTGATAATAATCCAATAATTGTTAAAAATCCTGGAATACCTTATACAGTATCTATTATTGATGAAGCAGTGAAACGAGGTTTGAAAATTTTAACAGAAGTTGAGTTAAGTTATCTAATCTCTGAAGCACCAATTATAGCTGTAACAGGTACAAATGGTAAAACGACAGTTACTTCTCTAATTGGAGATATGTTT…
SACH_00334	div1b	putative cell division protein	Cell cycle control, cell division, chromosome partitioning	0	0	0	0	0	0	0.6185	0.2841	0.6446	-0.1104	0.5413	0.4058	101.469	131.985	93.8726	105.769	73.0988	127.773	103.089	85.009	89.1281	155.197	79.0934	96.7847	ATGGATGATAAAACGAAGAACGATCAACAAGAATCAAATGAAGATAAAGATGAATTAGAATTATTTACGAGGAATACATCTAAGAAAAGACGGCAAAGAAAAAGATCAAAGGCTACACATTTTTCTAATCAAAATAAAGATGATACATCTCAACAAGCTGAGTTTGATGAAGAAATTTACTTGATAAATAAAGACTTCAAAAAAGAAGAAAGCAAAGATGAAAATAATGATTCTGCTTCTAGTCATGCGAATGATAATAATATCGATGATTCTACAGACTCTAATATTGAAAATGAGGATTATAGATATAATCAAGAAATTGACGGCCAAAATGAATCGAATGGAATTGCAGTCGACAACGAACAACCTCAATCAGCTCCTAAAGAACAAAATAGTGAC…
SACH_00335	ftsA	putative cell division protein	Cell cycle control, cell division, chromosome partitioning	0	0	0	0	0	0	-0.6202	-0.6816	-0.5529	0.015	-0.3792	-0.146	639.802	540.237	564.499	402.857	341.248	338.791	468.146	512.056	399.253	585.769	326.062	419.969	ATGGAAGAACATTACTACGTAAGTATTGATATTGGATCATCAAGCGTAAAAACAATAGTAGGCGAGAAATTTCACAATGGTATAAATGTGATAGGTACAGGACAAACCTACACGAGCGGTATAAAAAATGGTTTAATTGATGATTTTGATATTGCGCGTCAAGCAATCAAAGACACAATTAAAAAGGCATCAATCGCTTCGGGTGTTGATATTAAAGAAGTTTTCCTGAAATTACCTATCATTGGAACGGAAGTTTATGATGAATCAAATGAAATCGACTTTTATGAGGATACAGAAATCAACGGTTCACATATCGAAAAAGTATTAGAAGGTATTAGAGAAAAAAATGATGTGCAAGAAACAGAAGTAATTAATGTGTTCCCGATTCGTTTTATAGTC…
SACH_00336	ftsZ	cell division protein FtsZ	Cell cycle control, cell division, chromosome partitioning	0	0	0	0	0	0	-0.7683	-0.6051	-0.4686	-0.0801	-0.3237	-0.0612	1001.28	797.637	921.004	758.192	643.278	688.576	772.158	878.374	664.756	1025.66	641.894	872.098	ATGTTAGAATTTGAACAAGGATTTAATCATTTAGCGACTTTAAAGGTCATTGGTGTAGGTGGTGGCGGTAACAACGCCGTAAACCGAATGATTGACCATGGAATGAATAATGTTGAATTTATCGCTATCAACACAGACGGTCAAGCTTTAAACTTATCTAAAGCTGAATCTAAAATCCAAATCGGTGAAAAATTAACACGTGGTTTAGGAGCAGGAGCTAATCCTGAAATCGGTAAAAAAGCTGCAGAGGAATCTCGTGAACAAATTGAAGATGCAATCCAAGGTGCAGACATGGTATTTGTTACTTCTGGTATGGGTGGCGGAACTGGTACTGGTGCAGCACCAGTCGTTGCTAAAATTGCAAAAGAAATGGGCGCATTAACTGTTGGTGTTGTAACT…
SACH_00337	yfiH	multi-copper polyphenol oxidoreductase laccase	Inorganic ion transport and metabolism	0	0	0	0	0	0	-0.1099	-0.1513	-0.2148	-0.0454	-0.2534	0.1102	23.0595	17.4432	23.9159	16.1876	40.404	30.5684	29.2473	17.7515	20.616	22.1883	50.4703	40.6504	GTGAATGATAATTTTAAAAAGCAACCGCATCATTTAATATATGAAGAATTATTACAACAAGGTATTACTCTAGGTATTACAACTAGAGGCGATGGTTTAAGTGATTATCCTAAAAATGCTTTTAATATGGCGAGATATATTGATGATCGCCCATATAATATTACTCAACATCAATTGCAATTAGCTGAAGAAATTGCGTTTGATAGAAAAAATTGGGTGTTTCCCATTCAAACACATGAAAATAAAGTCGCTTGTATTACAAAGGATGATATAGGCACAAATATAGACAATTTAACTGATGAGCTTCATGGTATTGATGCGATGTACACATTTGATAGTAATGTCTTATTAACGATGTGTTATGCAGACTGTGTACCAGTATATTTTTATAGTACAAAA…
SACH_00338	ylmE	alanine racemase	Cell wall/membrane/envelope biogenesis	0	-1	0	0	-1	0	0.2885	-1.0162	-0.6282	-0.0704	-1.0304	-0.145	204.387	241.413	189.241	78.5921	214.327	143.999	186.066	156.158	149.067	88.8111	230.153	195.179	GTGAAAGATAATTTACAACAAATCTCAACACAAATTAATGACAAAAGTAAAAAAAATAATTTTTCAACAAAACCAAACGTGATTGCAGTTACAAAATATGTTACAATAGAGCGAGCTAAAGAAGCGTATGAGGCTGGAATAAGACATTTTGGTGAGAATAGATTGGAAGGCTTTTTTCAAAAGAAAGAAGCATTACCATCAGATGCGGTGATCCATTTTATAGGGTCATTACAATCTCGAAAAGTTAAGGACGTTATAAACGACGTAGATTATTTCCATGCTTTAGATCGATTGAGCTTAGCCAAAGAAATTAACAAACGTGCAGAACATAAAATTAAATGTTTCTTGCAAGTGAACGTTTCGGGAGAAGCTTCTAAACATGGTATTGCTTTAGAAGAT…
SACH_00339	sepF	cell division-like FtsZ-interacting protein	Cell cycle control, cell division, chromosome partitioning	0	0	0	0	0	0	0.1755	-0.7622	-0.3517	-0.496	-0.6853	0.0431	189.808	202.658	147.115	69.0024	223.105	170.106	170.116	97.7778	113.891	86.1981	245.516	221.654	GTGAGCCACTTGGCTTTAAAAGATTTATTTAGTGGATTTTTTGTAATAGATGATGAAGAGGAAGTAGAAGTACCTGACAAACAACAACAGGTAAATGAAGCGCCAGCAAAAGAGCAGTCACAACAAACAACAAAACAAAACGCAATCAAATCAGTCCCTCAAAAATCTGCATCAAGATATACAACAACGTCAGAAGAAAGGAATAACCGTATGTCTAATTATTCAAAAAATAATTCACGTAATGTTGTAACTATGAACAATGCTACACCAAACAATGCATCACAAGAAAGTTCAAAAATGTGTTTATTCGAACCACGTGTTTTTTCAGATACACAAGATATTGCTGATGAGCTTAAAAACCGCCGTGCGACACTTGTCAATTTACAACGTATTGATAAA…
SACH_00340	yggT	YGGT family	Translation, ribosomal structure and biogenesis	0	0	0	0	0	0	0.156	-0.2699	0.0238	0.0043	-0.4915	0.3542	410.366	436.467	421.915	282.751	393.739	380.956	387.632	317.813	338.206	294.253	387.911	410.614	ATGGATATAAATGTGCTAGCTACAATATTTAAATTTATCCTTTTTGTTGTTGAAATTTATTATTTCGGCATGATTATATATTTCTTTACATCTTGGGTACCAAGTATTAGAGAAACTAAGGTGGGTTATTTTTTAGCGAAAATATATGAACCTTTCTTACAACCATTTAGAAAAGTAATTCCACCTATTGGAATTATCGACATATCATCAATCGCTGCAATTTTCGTTTTAGTATTATTCCAAAAAGGGTTACTCCAAATCTTTAATTGGATTTTAATTCAATTACAATAA
SACH_00341	ylmH	S4 RNA binding domain protein	Function unknown	0	0	0	0	0	0	0.3579	-0.6914	0.1794	0.1439	-0.2307	-0.0501	67.2915	83.7476	58.5839	28.4667	78.9417	84.8039	54.2172	45.203	41.4167	44.7228	95.9957	74.4233	ATGGTATTTTATAATTTTTTTAAGGTAGTGATTAACATAGATATTTATCAACACTTTAGACGGGAAGAATACGAATTAATTGATCAGCTAACGGATAAATGTGATCAAGCGGAACAGCATTATGCACCAGTATTAACGCATTTTTTAGATCCAAGAGGGCAATATATATTGGAAGTGATTTGTGGCAGTTATGAAGATTTAAACGTATCTTTTTATGGCGGGCCAAATGCTGAAAGAAAAAGAGCAATCATTTCGCCGAACTATTATGAACCTAAAGAAAGTGACTTTGATTTAACTTTAATGGAAATAGATTATCCTGAAAAATTCGTCACTTTAAAACATCAACATATTTTAGGGACATTAATGTCTTTAGGTATCGAACGCGAACAAGTTGGAGAT…
SACH_00342	divIVA	putative cell-division initiation protein	Cell cycle control, cell division, chromosome partitioning	0	-1	0	0	0	0	0.0355	-1.0954	-0.0839	0.146	-0.2454	0.1653	282.107	269.374	238.683	93.2997	196.225	177.277	201.275	198.091	153.396	156.753	203.398	186.411	ATGCCTTTTACACCAAATGAAATTAAGAATAAAGAGTTTTCACGTGTAAAGAATGGTTTAGAACCTACTGAAGTTGCTAATTTTTTGGAGCAACTAAGCACTGAAATTGAACGTCTTAAAGAAGATAAAAAACAACTTGAAAAAGTAATCGAAGAGAGAGATACTAATATTAAGTCTTATCAAGACGTGCATCAATCTGTAAGTGATGCTTTGATACAAGCTCAAAAAGCTGGTGAAGAAACTAAGCAAGCTGCAGAGAAACAAGCTGAAGCGATTATAGCTAAGGCAGAAGCGCAAGCTAATCAAATGGTTGGTGACGCGGTAGAAAAAGCACGCCGTTTAGCATTCCAGACTGAAGATATGAAACGTCAATCAAAAGTATTTAGATCGCGTTTCCGT…
SACH_00343	ileS	isoleucyl-tRNA synthetase	Translation, ribosomal structure and biogenesis	0	0	0	0	0	0	0.5101	-0.6355	-0.5611	0.1676	-0.3289	-0.1513	94.0415	133.995	98.2383	63.6838	84.0719	80.9625	79.1564	81.2094	65.1476	65.1469	92.8529	107.67	ATGGATTACAAAGAAACGTTATTAATGCCTAAAACAGATTTCCCAATGCGAGGTGGTTTACCAAACAAGGAACCGCAAATTCAAGAAAAATGGGATGCAGAAGATCAATACCATAAAGCGTTAGAAAAAAATAAAGGTAACGAAACATTCATTTTACATGATGGCCCACCATACGCGAATGGTAACTTACATATGGGACATGCCTTGAACAAAATTTTAAAAGACTTTATTGTACGTTATAAAACTATGCAAGGGTTCTATGCACCGTACGTACCAGGTTGGGATACACATGGTTTACCAATTGAACAAGCATTAACGAAAAAAGGTGTTGACCGTAAGAAAATGTCAACAGCTGAATTCCGTGAGAAATGTAAAGAATTTGCTTTAGAACAAATTGAA…
SACH_00344	catE_1	glyoxalase/bleomycin resistance protein/dioxygenase superfamily protein	Secondary metabolites biosynthesis, transport, and catabolism	1	0	0	0	0	0	1.0547	0.2529	0.4395	0.4636	0.3519	0.1922	38.0461	74.731	37.2005	33.6156	45.7439	56.0403	33.4632	31.8367	28.2161	45.8314	59.5072	50.8868	ATGTATCATAACAGTAACGCAAACTTTGTAAATGGTATCACTCTAAATGTGAGAGATAAGAATGAATTAAAGCCATTTTATGAGGACATATTAGGATTAAATATTATAAATGAGACATTAACATCGATACAATATGAAGTAGGTCAAAATAATCATGTCATTACACTTGTTGAATTACAAAATGGACGTGAACCTTTAATGTCCGAAGCGGGACTGTTTCATATCGCAATTAAACTACCTCAAATTAGTGATTTAGCTAATTTACTAATTCATTTAAGCGAATATGATATTCCAGTTAACGGAGGTATACAGCCTGCTTCGTTATCATTGTTTTTTGAAGACCCGGAAGGAAACGGTTTAAAATTTTATGTTGATAAAGACGAAGCGCAATGGACGAGG…
SACH_00345	lspA	lipoprotein signal peptidase	Multiple Categories	1	0	0	0	0	0	2.4643	-0.3188	0.5997	0.9526	-0.2995	0.1549	28.1907	154.431	34.8716	20.4975	35.7445	47.0387	28.0338	30.903	29.78	32.052	45.0871	33.153	ATGCACAAAAAATATTTTATTGGCACTTCCATTTTAATAGCAGTATTTGTCGTTATATTTGACCAAGTTACTAAATATATTATAGCTACTACAATGAAAATTGGAGATTCATTTGAAGTGATACCGCACTTTTTAAACATAACATCACATCGAAATAATGGTGCTGCATGGGGAATATTGAGTGGAAAAATGACATTTTTCTTTATTATTACCATTATTATATTAATAGCCTTAGTATATTTCTTTATTAAAGATGCTCAATATAATTTGTTTATGCAAGTTGCTATTAGTTTACTTTTTGCAGGTGCACTTGGAAACTTTATTGATAGAGTTTTAACAGGAGAAGTTGTTGACTTTATTGATACAAATATTTTTGGTTATGATTTTCCAATATTTAAT…
SACH_00346	rluD	RluD subfamily ribosomal large subunit pseudouridine synthase	Translation, ribosomal structure and biogenesis	1	0	0	0	0	0	2.2668	-0.2362	0.8965	0.4718	-0.0312	0.489	36.9628	163.752	41.1678	27.1378	43.4942	74.2585	38.5395	38.8886	35.8632	45.143	54.8714	59.176	ATGGAGACTTATGAATTTAACATTACAGATAAAGAACAAACAGGTATGCGTGTAGATAAGTTGCTGCCTGAATTAAATAGTGATTGGTCTCGTAACCAGATACAAGATTGGATTAAAGCAGGTTTAGTCGTTGCAAACGATAAAGTTGTTAAATCTAATTATAAAGTGAAACTTAATGATCATATAGTTGTCACTGAAAAAGAAGTGGTTGAAGCTGATATTCTACCTGAAAATTTAAATTTAGATATTTATTATGAAGATGACGATGTTGCAGTTGTATATAAACCGAAAGGCATGGTAGTTCATCCATCACCAGGTCATTATACCAATACATTAGTTAATGGTTTAATGTATCAAATTAAAAATTTGTCGGGTATTAATGGAGAAATTCGTCCAGGT…
SACH_00347	pyrR	bifunctional protein pyrimidine operon regulatory protein/uracil phosphoribosyltransferase PyrR	Nucleotide transport and metabolism	1	-1	0	0	0	0	1.2031	-1.0736	-0.246	0.566	-0.7115	0.3173	51.4829	117.058	54.6572	18.5561	57.9268	40.5272	45.2043	46.751	49.9135	42.7654	71.7629	61.9678	ATGTCTGAACGTATCATAATGGATGATGCCGCAATACAACGTACAGTAACGAGAATCGCTCATGAAATTTTGGAGTATAACAAAGGTACTGATAATTTAATTCTTTTAGGTATCAAAACAAGAGGTGAATATTTAGCGAATCGTATACAAGATAAAATTCATCAAATTGAGCAACAACGTATACCTACTGGAACAATTGATATTACATACTTTAGAGATGATATAGAGCACATGTCATCACTTACGACAAAAGACGCAATAGACATCGACACAGATATTACAGATAAAGTAGTCATCATTATTGATGATGTGCTGTATACTGGTCGAACGGTTCGTGCTTCACTTGATGCTATTTTGCTAAATGCTAGACCTATTAAAATTGGTTTAGCTGCCTTGGTT…
SACH_00348	uraA	uracil permease	Nucleotide transport and metabolism	0	0	0	0	0	0	0.7844	-0.2793	-0.1381	-0.5315	0.0986	-0.6191	16.7961	27.9126	17.8984	10.3206	40.8347	33.3067	19.1629	8.7592	12.9492	18.1347	53.928	28.279	ATGCAAAATGATGAAATGTTTGAACGAACAGTAAAACCTGTACTAGATGTAAATGAAAAACCACAACCAGCGCAATGGGCATTTTTAAGCTTACAACATTTATTTGCGATGTTTGGCGCAACAGTACTAGTACCATTCTTAACAGGATTACCAATATCCGCAGCGTTACTAGCTTCGGGAATCGGTACATTACTTTATATCTTAATAACGAAGGCGCAAATACCAGCATACTTGGGATCTAGCTTTGCATTTATCACACCAATTATCACGGGATTAAGTACGCATAGCTTAGGAGACATGCTTGTAGCATTATTCATGAGTGGTGTTATGTACGTCATTATCGGGATTCTAATCAAATTAAGTGGGACAGCATGGTTAATGAAATTATTACCACCAGTA…
SACH_00349	pyrB	aspartate carbamoyltransferase catalytic subunit	Nucleotide transport and metabolism	1	0	0	0	0	0	1.07	-0.3915	0.0101	-0.4171	-0.2369	-0.5596	16.8058	27.2716	13.7092	7.7605	26.5344	22.8603	15.2125	6.8485	11.6262	13.5815	36.0467	16.836	ATGAATCATTTATTATCAATGGAACATTTATCTACAGATCAAATATACAAACTTATCCAAAAGGCAAGTCAATTTAAATCTGGTGAACGTCAACTACCAAACTTTGAAGGGAAATATGTCGCAAATTTATTCTTTGAAAATTCTACTCGAACAAAATGTAGTTTTGAAATGGCAGAACTTAAGCTAGGGTTAAAAACGATTAGCTTTGAAACATCAACATCATCTGTTTCAAAAGGTGAATCTTTATATGATACATGTAAAACTTTAGAAAGTATTGGCTGTGATTTATTAGTCATTAGACATCCGTTTAATAACTACTATGAAAAATTAGCGAATATTAACATCCCAATTGCGAATGCTGGTGATGGTAGTGGACAACATCCAACACAAAGTTTGCTT…
SACH_00350	pyrC	putative dihydroorotase	Nucleotide transport and metabolism	1	0	0	0	0	0	1.27	-0.3442	-0.2319	-0.3936	-0.2145	-0.3954	13.3188	28.3653	12.0148	6.6022	28.9393	21.6976	14.5003	6.7538	10.7332	11.9419	36.4278	20.3293	ATGATGAAATTAATTAAAAACGGTAAAGTATTACAAAATGGCGAATTACAACAAGCAGATATTTTAATTGATGGTAAGGTAATTAAACAAATTGCACCTGCAATTGAACCAAGCAATGGTGTTGACATCATAGATGCGAAAGGTCACTTTGTGTCACCTGGATTTGTCGATGTTCATGTTCATTTACGCGAACCTGGTGGTGAATATAAAGAGACAATTGAAACTGGTACTAAAGCTGCTGCTAGAGGTGGATTTACAACTGTATGTCCAATGCCTAACACAAGACCGGTACCAGATTCTGTAGAACATTTTGAAGCTTTACAAAAATTAATCGATGACAATGCTCAAGTACGTGTATTACCTTATGCTTCAATTACAACACGTCAATTAGGTAAAGAA…
SACH_00351	pyrAA	putative carbamoyl-phosphate synthase pyrimidine-specific small chain	Nucleotide transport and metabolism	1	0	0	0	0	0	1.3556	-0.5767	-0.2602	-0.3354	-0.165	-0.2539	14.8274	32.0829	12.5528	6.1221	24.926	17.9065	14.4225	7.037	10.0436	12.3291	30.2953	18.1267	ATGCAAAGCAAACGTTATCTAGTGTTAGAAGACGGTTCTTTTTACGAAGGCTACCGTTTAGGATCTGATAACTTAACTGTAGGAGAAATTGTATTTAATACAGCGATGACAGGTTATCAAGAAACTATTTCAGATCCATCATATACAGGTCAGATCATTACTTTTACGTATCCATTAATCGGTAATTATGGTATCAATAGAGACGATTTTGAATCATTAGTACCTACATTAAACGGTATTGTAGTGAAAGAAGCGAGTGCGCATCCAAGTAATTTTAGACAACAAAAGACACTTCATGACGTTTTAGAATTGCATCAAATTCCAGGGATTGCAGGTGTTGATACAAGAAGTATTACGCGTAAAATTCGACAACACGGTGTGTTAAAAGCTGGTTTTACT…
SACH_00352	carB	putative carbamoyl-phosphate synthase pyrimidine-specific large chain	Nucleotide transport and metabolism	1	0	0	0	0	0	1.8499	-0.5245	-0.3867	-0.8328	0.0364	-0.7246	17.7115	64.2959	17.082	9.372	33.5728	27.0403	19.5423	8.7494	13.8704	17.4692	44.3511	25.9904	ATGCCTAAACGTAATGATATCAAAACAATTTTAGTAATAGGGTCTGGGCCAATTATCATAGGTCAAGCAGCTGAATTTGATTATGCTGGAACACAAGCATGTCTAGCTTTAAAAGAAGAGGGATACCGAGTTATTCTTGTAAATTCAAATCCAGCGACAATCATGACTGATAAGGAAATTGCGGATAAAGTATACATCGAACCGTTAACTCATGATTTTATAGCGCGAATTATACGTAAAGAGCAACCTGACGCTTTACTTCCAACTTTAGGTGGTCAAACAGGTTTAAACATGGCGATTCAACTACACGAAAGTGGTGTGCTTCAAGATAATAACGTCCAATTATTAGGAACTGAGCTAACATCAATTCAACAAGCAGAAGACCGTGAAATGTTTAGA…
SACH_00353	pyrF	putative orotidine 5'-phosphate decarboxylase	Nucleotide transport and metabolism	1	0	0	0	0	0	2.5698	-0.1018	0.124	-0.1378	-0.3241	-0.1267	20.3299	113.98	18.4474	12.5384	33.6834	30.9961	21.7209	12.5258	19.0204	20.9518	49.4931	30.1287	ATGAAAGATTTACCAATTATTGCATTAGATTTTGAATCAAAAGAAAAAGTAAATCAATTTTTAGATTTGTTTGATGAATCATTATTCGTAAAAGTAGGTATGGAACTATTTTACCAAGAAGGTCCTCAATTAATTAATGAGATAAAAGAAAGAGGCCATGATGTATTTTTAGATTTAAAACTGCATGATATTCCTAATACAGTTGGTAAGGCGATGGAAGGACTAGCTAAATTGAATGTTGATCTGGTAAATGTTCATGCTGCTGGTGGCGTAAAAATGATGTCTGAGGCCATTAAAGGATTAAGAAAACATAATCAACATACAAAAATTATTGCAGTAACACAGCTTACGTCAACAACAGAAGACATGTTACGACACGAACAAAATATACAAACATCG…
SACH_00354	pyrE	putative orotate phosphoribosyltransferase	Nucleotide transport and metabolism	1	0	0	0	0	0	3.1719	-0.2075	-0.2086	0.0999	-0.6116	-0.1533	13.7475	107.912	10.325	6.2543	22.3669	15.562	15.1953	8.7017	11.3763	11.1657	27.6272	15.0414	ATGGCTAAAGAAATTGCAAAATCATTATTAGATATTGAAGCTGTAACATTATCACCAAATGATTTATATACATGGAGTTCAGGTATTAAATCACCGATTTACTGTGATAACCGTGTTACGTTAGGTTATCCTTTAGTTCGAGGCGCAATCCGCGATGGTTTAATTAACTTAATTAAAGAACACTTTCCTGAAGTAGAAGTTATTTCTGGTACTGCAACAGCTGGTATTCCACATGCAGCTTTTATAGCTGAAAAATTAAAATTACCAATGAATTATGTTCGTTCATCAAATAAGAGTCATGGTAAGCAAAATCAAATCGAAGGTGCTAAAAGTGAAGGTAAAAAAGTAGTTGTGATAGAAGATTTAATTTCGACAGGTGGATCTTCAGTCACAGCAGTT…
SACH_00355		hypothetical protein	Function unknown	1	-1	0	0	-1	0	1.592	-1.5226	-0.5059	0.6673	-1.082	-0.0576	185.496	383.507	271.489	66.2666	197.086	110.022	135.271	123.313	165.82	112.383	188.556	115.005	ATGAATGACAAAACATCTAATGATTTATATGGGAAGATAAAACATTGTAACGAATTTATCAATCATTCAAATGATTCCAATCTATCTAGTAGTCACGATGTCGACGAAAGTTCAACGAAGCAAAAACATATAAAAAATAAAACAACTATAAATCATAATGATGATTTATTTAAACATGTAAAGGATATATTACGTAAACAAGGACAAATTTAA
SACH_00356	phnB_1	3-demethylubiquinone-9 3-methyltransferase	Function unknown	0	0	0	0	0	0	-0.403	-0.664	-0.3065	0.5709	0.076	0.1291	203.117	152.712	189.636	92.0608	141.266	100.367	145.955	165.414	121.255	169.076	164.736	133.844	ATGGATATTCCAAAAATTACGACATTTTTAATGTTTAATAACCAAGCTGAAGAAGCTGTTAAACTATACACAAGCTTATTTGAAGATAGTGAGATTATAACAATGGCTAAGTATGCTGAAAATGGACCTGGTGATCCTGGGACTGTACAACACTCAATATTTACATTAAATGGACAAGTATTCATGGCGATTGATGCTAATAGTGGCACAGAATTACCAATGAATCCTGCGATTTCATTATTTGTTACAGTAAAAGATACTATTGAAATGGAACGACTATTTAATGGATTAAAAGATGAAGGTGCCATTTTAATGCCAAAAACGAATATGCCACCATACAGAGAGTTTGCTTGGGTTCAAGATAAGTTTGGAGTAAGTTTTCAATTAGCATTACCTGAG…
SACH_00357	fbpA	putative fibronectin/fibrinogen binding protein	Transcription	0	0	0	0	0	0	-0.0212	-0.7354	-0.2744	0.2562	-0.2075	-0.2509	46.8533	41.0869	47.6714	23.7858	46.7072	36.7416	36.0206	35.6413	29.8618	31.8951	54.3932	37.2592	ATGGCTTATGATGGCTTATTTACAAAGAAAATGGTTGAGTCTCTACAATTTTTAACAACAGGACGCGTTCACAAAATCAATCAACCTGATAATGACACGATACTAATGGTTGTACGTCAAAATAGACAAAACCATCAATTGTTATTGTCAATCCATCCAAACTTTTCAAGATTCCAATTGACTACTAAAAAATATGATAATCCATTTAATCCACCCATGTTTGCGCGTGTTTTTAGAAAACACTTAGAAGGTGGTATTATCGAATCGATTAAGCAAATTGGTAATGATCGTCGTATTGAAATCGATATAAAGAGTAAAGATGAAATTGGCGATACTATTTACCGCACTGTCATCCTTGAGATTATGGGTAAACATAGTAACTTAATTTTAGTAGATGAA…
SACH_00358	gmk	guanylate kinase	Nucleotide transport and metabolism	0	-1	-1	0	-1	0	0.1436	-2.3207	-1.6277	0.5135	-1.9975	-0.1979	324.533	333.599	309.205	54.8788	246.991	79.5196	212.777	270.894	181.328	57.2297	219.115	160.073	ATGGATAATGAAAAAGGATTGTTAATCGTTTTATCAGGACCATCTGGAGTAGGTAAAGGTACTGTTAGAAAACGAATATTTGAAGATCCAAGTACATCATATAAGTATTCTATTTCAATGACAACACGTCAAATGCGTGAAGGTGAAGTTGATGGCGTAGATTACTTTTTTAAAACTAGGGATGCGTTTGAAGCTTTAATTAAAGATGACCAATTTATAGAATATGCTGAATATGTAGGCAACTATTATGGTACACCAGTTCAATATGTTAAAGATACAATGGACGAAGGTCATGATGTATTTTTAGAAATTGAAGTAGAAGGTGCAAAGCAAGTTAGAAAGAAATTTCCAGATGCGTTATTTATTTTCTTAGCACCTCCAAGTTTAGATCACTTGAGA…
SACH_00359	rpoZ	DNA-directed RNA polymerase subunit omega	Transcription	0	-1	-1	0	-1	0	-0.2104	-1.6102	-1.143	0.5253	-1.7574	0.1991	1682.66	1182.7	1314.88	366.885	1175.3	481.243	1188.51	1423.29	832.473	321.698	1022.65	896.25	ATGTTAAATCCACCATTAAACCAATTAACGTCACAAATTAAATCAAAGTATTTAATTGCAACAACTGCAGCGAAAAGAGCGCGTGAAATTGATGAACAACCTGAAACTGAATTATTAAGTGAATATCATTCATTTAAACCAGTTGGTAGAGCGTTAGAAGAAATTGCTGACGGTAAAATTCGCCCTGTTATTTCAAGCGATTATTATGGTAAAGAATAG
SACH_00360	coaBC	bifunctional phosphopantothenoylcysteine decarboxylase/phosphopantothenate--cysteine ligase	Coenzyme transport and metabolism	0	0	0	0	1	0	0.1539	0.9399	0.285	0.1963	1.2779	0.6073	37.7303	34.7094	36.0155	55.4334	38.7838	43.4643	32.1503	27.9535	26.4236	79.1879	46.4523	55.5804	ATGAAGAAAATATTGTTAGCCGTTACAGGTGGCATTGCGGCATATAAAGCGATTGATTTGACAAGTAAGTTAACACAATCTGGGTATGAAGTTCGCGTTATGTTAACGAATCACGCGCAAAAATTTGTGACACCATTAGCATTTCAAGCAATAAGTCGAAATGCTGTTTATACAGATACTTTTATAGAAGAAAATCCTTCAGAAATACAGCATATTGCATTAGGTGATTGGGCAGATGCAATCATTGTTGCACCTGCAACGGCAAATACAATTGCAAAATTGAGTGTAGGTATTGCTGATGATTTGGTGACATCAACGTTGCTAGCAACAGAGACACAGAAATTTATTGCGCCTGCTATGAATGTGCATATGTATGAAAATAAACGCACGCAGCAAAAT…
SACH_00361	priA	primosomal protein N prime	Replication, recombination and repair	0	1	0	0	1	0	-0.1147	1.1876	0.5101	0.0579	1.5181	0.47	64.1366	53.143	55.362	122.169	50.9808	89.6689	52.0318	48.5654	38.2838	143.693	61.3465	94.9448	ATGATAGCGAAAGTCATAGTCGATGTCGCGTCGAAGAGCGTTGACTATAAATTTGATTATATAATTCCCGAACAACTCGAATCTGTCATCCAACCTGGTGTGCGTGTAATTGTACCTTTTGGACCAAGAACGATTCAAGGTTATGTAATGGAAGTAACAGCAGAACCTGATGCACAACTTGACGTTTCGAAGTTAAAAAAAATCATAGAAGTGAAAGATATACAACCAGAATTAACATCAGAATTAATAGCTTTAAGTGAGTGGATGGGTTCAACTCATGTCATTAAACGTATTTCTATGTTAGAAGTGATGCTTCCGAGTGCTATTAAAGCGAAGTATAAAAAAGCATTTAAGATGAAAGATGACATAGAGGTACCTTCAGCTTTATTACAAAAATTT…
SACH_00362		hypothetical protein	Function unknown	0	0	0	0	0	0	0.3923	0.3757	0.211	-0.2265	0.1133	0.2336	19.5337	21.1456	18.2705	17.4764	34.7009	34.6271	21.7665	12.2581	17.534	24.3097	41.9484	36.7709	ATGAAAAAGACACTGGGATGTTTACTTTTAATTATGCTTTTAGTCGTAGCAGGTTGTTCTTTTGGTGGGAATCATAAATTATCATCAAAGAAATCAGAAGAATCAAAACAAGAAACTGTAAAAAAAGAATCGGAAGAAGAGAAAGACCCAAAAGTTGCACACTATAAAAAAAATAAGGAAAAAATAGCGAAAGTTAAAGCAGTACCTGTTTTAGAAAAGATAGAACCATTTATAACCGAAAAGACATTTATGAATAGCACAGGTATGCAAGGGTGGAAAGATTATAAGTCTTTAATGAATCAAGTGAAGTTAGCAGATTATAATTTTACAAAAGAGTCTAAAGGTGCTTCAATGGAAGATGTTGATAAGTTTTTTAAAAATAAAAAAGGTGTAAAACGT…
SACH_00363	xynA	TM2 domain containing membrane protein+B7201	Function unknown	0	0	0	0	0	0	0.4803	-0.4738	0.1831	-0.2478	-0.0687	-0.1817	90.9935	164.081	147.438	89.1617	270.355	246.493	146.946	61.3757	127.082	190.712	387.154	206.944	ATGCAAGTAAACAAAGTTATTTATATTTTATTAGCATTGTTCTTAGGTAGTTTTGGTATTCATAAATTTTATGCCGGCAAGAATATGCAAGGTATTCTACACTTAATATTCTGTTGGACAGGTATCCCACACATTTTAGCAATTATTAGTGCAGTGATTAATGTTTTCAAACCTGCTGATGAACAAGGTAATGTCACTTTATAA
SACH_00364	def2	putative polypeptide deformylase	Translation, ribosomal structure and biogenesis	0	-1	0	0	-1	0	0.917	-1.1692	0.1416	-0.1833	-1.382	0.1878	56.9855	91.5466	49.9134	16.3012	67.3561	63.4803	59.8605	35.0208	56.2059	27.2315	82.3424	63.3611	ATGGCGATTAAAAAGTTAGTACCTGCATCGCATCCTATTTTAACGAAAAAAGCGCAAGCAGTTATAAAATTTGATGATTCGTTAAAAAGATTATTACAAGATTTAGAAGATACAATGTATGCACAAGAAGCTGCTGGCTTATGTGCACCTCAAATTAATCAGTCATTGCAAGTGGCAATCATTGATATGGAAATGGAAGGATTATTACAACTTGTTAATCCGAAAATTATTAGTCAATCAAATGAAACGATAACAGACTTAGAAGGTTCAATTACATTGCCAGATGTTTACGGCGAAGTGACAAGAAGTAAAATGATCGTTGTCGAAAGTTATGACGTCAATGGGAACAAAGTTGAACTAACTGCACATGAAGATGTAGCAAGAATGATTTTGCATATT…
SACH_00365	fmt	methionyl-tRNA formyltransferase	Translation, ribosomal structure and biogenesis	0	-1	0	0	0	0	0.8383	-1.0412	0.2031	-0.2879	-0.8542	0.1973	43.6632	63.3095	37.696	13.6807	47.5361	47.8499	47.3136	28.4275	37.7201	26.277	56.6515	46.7512	ATGACTAAAATAATATTTATGGGTACACCAGACTTTTCAACAACTGTTTTAGAAATGCTCATTGAAGAACATGATGTCATTGCAGTCGTAACGCAACCAGATCGACCTGTTGGACGTAAACGTGTTATGACACCACCACCAGTTAAAAAAGTTGCAATGAAATATGATTTACCTGTATATCAGCCTGAAAAATTAAGTGGATCAGAAGAATTAGAACAATTGCTTCAATTAGATGTAGATTTAATTGTAACTGCTGCTTTTGGACAATTATTACCTGAATCATTGTTGGCATTACCAAAACTTGGCGCAATTAATGTACATGCATCATTGTTACCGAAGTATAGAGGTGGTGCACCAATTCATCAGGCAATTATCGATGGTGAACAAGAAACCGGCATA…
SACH_00366	sun	ribosomal RNA small subunit methyltransferase B	Translation, ribosomal structure and biogenesis	1	-1	0	0	0	0	1.0289	-1.0362	0.4587	-0.2804	-0.8069	0.2997	59.6335	107.507	57.8656	22.8876	55.1556	74.4342	62.8253	44.5276	55.628	39.212	63.3283	66.4598	ATGATAGAAAACGTGAGAAGTCTTGCTTTTGACACGATTCAAGATATATTAAATGAAGGTGCGTATAGTAACTTGCGTATCAATGAAGTGTTGTCAGAAAATGAATTAAATGCAATGGATAAAGCTTTATTTACAGAAATTGTCTACGGAACCGTTAAAAGAAAATATACGTTAGATTTTTATTTAAAGCCTTTTGTGAAAACGAAGATTAAGGCATGGGTTAGGCAATTATTATGGATGAGTATTTATCAATATGTTTATTTAGATAAAGTTCCAAATCACGCCATCATTAATGAAGCAGTTGAAATAGCAAAAGAACGAGGTGGCTATCACAACGGAAATGTCGTAAATGGCATTTTACGAACAATGATGCGTAGTGACTTACCTGATTTTAATGAA…
SACH_00367	rlmN	Ribosomal RNA large subunit methyltransferase N Rlmn	Translation, ribosomal structure and biogenesis	1	-1	0	0	0	0	1.0655	-1.0173	0.4042	0.1141	-0.9141	0.3738	79.8183	144.591	73.8764	30.0026	68.7532	89.5771	72.8246	66.7138	61.7935	41.4139	75.695	81.6343	ATGATAACTGCTGAAAAGAAAAAGAAGAATAAATTTCTTCCAAATTTTGACAAGCAATCAATATATTCATTGCGATTTGACGAAATGCAAAACTGGCTCGTTGAACAAGGTCAACAAAAATTTCGAGCGAAACAGATTTTTGAATGGTTATATCAAAAAAGAGTAGATTCGATTGATGAAATGACGAACTTATCGAAAGACTTACGACAGCTTTTAAAAGATAACTTTACTGTTACAACTTTAACAACTGTAGTAAAACAAGAAAGTAAAGACGGTACAATTAAATTCTTATTTGAATTACAAGATGGCTATACAATTGAAACTGTTTTAATGAGACATGATTATGGAAATTCAGTCTGTGTAACGACACAAGTAGGTTGTCGAATCGGATGTACGTTT…
SACH_00368	stp	protein phosphatase 2C domain-containing protein	Signal transduction mechanisms	1	0	0	0	0	0	1.182	-0.9195	0.4549	-0.0577	-0.5481	0.3347	92.5748	191.741	94.1493	39.334	97.9546	130.082	90.2072	69.3994	69.5764	59.3145	113.555	118.242	ATGCTAGAGGCACAATTTTTTACTGATACTGGACAACATAGAGATAAGAATGAAGATGCGGGTGGTATTTTTTATAATCAAACTAATCAACAACTTTTAGTTCTGTGTGATGGTATGGGCGGCCATAAAGCAGGAGAAGTTGCAAGTAAATTTGTTACAGATGAGTTGAAATCCCGTTTTGAAGCGGAAAATCTTATAGAACAACATCAAGCTGAAAATTGGTTGCGTAATAATATAAAAGATATAAATTTTCAGTTATATCACTATGCACAAGAAAATGCAGAATATAAAGGTATGGGTACAACATGTGTTTGTGCACTTGTTTTTGAAAAATCAGTTGTGATAGCAAATGTCGGTGATTCTAGAGCCTATGTTATTAATAGTCGACAAATTGAACAA…
SACH_00369	pknB	non-specific serine/threonine protein kinase	Multiple Categories	1	0	0	0	0	0	1.155	-0.8877	0.3231	0.0096	-0.4971	0.066	69.8254	151.114	71.4355	34.9446	62.3881	94.9725	70.7852	62.3834	56.7168	47.8268	71.3167	79.7401	ATGATAGGTAAAATAATAAATGAACGATATAAAATTGTAGATAAGCTTGGCGGCGGTGGCATGAGTACCGTTTATCTTGCAGAAGATACGATACTTAACATTAAAGTTGCAATTAAGGCGATTTTTATACCACCTAGAGAAAAAGAAGAAACATTAAAACGTTTTGAACGAGAAGTACATAACTCATCACAGCTATCACATCAAAATATAGTAAGTATGATCGATGTTGATGAAGAAGATGACTGTTACTACTTAGTAATGGAATATATTGAAGGTCCGACTTTGTCTGAGTATATAGAAAGTCATGGGCCATTAAGTGTTGACACGGCGATTAATTTTACGAATCAAATATTGGATGGCATTAAACATGCACATGATATGCGTATTGTACATAGAGAT…
SACH_00370	rsgA	ribosome small subunit-dependent GTPase A	Translation, ribosomal structure and biogenesis	0	0	0	0	0	0	0.1575	-0.5411	-0.0541	0.3002	-0.0844	0.1733	60.3599	58.8548	55.0648	29.2164	65.4493	58.1908	49.1281	46.2712	39.4052	47.1166	74.4842	65.0079	TTGAAGACAGGTCGAATAGTGAAATCAATTAGTGGTGTATATCAAGTAGACGTTAATGGCGAACGTTTCAATACAAAACCACGAGGATTATTTAGAAAGAAAAAATTTTCACCGGTAGTTGGAGATATAGTGGAATTTGATGTACAAAACATTAACGAAGGCTATATCCATCAAGTGTATAAGCGGAAAAATGAGTTGAAAAGACCACCTGTAAGTAATATAGATACACTTGTAATTGTGATGAGTGCTGTCGAGCCAAATTTTTCAACACAATTATTAGATCGATTTTTAGTTATTGCACATTCGTACCAGTTAAATGCGAGAGTTTTGGTGACTAAAAAAGATAAAACACCAATTGAAAAGCAGCTTGAAATTAATGAGTTGTTGAAAATATATGAA…
SACH_00371	rpe	ribulose-phosphate 3-epimerase	Carbohydrate transport and metabolism	0	0	0	0	0	0	0.376	0.0714	0.267	0.3985	0.6146	0.454	62.9444	74.2224	57.4659	45.2156	67.789	72.308	56.4019	53.5432	47.586	93.5509	76.3516	77.3826	ATGACAAAACTATATCCATCATTATTATCTGTTGATTTTTTGGATTTACAACATGAATTAAAACGACTTGAAGAAGCAGGTGTCGACGGGGTTCATTTTGATGTTATGGATGGTCAATTTGTGCCTAATATATCTATTGGTTTACCAATATTAGATGCAGTAAGAAAAGGCACAACATTACCTATAGACGTACATTTGATGATTGAAAATCCAGAAAAGTATATTGCATCATTTGCAGAACATGGTGCCGATATGATTTCAATTCATGTCGAATCAACGCCTCATATCCATCGTGCTATTCAAATGATTAAACATTTAGATAAAAAAGCTGGTGTAGTAATTAATCCTGGTACACCGATATCACAAATTGAACCTATTTTAGACATTGTTGATTATGTA…
SACH_00372	thiN	putative thiamine pyrophosphokinase	Coenzyme transport and metabolism	0	0	0	0	0	0	0.2772	0.1271	0.4325	0.4687	0.797	0.4838	84.9422	81.4781	85.0211	72.069	74.3998	89.5037	68.9353	74.5148	62.7385	137.538	88.6378	96.1796	ATGCATATAAATTTATTATGTTCTGATCGACACTTGCCGCAAGATATTTGGGCCAAAAGTAATGAAGGTAAATGGGGCGGTGTTGATAGAGGTGCTTTGATTTTATTGAAGCATCAAATTATTCCTTTTTTCTCAGTGGGAGACTTTGATTCAGTCAGTAAAGAAGAACGCCAACTTCTAACAGAACAGTTACAAATCAAACCTGTTCAAGCTGAAAAAGCTGATACGGATTTAGCTTTAGCGGTTGATAAAGCTGTTGCACTTGGATTTGATAGTATTACAATTTATGGTGCAACAGGCGGACGATTAGATCACTTTTTTGGGGCAATTCAGTTATTATTGAAAAAAGCATATTATAAACATGATGTTCATATAGAAGTTATCGATCAACAAAATAAA…
SACH_00373	rpmB	50S ribosomal protein L28	Translation, ribosomal structure and biogenesis	-1	-1	0	0	-1	0	-2.3377	-1.5381	-0.5904	-0.7155	-2.6405	0.3065	86156.8	24348.5	131045	73814.1	168740	114823	88726.9	67074.8	121644	41453.1	141650	172321	ATGGGTAAACAATGTTTCGTAACAGGTCGTAAAGCTTCGACTGGTAACAGACGTTCACACGCTTTAAACTCTACTAAACGTAGATGGAACGCTAACCTTCAAAAAGTTAGAATCCTAGTTGACGGTAAACCTAAAAAAGTTTGGGTTTCTGCACGTGCTTTAAAATCTGGTAAAGTAACTAGAGTTTAA
SACH_00374	asp_1	putative protein	Function unknown	1	0	0	0	0	0	1.1264	-0.6163	0.6155	0.281	-0.1286	0.7266	189.259	431.405	189.236	93.2991	154.341	205.984	184.671	167.208	166.6	186.637	160.446	198.938	ATGACATTAGAGATTTCAAATGATTACGGTAAAATTGATATTTCAAACGAAGTGATTGCTTCGGTTGTAGGTGGAAAGGCCGTTGAATGTTATGGTATTGTAGGTATGGCATCTAGACAACAAGTTAGAGATGGTATTGCGGAAATACTAGGACATGAAAATTATGCTAAAGGCATCAAAGTAACTGAAAATAATGGCGTAGTGGATATAGATATGTACATTATTGTAAGTTACGGTGTGAAAATATCTGAAGTTGCCAATAATGTACAATCAACAGTGAAATATACTTTGGAAAAATCACTTAATGTATCAGTAAATTCAATCAATATATATGTACAAGGTGTACGTGTGAATAATACAGGCAAGAAAGCTTAG
SACH_00375	yloV	dihydroxyacetone kinase family protein	Function unknown	0	0	0	0	0	0	0.9337	-0.3353	0.7476	0.1976	0.1651	0.5961	133.388	251.078	118.844	92.1602	84.7102	188.26	120.127	124.208	112.094	168.793	95.4497	170.038	ATGATTAGCAAAATTAATGGTAAATTATTTGCCGATATGATTATACAAGGGGCACAAAATTTATCTAACAATGCAGATTTGGTAGATTCTTTGAATGTGTATCCAGTGCCAGATGGTGATACAGGAACAAATATGAATCTTACTATGACTTCAGGTCGCGAAGAAGTAGAGAATAATTTGTCGAAAAATATCGGCGAATTAGGTAAAACATTCTCGAAAGGTTTACTAATGGGTGCAAGAGGTAACTCTGGTGTCATCTTGTCACAATTATTCAGAGGATTTTGTAAAAATATTGAAAGTGAATCTGAAATTAATTTAAAATTGTTAGCTGAAAGTTTTCAAGCTGGTGTTGAAACGGCATATAAAGCTGTTATGAAACCAGTTGAAGGTACAATACTT…
SACH_00376	recG	ATP-dependent DNA helicase RecG	Replication, recombination and repair	0	0	0	0	0	0	-0.3644	-0.3411	-0.1298	0.294	-0.2458	-0.1458	35.1441	24.0611	34.4842	22.6846	38.7853	34.141	29.0846	29.4856	25.118	26.1078	46.8811	36.1775	TTGGCGAAAGTAAACTTAATAGAAAGTCCATATTCTCTTTTACAATTAAAAGGTATAGGTCCTAAGAAAATAGAAGTATTGCAACAACTAAATATTCATACAGTGGAAGATCTTGTTCTTTATTTGCCAACTAGATATGAAGATAATACAGTGATTGATTTGAATCAAGCAGAAGATCAATCTAACGTTACGATAGAAGGACAAGTATATACAGCTCCAGTTGTTGCATTTTTTGGAAGAAATAAATCAAAATTAACTGTTCATTTAATGGTAAATAATATTGCTGTCAAATGTATTTTTTTCAATCAACCGTATTTAAAAAAGAAAATCGAATTAAATCAAACTATAACTGTTAAAGGTAAGTGGAATAGGGTTAAACAGGAAATTACTGGTAATAGG…
SACH_00377	fapR	fatty acid biosynthesis transcriptional regulator	Transcription	0	-1	0	0	0	0	0.9493	-1.2242	0.7168	0.5723	-0.3579	0.5901	130.238	237.372	139.328	46.1772	86.9587	130.598	115.137	140.571	94.9837	94.3359	95.5662	109.513	TTGAAACTAAAGAAAGATAAACGTAGAGAAGCAATCAGACAACAAATTGATAGCAATCCCTTCATCACAGACCATGAACTAAGCGACTTATTTCAAGTGAGTATACAAACAATTCGTTTAGATCGCACTTATTTAAACATACCAGAATTAAGGAAGCGTATTAAATTAGTTGCTGAAAAAAATTATGACCAAATAAGTTCTATTGAAGAACAAGAATTTATTGGTGATTTGATTCAAGTCAATCCAAATGTTAAAGCGCAATCAATTTTAGATATTACATCGGATTCTGTTTTTCATAAAACTGGAATTGCGCGTGGTCATGTGCTGTTTGCTCAGGCAAATTCATTATGTGTTGCGCTAATTAAGCAACCAACAGTTTTAACTCATGAGAGTAGCATT…
SACH_00378	plsX	glycerol-3-phosphate acyltransferase PlsX	Lipid transport and metabolism	0	0	0	0	0	0	0.651	-0.9124	0.6581	0.3407	0.1469	0.5174	85.9975	113.918	90.4952	38.2738	69.9542	107.075	72.9817	77.567	62.028	86.97	76.5743	90.815	ATGGTTAAATTAGCAATTGATATGATGGGTGGCGACAATGCGCCTGATATCGTATTAGAAGCCGTACAAAAGGCTGTTGAAGACTTTAAAGATCTAGAAATTATACTTTTCGGTGACGAAAAAAAGTATAATCTGAACCATGAACGAATCGAATTTAGACATTGTTCTGAAAAGATTGAAATGGAAGATGAGCCTGTTAGAGCGATTAAACGTAAAAAAGATAGCTCAATGGTAAAAATGGCTGAAGCTGTGAAATCTGGTGAAGCAGATGGATGTGTGTCAGCAGGTAATACTGGTGCTTTAATGTCAGCTGGTTTATTCATTGTTGGACGTATTAAAGGTGTAGCTAGACCGGCTTTAGTAGTAACATTGCCAACGATTGATGGAAAAGGTTTTGTC…
SACH_00379	fabD	putative malonyl CoA-acyl carrier protein transacylase	Lipid transport and metabolism	0	0	0	0	0	0	0.7497	-0.7503	0.8451	0.4629	0.3401	0.7178	92.1733	149.544	87.6311	42.634	71.7902	127.94	72.8665	82.5674	62.0924	96.7286	76.5493	105.633	ATGAGTAAAACAGCAATTATTTTTCCGGGACAAGGTGCCCAAAAAGTTGGTATGGCACAAGATTTATATAACAACAACGATCAAGCAACTGAAATTTTAACTTCAGCAGCAAACACATTAGACTTTGATATTTTAGAGACAATGTTTACTGACGAAGAAGGTAAATTGGGTGAAACTGAAAACACGCAACCAGCTTTATTGACGCATAGTTCGGCATTATTAGCAGCACTAAAAAATTTGAATCCCGATTTTACTATGGGGCATAGTTTAGGTGAATATTCAAGTTTAGTTGCAGCTGACGTATTATCATTTGAAGATGCAGTTAAAATTGTTAGAAAACGTGGTCAATTAATGGCGCAAGCATTTCCTTCTGGTGTAGGAAGCATGGCTGCAGTATTG…
SACH_00380	fabG	3-oxoacyl-ACP reductase	Multiple Categories	0	0	0	0	0	0	0.5555	-0.8061	0.9169	-0.0551	0.6095	0.6442	144.423	216.519	133.324	63.3351	120.786	235.806	126.847	102.806	92.1372	177.051	133.883	192.572	ATGACTAAGAGTGCTTTAGTAACAGGTGCATCAAGAGGAATTGGACGTAGTATTGCGTTACAATTAGCAGAAGAAGGATATAATGTAGCAGTAAACTATGCAGGCAGCAAAGAGAAAGCTGAAGCAGTAGTCGAAGAAATCAAAGCTAAAGGTGTTGACAGTTTTGCGATTCAAGCAAATGTTGCCGATGCTGATGAAGTTAAAGCAATGATTAAAGAAGTAGTTAGCCAATTTGGTTCTTTAGATGTTTTAGTAAATAATGCAGGTATTACTCGCGATAATTTATTAATGCGTATGAAAGAACAAGAGTGGGATGATGTTATTGACACAAACTTAAAAGGTGTATTTAACTGTATCCAAAAAGCAACACCACAAATGTTAAGACAACGTAGTGGTGCT…
SACH_00381	acpP	acyl carrier protein	Multiple Categories	-1	0	0	0	-1	0	-1.1577	-0.5231	-0.3863	-0.2558	-1.3556	0.0707	7925.44	6003.03	6251.03	4475.71	7514.1	8483.65	5928.31	4841.64	4404.18	2217.84	6160.87	9139.51	GTGGAAAATTTCGATAAAGTAAAAGATATCATCGTTGACCGTTTAGGTGTAGACGCTGATAAAGTAACTGAAGATGCATCTTTCAAAGATGATTTAGGCGCTGACTCACTTGATATCGCTGAATTAGTAATGGAATTAGAAGACGAGTTTGGTACTGAAATTCCTGATGAAGAAGCTGAAAAAATCAACACTGTTGGTGATGCTGTTAAATTTATTAACAGTCTTGAAAAATAA
SACH_00382	rnc	putative ribonuclease III	Translation, ribosomal structure and biogenesis	0	0	0	0	0	0	0.1324	-0.6514	-0.163	-0.2883	0.0116	-0.3321	61.5111	78.7445	54.2242	25.6786	78.8125	63.222	53.2358	31.3486	37.7188	48.9301	94.7956	58.7583	ATGTCTAAACAAAAGAAAAGTGAGATAGTTAATCGTTTTAGAAAGCGCTTTGATACTAAAATGACAGAGTTAGGCTTTACTTATCAAAATATTGATTTATACCAACAAGCATTTTCGCATTCGAGTTTTATTAATGATTTTAATATGAATCGTTTAGACCATAATGAGCGTTTAGAGTTTTTGGGTGATGCGGTATTAGAATTGACGGTTTCACGATATTTATTTGATAAACATCCCAACTTGCCAGAAGGGAATTTAACAAAAATGCGTGCCACTATTGTATGTGAGCCCTCACTTGTAATATTTGCGAATAAAATTGGATTGAACGAAATGATTTTACTTGGTAAAGGTGAAGAGAAAACAGGGGGACGTACAAGACCATCATTAATATCAGATGCA…
SACH_00383	smC_1	SMC superfamily ATP-binding chromosome segregation protein	Cell cycle control, cell division, chromosome partitioning	0	0	0	0	0	0	0.5344	-0.4939	-0.2149	0.0723	0.449	-0.4769	37.8903	52.8895	36.361	23.5605	36.0676	37.2195	31.0469	29.0198	27.1143	42.7667	41.8342	31.0897	ATGGTTTATTTAAAATCAATAGATGCCATTGGATTTAAGTCTTTTGCAGATCAAACCAATGTTCAATTCGATAAAGGTGTAACTGCAATTGTTGGTCCAAATGGAAGCGGTAAAAGTAATATTACAGATGCTATTAAATGGGTGTTGGGTGAACAATCGGCTAAATCATTACGTGGCTCAAAAATGGAAGATATTATCTTCTCAGGTGCAGAACATCGCAAAGCTCAAAATTATGCTGAAGTACAGTTAAGATTAGATAATCATTCTAAAAAGCTCAGTGTTGATGAAAACGAAGTTATTGTAACAAGAAGATTGTATCGAAGTGGTGAAAGTGAGTACTACATAAATAATGACCGTGCAAGATTAAAAGATATTGCCGATTTATTTTTAGATTCTGGA…
SACH_00384	ftsY	cell division protein FtsY	Intracellular trafficking, secretion, and vesicular transport	0	0	0	0	0	0	0.6788	-0.0059	0.2293	-0.0321	0.9673	0.0923	61.0272	90.6558	55.5258	45.3191	62.9243	72.2445	55.5402	43.9892	34.7623	84.155	77.6828	68.1654	ATGAGCTTTTTTAAACGCTTAAAAGATAAGTTTGCAACAAATAAAGAAAATGAAGAAGTTAAATCCTTAACAGAAGAACAAGGTCAAGACAAATTAGAAGATACACATTCTGAAGGTTCAACGCAGGACGTAAATGATTTAGCAGAAAATGCTGAAGTGAAAAAGAAGCCACGCAAGTTGAGTGAAGCGGATTTTGATGACGATGGCTTAATATCAATTGAAGATTTTGAAGAAATTGAAGCTCAAAAAATGGGTGCTAAATTTAAAGCAGGACTCGAAAAATCTCGTCAAAATTTCCAAGAACAATTAAATAATTTGATAGCGAGATATCGTAAAGTAGATGAAGACTTTTTTGAAGCTTTAGAAGAAATGCTAATCACTGCAGACGTCGGTTTTAAT…
SACH_00385	ylxM	putative DNA-binding protein	Transcription	0	0	0	0	1	0	0.9882	0.1637	0.7395	0.692	1.0859	0.9799	57.9713	95.6022	56.3333	49.7901	43.7702	54.2449	54.9502	53.6252	38.1783	99.865	41.5732	49.9162	ATGGGTCAAAATGATTTAGTTAAAACGTTACGAATGAATTATTTGTTTGATTTTTATCAATCCTTATTGACGAATAAACAACGTAATTATTTGGAATTATTTTATCTTGAAGATTATTCTTTAAGTGAAATCGCAGATACTTTTAATGTGAGTAGACAAGCAGTTTATGATAATATAAGAAGAACTGGCGATTTAGTTGAAGATTATGAAAAGAAATTGGAATTATACCAGAAATTTGAGCAACGCCGAGAAATATATGATGAAATGAAACAACATTTAAGTAATCCAGAACAAATACAACGTTATATTCAACAATTAGAAGACTTAGAATAG
SACH_00386	ffh	signal recognition particle protein	Intracellular trafficking, secretion, and vesicular transport	0	0	0	0	0	0	0.3353	0.0071	0.231	0.3178	0.8733	0.4537	128.571	143.525	121.24	120.969	90.61	127.264	106.294	118.448	88.1941	204.498	102.125	146.3	ATGGCATTTGAAGGGTTATCAGAACGCTTGCAAGCGACGATGCAAAAAATGCGTGGTAAGGGTAAACTTACTGAAGCTGATATAAAGATAATGATGCGTGAAGTAAGATTAGCGTTACTTGAGGCTGACGTAAACTTTAAAGTGGTAAAAGAATTTATTAAAACAGTATCAGAACGCGCATTAGGTTCCGATGTAATGCAATCATTAACACCAGGGCAACAAGTTATTAAAATAGTTCAAGATGAATTAACGAAGTTGATGGGTGGAGAAAATACATCGATTAATATGTCAAATAAACCACCTACTGTTGTTATGATGGTTGGTTTACAAGGTGCTGGTAAAACAACAACTGCAGGTAAATTAGCATTATTGATGCGTAAAAAATACAACAAAAAACCT…
SACH_00387	rpsP	30S ribosomal protein S16	Translation, ribosomal structure and biogenesis	1	-1	0	0	-1	0	2.3309	-1.1404	0.4522	0.63	-1.5553	0.7859	1150.39	8111.25	1340.98	526.094	893.788	1244.88	1175.14	1673.63	1183.47	501.306	890.073	1415.24	ATGGCAGTTAAAATTCGTTTAACACGTTTAGGTTCAAAAAGAAATCCATTCTATCGTATCGTAGTAGCAGATGCTCGTTCTCCACGTGACGGACGTATCATCGAACAAATCGGTACTTATAACCCAACGAGCGCTAATGCTCCAGAAATTAAAGTTGACGAAGCGTTAGCTTTAAAATGGTTAAATGATGGTGCGAAACCAACTGATACAGTTCACAATATCTTATCAAAAGAAGGTATTATGAAAAAATTTGACGAACAAAAGAAAGCTAAGTAA
SACH_00388	rimM	16S rRNA processing protein RimM	Translation, ribosomal structure and biogenesis	1	0	0	0	0	0	3.2469	-0.1792	0.6217	0.1897	-0.6974	0.2201	23.0174	193.831	26.5148	16.8303	45.4239	56.3715	30.9228	21.3337	30.4803	25.5246	54.0413	40.8114	ATGAGAGTTGAAGTTGGTCAAATTGTTAACACACATGGTATTAAAGGTGAAATTAAAGTAAAATCCAATTCAGACTTTACAGACGTTCGTTTTCAACCCGGTCAAGTGCTGACAGTTGTGCATAACAATAACGACCTTGAATATACTGTTAAGTCACATAGAGTGCATAAAGGGCTTCATATGCTCACATTTGAAGGTATTAATAATATTAATGATATTGAGCATCTAAAAGGGAGTTCTATTTATCAAGAGCGTGATCATGAAGATATCGTACTTGATGAAAATGAATTTTATTATTCAGATATTATAGGATGTACAGTTTTTGATGATCAAGAAACACCAATAGGTCGTGTAATTAATATATTTGAAACAGGTGCGAATGATGTGTGGGTGATTAAA…
SACH_00389	trmD	putative tRNA (guanine-7-)-methyltransferase	Translation, ribosomal structure and biogenesis	1	0	0	0	0	0	2.7546	-0.4592	0.7198	-0.1113	-0.4412	0.2863	39.3393	234.777	36.5528	19.5917	60.4763	93.4603	44.1141	29.6051	35.5005	32.8725	79.135	75.7503	ATGAAAATTGATTATTTAACTTTATTTCCTGAAATGTTTGATGGTGTTTTAAATCATTCAATTATGAAACGTGCCCAAGAAAACAATAAATTACAAATCAATACGGTTAATTTTAGAGATTATGCAATTAACAAGCACAACCAAGTAGATGATTATCCGTATGGTGGCGGACAAGGTATGGTGTTAAAGCCTGAACCTGTTTTTAATGCGATGGAAGACTTAGATGTCACAGAGCAAACACGCGTTATTTTAATGTGTCCACAAGGCGAGCCATTTTCACATCAGAAAGCTGTTGAATTAAGCAAGGCTGACCACATCGTTTTCATATGTGGACATTATGAAGGTTACGATGAACGTATCCGAACACATCTTGTCACAGATGAAATATCAATGGGTGAC…
SACH_00390	rplS	50S ribosomal protein L19	Translation, ribosomal structure and biogenesis	1	-1	0	0	-1	0	2.0854	-1.2333	0.6215	0.3515	-1.2208	0.3956	1773.2	11653.7	1939.38	804.042	1359.58	3090.88	1859.3	2283.88	1805.57	1036.74	1399.45	2479.2	ATGACAAATCACAAATTAATCGAAGCAGTAACTAAATCACAATTACGTACAGACTTACCTAGTTTCCGTCCTGGTGATACTTTACGTGTACACGTACGTATCATTGAGGGTACTCGTGAGCGTATCCAAGTATTCGAAGGCGTTGTAATTAAACGTCGTGGCGGTGGCGTTTCTGAAACGTTTACAGTTCGTAAAATTTCATCAGGTGTTGGCGTGGAACGTACATTCCCATTACACACACCAAAAATTGAAAAAATCGAAGTTAAACGTCGTGGTAAAGTACGTCGTGCTAAATTATATTACTTACGTAGTTTACGTGGTAAAGCTGCTAGAATCCAAGAAATTCGTTAA
SACH_00391	yfhO	putative membrane protein YfhO	Function unknown	0	0	0	0	0	0	-0.1412	-0.105	-0.1892	-0.2698	0.7935	-0.4565	17.8129	15.9769	18.5774	13.8042	27.6724	23.0921	18.3863	11.9152	15.1369	31.9288	34.8955	20.8494	GTGTTAAAAAAGTGGCTAAATTCAAACGTCAAACAATTCTTTGTTATAACTTTCATTAGTGTAATATTAACGCTTATTTTATTTTCTACTCATATCTATGATTATATTGTGAATGGTACTGTTTTTAGTGGGGCTGGAGATGGATTCCGTCAAATGATGCCATTTCAAATGTATTTGTATGAACATCTAAGTAGTTTTTCTAGTTTATATGATGCATCGTTTGGATTAGGTGGCGATTATATGAAAGGACTATCATATTATTATTCGCTGTCACCTTTAATGTGGCTAAATTTTCTATTCATTAAAATAGGAGAAACGGTTGGTATATTTAATCCGACAACAATACATTTTTGGCCGACAAACCAACTTATTATGGCTATGATACGAGCTATCATAACA…
SACH_00392	rbgA	putative GTP-binding protein	Translation, ribosomal structure and biogenesis	0	0	0	0	0	0	0.834	-0.9128	-0.1471	0.3314	-0.4886	-0.1754	26.8595	42.613	23.7838	9.2567	29.3442	22.0591	21.1524	16.8165	17.9019	16.2576	33.805	21.2118	ATGGTTATTCAATGGTATCCAGGACATATGGCGAAAGCCAAAAGAGAAGTAAGTGAACAATTAAAAAAAGTAGATGTAGTGTTTGAACTAGTAGATGCAAGAATTCCATATAGTTCAAGAAACCCTATGATAGATGAAGTTATTAACCAAAAACCACGTGTTGTTATATTAAATAAAAAAGATATGTCTAATTTAAATGAGATGTCAAAATGGGAACAATTTTTTATTGATAAAGGATACTATCCTGTATCAGTGGATGCTAAGCACGGTAAAAATTTAAAGAAAGTGGAAGCTGCAGCAATTAAGGCGACTGCTGAAAAATTTGAACGCGAAAAAGCGAAAGGACTTAAACCTAGAGCGATAAGAGCAATGATCGTTGGAATTCCAAATGTTGGTAAA…
SACH_00393	rnhB	putative ribonuclease HII	Replication, recombination and repair	1	0	0	0	0	0	1.0937	-0.7306	-0.2091	0.1425	-0.4102	-0.1648	30.3834	53.9762	35.144	15.2684	41.969	32.6216	29.5715	20.5278	24.3496	22.8184	46.697	29.7897	ATGACGCTAACAATTAAAGAAGTTACGCAGTTGATTAATGCGGTTAATACAATAGAAGAATTAGAAAATCATGAATGCTTTTTAGATGAGCGAAAAGGTGTTCAAAATGCCATAGCTAGGCGCAGAAAAGCGTTAGAAAAAGAACAAGCTTTAAAAGAAAAGTATGTTGAAATGACTTACTTTGAAAATGAAATATTAAAAGAGCATCCTAATGCTATTATTTGTGGGATTGATGAAGTTGGAAGAGGACCTTTAGCAGGTCCAGTCGTTGCATGCGCAACAATTTTAAATTCAAATCACAATTATTTGGGCCTTGATGACTCGAAAAAAGTACCTGTTACGAAACGTCTAGAATTAAATGAAGCACTAAAAAATGAAGTTACTGCTTTTGCATATGGG…
SACH_00394	sucC	succinate--CoA ligase (ADP-forming) beta subunit	Nucleotide transport and metabolism	-1	0	0	-1	0	-1	-3.2159	-0.9901	-0.8616	-2.0899	0.3407	-2.3034	1158.96	158.756	959.579	597.096	581.59	477.56	719.636	167.664	570.462	1347.61	514.853	125.324	ATGAATATCCACGAGTATCAAGGTAAAGAAATATTTCGTTCAATGGGCGTTGCAGTTCCAGAAGGACGAGTAGCATTTACTGCTGAAGAAGCGGTGGAGAAAGCAAAAGAATTAAATTCTGATGTTTATGTTGTAAAAGCACAAATTCATGCTGGAGGTAGAGGTAAAGCAGGCGGAGTAAAAATTGCTAAATCTTTATCAGAGGTAGAAACATATGCAAAAGAATTATTAGGGAAAACTTTGGTGACACATCAAACTGGTCCAGAAGGTAAAGAAATTAAGCGTTTATATATCGAAGAAGGTTGTGCTATTCAAAAAGAATATTACGTTGGATTCGTTATTGATCGTGCGACTGACCAAGTAACATTGATGGCGTCTGAAGAAGGGGGCACTGAGATT…
SACH_00395	sucD	succinate--CoA ligase (ADP-forming) alpha subunit	Energy production and conversion	-1	0	0	-1	0	-1	-3.0663	-0.8291	-0.6793	-1.9992	0.3611	-1.9748	1252.95	183.612	1085.94	738.412	655.938	622.013	816.862	207.823	660.788	1619.8	616.136	194.568	ATGAGTGTATTTATAGATAAGAATACTAAAGTAATGGTACAAGGTATTACAGGGTCTACTGCCCTTTTCCATACAAAACAAATGCTTGATTATGGCACTAAAATAGTAGCAGGTGTGACGCCTGGTAAAGGTGGTCAAGTTGTTGAAAGCGTTCCTGTTTTCAACACTGTTGAAGAAGCTAAAAATGAAACTGGGGCAACGGTTTCAGTCATTTACGTTCCAGCACCATTTGCTGCAGACTCAATTTTAGAAGCAGCTGATGCAGACTTAGATATGGTTATTTGTATCACTGAACATATTCCTGTATTAGACATGGTTAAAGTTAAACGCTACTTACAAGGTAGAAAAACACGTTTAGTTGGTCCAAACTGTCCAGGTGTGATTACAGCAGATGAATGT…
SACH_00396	lytN	CHAP domain	Cell wall/membrane/envelope biogenesis	0	0	0	0	0	0	1.1516	0.5375	-0.0143	-0.3074	0.107	-0.4133	16.6856	67.5252	23.2445	23.9232	71.9474	51.7898	33.5684	10.0069	26.7647	34.4291	89.1302	41.8715	ATGAATAAACAACAAAGTAAAGTACGCTATTCAATTAGAAAAGTTAGTATTGGAACATTTTTAAATGGTGATTATGATGGAAAATTAATGAAGTTCCAAAGTTTAGATCAAAACTGGAATAATGGTGGATGGCGTAAAGCAGAGGTTGCACATAAAGTTGTTCATAATTATGAAAATGATATGATTTTTATTAGACCACTTAAAAAAGCATAA
SACH_00397	fmhC_1	FemAB family peptidoglycan biosynthesis protein	Defense mechanisms	0	0	0	0	0	0	0.0081	-0.3349	0.2189	0.0436	-0.3049	-0.7704	7.2204	8.7177	9.0757	4.7885	10.5413	9.9881	7.0678	3.1951	7.2339	8.5934	18.3989	6.665	ATGAAATTTTCAACTTTAAGTGAAGAAGAACTTACCAACTACACCAAAAAGCACTTCAAACATTATACACAGTCTATAGAATTATATAATTATAGAAATAAAATAAATCATGAAGCACATATTGTGGGAGTGAAGAATGATAAAAATGAAGTTATAGCTGCATGTTTATTAACAGAGGCACGTATTTTTAAATTCTACAAATATTTCTACTCTCATAGAGGTCCTTTACTTGATTATTTCGATGCTAAATTAGTTTGTTACTTTTTTAAAGAATTATCTAAATTCATTTATAAAAATAGAGGAGTATTTATTCTTGTTGATCCATATTTAATAGAGAATTTAAGAGATGCAAATGGTAGGATAATAAAGAATTATAATAATTCAGTGATAGTAAAGATG…
SACH_00398	fmhC_2	FemAB family peptidoglycan biosynthesis protein	Defense mechanisms	0	0	0	0	0	0	0.0128	0.1423	-0.0515	-0.0245	0.1549	-0.3329	8.4726	5.605	8.7061	7.1001	13.5582	11.7277	7.8469	4.3128	6.3436	9.3115	18.1411	7.7825	GTGGATTTCTGTATTGGATTAAAAGATAAAGATGAGAATCAACTTTTAAAAGAAATGGAATACCAAACTAGAAGAAATATAAAAAAGACTATTGAGATTGGTGTTAAGGTTGAAGATTTATCTATTGAAGAAACAAATCGATTTTATAAATTGTTTCAAATGGCTGAAGAAAAACATGGTTTTCATTTCATGAATGAAGATTATTTTAAACGAATGCAAGAAATATATAAAGATAAGGCAAAGTTAAAGATAGCTTGTATAGATCTTAATGAATATCAAGATAAATTAAAAATACAATTATTGAAAATCGAAAATGAAATGATGACTGTGAACAGAGCATTAAATGAAAATCCAAATTCTAAAAAGAATAAATCAAAATTAAATCAGTTAAATATGCAA…
SACH_00399	fmhC_3	FemAB family peptidoglycan biosynthesis protein	Defense mechanisms	0	0	0	0	0	0	0.0392	-0.6855	-0.1177	-0.5732	-0.0903	-0.5666	29.2076	28.4583	40.9814	21.4782	93.1075	64.0409	45.719	13.8383	32.1097	42.0008	128.263	51.3111	ATGGGCGCATATCATCTACAATGGCATATGATAAAATATGCAAAATCACATAATATTAATAGGTATAATTTTTATGGAATAACAGGCGTCTTTAGTAATGAGGCGGATGATTTTGGTGTACAACAATTTAAAAAAGGTTTTAATGCACATGTTGAAGAATTAATTGGTGATTTCATCAAACCAGTAAGACCAATTCTATATAAATTTGCAAAACTTATTTATAAGGTTTGA
SACH_00400	dprA	DNA recombination-mediator protein	Multiple Categories	0	0	0	0	0	0	0.2488	-0.0307	0.0151	-0.5718	0.4422	-0.5699	15.1144	24.0497	18.3307	12.9677	36.1855	32.0398	20.7913	8.6278	13.8969	25.0901	48.4715	24.4078	TTGATTAGACTATTTTTGCTTAAGTTATACTGGGCACACTTTTCGACTAAACAAATTCATCAATTTTTAATGGCATATCCTAATGTAATTAAAGAGGGGGGCAGAAAAAAAGATAGTTATTTATGTGAATGGGTGAATAGGGAAGAAAATGTTCATTTATTACGTAAATACTATGCTTTTATAAAACTTGATCATAACGATATTATTAAAGAACTGCAGAAATTAAAAGTAAGTTACATTACATATATGGATACTGAATACCCAGTGCTATTAAAAGAAATATATCAATTTCCATTACTTCTTTTCTATAAAGGGAACATCAAATTAATAAATAATATGCATCATTTGGCTGTAGTAGGTGCAAGAGATTCTACAAGTTATACCCAACAGTCTTTAGAA…
SACH_00401	topA	DNA topoisomerase I	Replication, recombination and repair	0	0	0	0	0	0	0.827	-0.7775	-0.1374	0.0397	-0.751	-0.2211	91.5402	153.839	84.1434	45.559	80.2111	95.1664	96.7734	90.5704	74.0723	52.1249	90.7827	87.4266	ATGACATTGGCAGATAATTTAGTCATTGTTGAATCGCCTGCAAAAGCAAAAACCATTGAAAAGTATTTAGGTAAGAAGTATAAAGTTATAGCTTCAATGGGACACGTCAGAGACTTACCAAGAAGTCAAATGGGTGTCGACACTGAAGATAATTACGAACCAAAATATATAACAATACGCGGAAAAGGTCCTGTTGTAAAAGAATTGAAAAAACATGCAAAAAAAGCGAAAAACGTCTTTCTCGCAAGTGACCCCGACCGTGAAGGTGAAGCAATTGCTTGGCATTTATCAAAAATTTTAGAGCTTGAAGATTCTAAAGAAAATCGCGTTGTTTTCAACGAAATAACTAAAGACGCTGTTAAAGAAAGTTTTAAAAATCCTAGAGAAATTGAAATGAAC…
SACH_00402	gid	tRNA (uracil-5-)-methyltransferase Gid	Translation, ribosomal structure and biogenesis	1	0	0	0	0	0	1.0803	-0.4114	0.3957	0.0196	-0.4796	0.157	113.665	232.886	106.885	72.5192	108.359	181.115	115.096	105.485	90.5131	77.2575	125.514	152.562	ATGACTCAAACTGTAAATGTAATAGGTGCTGGTCTTGCCGGTTCAGAAGCGGCATATCAATTAGCTGAAAGAGGAATTAAAGTTAATCTAATAGAGATGAGACCTGTTAAACAAACACCAGCGCACCATACTGATAAATTTGCGGAACTTGTATGTTCCAATTCATTACGCGGAAATGCTTTAACTAATGGTGTGGGTGTTTTAAAAGAAGAAATGAGAAGATTGAATTCTATAATTATTGAAGCGGCTGATAAGGCACGAGTTCCAGCTGGTGGTGCATTAGCAGTTGATAGACACGATTTTTCAGGATATATTACTGAAACACTCAAAAATCATGAAAATATCACAGTTATTAATGAAGAAATTAATGCCATTCCAGATGGATACACAATTATCGCA…
SACH_00403	xerC_1	site-specific recombinase XerC	Multiple Categories	0	0	0	0	1	0	0.2815	0.5482	0.8102	0.4435	1.5248	0.3768	84.5801	99.3316	80.0315	99.0892	76.7842	132.662	85.3526	100.328	72.0094	251.893	91.3797	98.0613	TTGAATCATATTCAAGAAGCGTTTTTAAATACATTGAAAGTTGAACGGAATTTTTCGGAACATACATTGAAATCATATCAAGATGACTTAATTCAGTTTAATCAATTTTTAGAACAAGAACATTTACAGTTGAATACTTTTGAATACAGAGATGCTAGAAATTATTTGAGCTATTTATATTCAAATCATTTGAAAAGAACATCTGTTTCTCGTAAAATCTCAACGTTAAGAACTTTCTATGAATATTGGATGACGCTTGATGAGAACATTATTAATCCATTTGTTCAATTAGTACATCCGAAAAAAGAAAAATATCTTCCGCAATTCTTTTACGAAGAAGAAATGGAAGCGTTATTTAAAACTGTAGAAGAGGACGCTTCAAAAAGTTTACGGGATCGA…
SACH_00404	clpQ	T01 family HslV component of HsIUV peptidase	Post-translational modification, protein turnover, and chaperones	0	0	1	0	1	0	0.3277	0.9108	1.2355	0.4113	1.8745	0.8316	128.779	147.74	114.179	165.774	118.302	271.971	123.698	135.432	105.239	473.37	142.299	204.167	ATGAGTAATACAACATTACATGCAACAACAATTTATGCTGTAAGACATAATGGGAAAGCAGCTATGGCTGGAGATGGGCAAGTAACGCTTGGTCAACAAGTCATCATGAAACAAACGGCAAGAAAAGTGCGACGTTTATATGAAGGTAAAGTGTTAGCTGGTTTCGCAGGTAGTGTAGCAGATGCGTTTACGTTATTTGAAAAATTCGAAACAAAATTACAACAGTTTAGTGGTAACTTAGAAAGAGCTGCTGTTGAATTGGCACAAGAATGGCGAGGCGATAAACAATTACGTCAATTAGAAGCTATGCTAATTGTAATGGATAAAGATGCTATTTTAGTTGTCAGTGGAACTGGCGAAGTTATTGCCCCAGATGATGACCTTATCGCTATTGGATCA…
SACH_00405	hslU	putative ATP-dependent protease ATP-binding subunit	Post-translational modification, protein turnover, and chaperones	0	1	1	0	1	0	0.5401	1.0842	1.0643	0.4125	1.9495	0.489	86.1217	114.243	78.3889	159.595	73.0348	182.287	84.8128	100.839	75.0325	400.293	85.3359	123.944	ATGGATACAGCTGGAATAAGATTAACTCCAAAAGAAATCGTATCTAAATTAAATGAATACATCGTTGGACAAAATGATGCTAAACGTAAAGTGGCAATTGCCCTACGTAATCGATACAGAAGAAGTTTATTAGATGAGGAATCAAAGCAAGAAATTTCACCTAAAAATATTTTGATGATTGGACCAACCGGCGTTGGTAAAACTGAAATTGCAAGAAGAATGGCCAAAGTTGTCGGCGCGCCATTTATAAAAGTAGAAGCTACTAAATTTACTGAGGTAGGTTATGTAGGACGAGATGTTGAAAGTATGGTTAGAGATCTTGTTGATGTTTCAGTAAGATTAGTCAAGGCGCAGAAAAAATCATTGGTACAAGATGAAGCAACAGCTAAGGCCAATGAA…
SACH_00406	codY	GTP-sensing transcriptional pleiotropic repressor CodY	Transcription	0	1	1	0	1	0	0.5413	1.3573	1.3792	0.3137	2.3373	0.9418	129.503	173.237	110.898	260.251	102.04	286.656	133.37	144.003	108.517	737.482	109.243	184.702	ATGAGCTTATTATCTAAAACGAGAGAGTTAAACACGTTACTTCAAAAACACAAAGGTATTGCGGTTGATTTTAAAGATGTAGCACAAACGATTAGTAGCGTAACTGTAACAAATGTATTTATTGTATCGCGTCGAGGTAAAATTTTAGGATCGAGTCTAAATGAATTATTAAAAAGTCAAAGAATTATTCAAATGTTGGAAGAAAGACATATTCCAAGTGAATATACAGAACGATTAATGGAAGTTAAACAAACAGAATCAAATATTGATATCGACAATGTATTAACAGTTTTCCCACCTGAAAACAGAGAATTATTCATAGATAGTCGTACAACTATCTTCCCAATTTTAGGTGGAGGAGAAAGATTAGGTACATTAGTACTTGGTCGAGTACATGAT…
SACH_00407	rpsB	30S ribosomal protein S2	Translation, ribosomal structure and biogenesis	1	0	0	0	0	0	2.1674	-0.8849	0.5978	0.0485	-0.8637	0.1601	328.155	1855.63	335.847	176.893	314.875	695.732	371.54	345.903	348.783	242.581	282.961	354.583	ATGGCAGTAATTTCAATGAAACAATTACTAGAAGCGGGTGTTCACTTCGGTCACCAAACACGTCGTTGGAACCCAAAAATGAAAAAATATATCTTCACTGAGAGAAATGGTATTTATATCATCGACTTACAAAAAACAGTGAAAAAAGTAGATGAGGCATACAACTTCTTGAAACAAGTTTCAGAAGATGGTGGACAAGTCTTATTCGTAGGAACTAAAAAACAAGCACAAGAATCAGTTAAATCTGAAGCAGAACGTGCTGGTCAATTCTACATTAACCAAAGATGGTTAGGTGGATTATTAACTAACTATAAAACGATCTCAAAACGAATCAAACGTATTTCTGAAATTGAAAAAATGGAAGAAGATGGTTTATTCGAAGTATTACCTAAAAAAGAA…
SACH_00408	tsf	translation elongation factor Ts	Translation, ribosomal structure and biogenesis	0	0	0	0	0	0	0.6868	-0.1994	0.1104	-0.0012	-0.0854	0.334	617.841	1359.57	556.052	492.702	355.042	590.298	490.76	487.299	419.96	584.554	338.637	569.438	ATGGCAACTATTTCAGCAAAACTTGTTAAAGAATTACGTGAAAAAACTGGCGCGGGTATGATGGATTGTAAAAAAGCGCTAACTGAAACTGATGGTGACATCGATAAAGCGATTGATTACCTACGTGAAAAAGGTATTGCTAAAGCAGCTAAAAAAGCAGACCGTATTGCGGCTGAAGGTTTAGTACATGTAGAAACTAAAGGTAACGACGCAGTTATCGTTGAAATTAACTCTGAAACAGACTTTGTTGCTCGTAACGAAGGATTCCAAGAGTTAGTTAAAGAAATCGCTAATCAAGTATTAGATACAAAAGCTGAAACTGTTGAAGCTTTAATGGAAACAACTTTACCAAATGGTAAATCAGTTGATGAAAGAATTAAAGAAGCAATTTCAACAATC…
SACH_00409	smbA	putative uridylate kinase	Nucleotide transport and metabolism	0	0	0	0	0	0	0.6803	-0.1131	0.3005	0.2715	0.3305	0.7566	288.174	445.351	256.716	233.038	192.367	279.016	190.556	202.807	143.247	215.066	190.81	325.413	ATGGCTCAAATTTCTAAATATAAACGTGTAGTTTTGAAACTAAGTGGTGAAGCGTTAGCTGGAGAAAAAGGATTTGGCATAAATCCAGTAATTATTAAAAGTGTTGCTGAGCAAGTGGCTGAAGTTGCTAAAATGGACTGTGAAATCGCAGTAATCGTTGGTGGCGGAAACATTTGGAGAGGTAAAACAGGTAGTGACTTAGGTATGGACCGTGGAACTGCTGATTACATGGGTATGCTTGCAACTGTAATGAATGCCTTAGCATTACAAGATAGTTTAGAACAATTGGATTGTGATACACGAGTATTAACATCTATTGAAATGAAGCAAGTGGCTGAACCTTATATTCGTCGTCGTGCAATTAGACACTTAGAAAAGAAACGTGTAGTTATTTTTGCT…
SACH_00410	frr	ribosome recycling factor	Translation, ribosomal structure and biogenesis	0	0	0	0	0	1	0.7892	-0.0549	0.5259	0.5435	0.3922	1.0654	445.991	853.517	458.584	430.483	247.056	380.566	305.678	394.925	270.595	433.882	237.97	460.348	ATGAGTGACATTATTAATGAAACTAAATCAAGAATGCAAAAATCAATCGAAAGCTTATCACGTGAATTAGCTAATATCAGTGCAGGAAGAGCTAATTCAAATTTATTAAACGGCGTAACAGTTGATTACTATGGTGCACCAACACCTGTACAACAATTAGCAAGCATCAATGTTCCAGAAGCACGTTTACTTGTTATTTCTCCATACGACAAAACTTCTGTAGCTGACATCGAAAAAGCGATAATAGCGGCTAACTTAGGTGTCAACCCAACAAGTGATGGTGAAGTGATACGTATTGCAGTACCTGCCTTAACAGAAGAGCGTAGAAAAGAGCGCGTTAAAGATGTTAAGAAAATTGGTGAAGAAGCTAAAGTATCTGTTCGAAATATTCGTCGTGAT…
SACH_00411	uppS	di-trans poly-cis-decaprenylcistransferase	Coenzyme transport and metabolism	1	0	0	0	0	0	1.492	-0.478	0.4652	0.4987	-0.578	0.454	82.4401	213.231	98.3193	58.7374	73.0016	93.1949	71.3061	79.9134	61.0582	50.8826	82.3112	88.1141	ATGTTTAAAAAGCTAATAAATAAAAAGAACACTATAAATAATTATAATGAAGAATTAGACTCGTCTAATATACCTGAACATATCGCTATTATTATGGATGGTAATGGGCGATGGGCTAAGAAGCGAAAAATGCCTAGAATTAAAGGTCATTACGAAGGTATGCAAACAATAAAAAAAATTACTAGGGTAGCTAGTGATATTGGTGTTAAGTACTTAACTTTATACGCCTTTTCCACTGAAAATTGGTCAAGACCTGAAAGTGAAGTAAATTATATTATGAATTTGCCTGTCAATTTCTTAAAGACATTTTTACCGGAACTAATTGAAAAAAATGTCAAAGTTGAAACAATTGGATTTACTGATAAGTTGCCAAAATCAACGATAGAAGCAATTAATAAT…
SACH_00412	cdsA	putative phosphatidate cytidylyltransferase	Lipid transport and metabolism	1	0	0	0	0	0	1.3815	-0.4257	0.4731	0.4793	-0.5004	0.5332	116.468	283.448	135.103	85.5079	111.366	150.548	91.272	105.886	85.2865	74.8945	122.126	150.333	ATGAAAGTTAGAACGCTGACAGCTATTATTGCCTTAATCGTATTCTTGCCTATCTTGTTAAAAGGCGGCCTTGTGTTAATGATATTTGCTAATATATTAGCATTGATTGCATTAAAAGAATTGTTGAATATGAATATGATTAAATTTGTTTCAGTTCCTGGTTTAATTAGTGCAGTTGGTCTTATCATCATTATGTTGCCACAACATGCAGGGCCATGGGTACAAGTAATTCAATTAAAAAGTTTAATTGCAATGAGCTTTATTGTATTAAGTTATACTGTCTTATCTAAAAACAGATTTAGTTTTATGGATGCTGCATTTTGCTTAATGTCTGTGGCTTATGTAGGCATTGGTTTTATGTTCTTTTATGAAACGAGATCAGAAGGATTACATTACATA…
SACH_00413	rseP	membrane-associated zinc metalloprotease	Cell wall/membrane/envelope biogenesis	0	0	0	0	0	0	0.9325	-0.6883	0.1532	0.3267	-0.7275	0.0885	95.3585	173.727	103.832	56.1412	91.6584	113.62	79.4835	88.0614	67.554	49.2566	102.251	108.563	GTGAGCTATTTAGTTACAATAATTGCATTTATTATTGTTTTTGGTGTACTAGTAACTGTTCATGAATATGGCCATATGTTTTTTGCGAAAAGAGCAGGCATTATGTGTCCAGAATTTGCGATCGGTATGGGGCCAAAAATTTTTAGTTTTAGAAAAAATGAAACACTTTACACTATTAGGTTATTGCCTGTTGGTGGATATGTTCGTATGGCAGGAGATGGCTTAGAAGAACCACCAGTCGAGCCTGGTATGAACGTTAAAATTAAACTGAATGAAGAAAATGAAATAACACATATCATATTAGATGATCATCATAAGTTTCAACAAATTGAAGCGATCGAAGTTAAAAAATGTGATTTTAAAGATGACTTATTCATAGAAGGTATCACTGCTTATGAT…
SACH_00414	proS	prolyl-tRNA synthetase	Translation, ribosomal structure and biogenesis	0	0	0	0	0	0	0.8262	-0.5644	0.2271	0.048	-0.4229	0.162	89.8508	154.819	81.3159	49.7599	89.2696	134.58	75.4462	68.8632	54.2618	49.675	103.024	130.63	ATGAAGCAATCCAAAGTTTTTATACCAACGATGCGTGACGTGCCATCAGAAGCAGAAGCACAAAGTCATCGTTTATTATTGAAAGCGGGTTTGATAAAGCAAAGTACAAGTGGGATTTATAGTTATTTACCGCTAGCAACACGTGTGTTAAATAATATTACTGCAATTGTGCGACAAGAAATGGAACGTATCGATTCTGTTGAAATTTTAATGCCAGCGTTACAACAAGCTGAATTATGGGAAGAATCAGGACGTTGGGGTGCATATGGCCCAGAATTAATGCGTTTACAAGATAGACATGGAAGACAATTTGCATTAGGTCCAACACATGAAGAATTAGTTACATCAATAGTAAGAAATGAATTGAAATCATACAAACAATTACCGATGACATTATTC…
SACH_00415	polC_1	DNA polymerase III subunit alpha	Replication, recombination and repair	0	1	0	0	0	0	0.3924	1.0427	0.1576	0.1245	0.3844	0.2109	49.6748	66.8055	46.4125	98.829	54.2007	93.299	48.8909	48.0879	39.5139	68.7177	68.1239	109.116	TTGGCAATGACAGAGCAACAAAAATTTAAAGTGCTTGCTGATCAAATTAAAATTTCAAATCAATTAGATGCTGAAATTTTAAATTCAGGTGAACTGACACGTATAGATGTTTCTAACAAAAACAGAACATGGGAATTTCATATTACATTACCACAATTCTTAGCTCATGAAGATTATTTATTATTTATAAATGCAATAGAGCAAGAGTTTAAAGATATCGCCAACGTTACATGTCGTTTTACGGTAACAAATGGCACGAATCAAGATGAACATGCAATTAAATACTTTGGGCACTGTATTGACCAAACAGCTTTATCTCCAAAAGTTAAAGGTCAATTGAAACAGAAAAAGCTTATTATGTCTGGAAAAGTATTAAAAGTAATGGTATCAAATGACATT…
SACH_00416	rimP	Ribosome maturation factor RimP	Translation, ribosomal structure and biogenesis	1	0	1	0	0	1	1.7569	0.005	1.4074	0.4839	-0.1611	1.0615	124.285	407.092	127.8	99.5141	109.491	264.388	132.421	144.01	150.189	168.245	114.752	181.202	ATGAGTAAAATTACAGAACAAGTAGAAGTGATTGTTAAACCAATTATGGAAGACTTGAATTTTGAACTTGTAGACGTTGAATATGTCAAAGAGGGTAGAGATCATTTTCTTAGAATCTCTATTGATAAAGAAGGTGGCGTAGATTTAAATGATTGTACGCTAGCTTCTGAAAAAATAAGTGAAGCTATGGATGCAAATGATCCTATTCCTGAAATGTATTATTTAGACGTAGCGTCACCTGGTGCAGAACGTCCAATTAAAAAAGAACAAGATTTCCAAAATGCAATAACTAAACCTGTATTTGTTTCTTTATATGTACCAATTGAAGGTGAAAAGGAATGGTTAGGCATTTTACAAGAAGTCAATAATGAAACAATTGTAGTACAAGTTAAAATCAAA…
SACH_00417	nusA	transcription termination-antitermination factor	Transcription	1	0	1	0	0	0	1.6318	-0.1416	1.2093	0.2096	0.1253	0.6187	94.7659	267.878	91.6228	71.8494	75.0639	198.96	101.094	103.111	98.6539	124.373	95.8432	146.364	GTGTCAAGTAATGAATTATTATTAGCTACTGAGTATTTAGAAAAAGAAAAGAAGATTCCTAGAGCAGTATTAATTGATGCTATTGAAGCAGCTTTAATTACTGCATACAAAAAGAATTATGATAGTGCAAGAAATGTCCGTGTGGAATTAAATATGGATCAAGGTACTTTCAAAGTTATCGCTCGTAAAGATGTTGTTGAAGAAGTATTTGACGACAGAGATGAAGTGGATTTAAGTACAGCGCTTGTTAAAAACCCTGCATATGAAATTGGTGATATATACGAAGAAGATGTAACACCTAAAGATTTTGGTCGTGTAGGTGCTCAAGCAGCGAAACAAGCAGTAATGCAACGTCTTCGTGATGCTGAACGTGAAATTTTATTTGAAGAATTTATAGAC…
SACH_00418	ylxR	nucleic-acid-binding protein implicated in transcription termination	Transcription	1	0	1	0	0	1	2.2424	0.3557	1.8418	0.6085	0.2709	1.2321	94.4801	290.063	106.078	102.167	84.8852	258.28	104.961	104.861	98.2074	155.951	106.724	170.368	ATGAAAAAGAAAAAAATTCCGATGCGAAAATGTATTCTTTCAAATGAAATGCATCCCAAAAAAGATATGATTCGTGTTGTTGTTAATAAAGAAGGCGAAATCTTTGCGGATGTTACTGGAAAGAAACAAGGCCGTGGCGCATATGTTTCTAAAGATGTTGCTATGGTTGAAAAAGCACAACAAAAAGAAATTTTAGAAAAATATTTTAAAGCATCTAAAGAGCAATTGGATCCTGTTTACAAAGAAATTATTAGATTAATTTATAGAGAAGAGATCCCAAAATGA
SACH_00419	rpl7AE	ribosomal protein L7AE family protein	Translation, ribosomal structure and biogenesis	1	0	1	0	0	1	2.0796	0.309	1.6298	0.7374	0.1406	1.0385	84.6948	273.174	87.4813	87.6533	76.9504	218.941	87.5496	99.8842	101.104	141.99	80.6405	125.235	ATGAGTATAGATCAAATATTAAACTTTTTAGGATTAGCAATGAGAGCTGGTAAAGTAAAAACAGGTGAATCAGTCATTGTTAATGAGATTAAAAAAGGAAATTTGAAGCTCGTTATTGTTGCAAATGATGCGTCTAATAATACAGCTAAATTAATTACAGATAAATGTAAGAGTTACAAAGTTCCATTCAGAAAGTTTGGAAATCGAAATGAATTGGGAATAGCACTTGGAAAAGGTGAGCGTGTTAATGTAGGGATTACTGACCCAGGCTTTGCTAAAAAGTTGCTATCAATGATAGATGAATATCATAAGGAGTGA
SACH_00420	infB	translation initiation factor IF-2	Translation, ribosomal structure and biogenesis	1	0	0	0	0	0	1.4974	-0.2126	0.9843	0.1809	-0.0786	0.247	122.961	418.446	123.435	108.396	102.928	290.266	135.685	143.472	131.838	181.911	122.052	200.072	ATGAGTAAACAAAGAATTTACGAATATGCGAAAGAATTAAATCTAAAGAGTAAAGAGATTATAGATGAGTTAAAAAGCATGAATATTGAGGTTTCAAATCATATGCAAGCTTTGGAAGATGACCAAATTAAAGCATTAGATAAAAAGTTCAAAAAAGAACAAAAGAACGACAATAAACAAAGCACTCAAAATAATCACCAAAAATCAAACAATCAAAACCAAAATAAAGGGCAACAAAAAGATAACAAAAAGAATCAACAACAAAATAATAAAGGCAACAAAGGCAATAAAAAGAATAATAGAAATAATAAGAAAAATAACAAGAATAATAAACCACAAAATCAACCAGCTGCTCCAAAAGAAATACCATCAAAAGTGACATATCAAGAAGGTATTACA…
SACH_00421	rbfA	ribosome-binding factor A (P15B PROTEIN)	Translation, ribosomal structure and biogenesis	1	0	1	0	0	1	1.4313	-0.0828	1.0902	0.7979	0.2831	1.1	252.714	760.151	255.767	191.055	204.221	397.363	237.856	336.701	237.57	366.272	214.08	354.121	ATGAGCAGTATGAGAGCAGAGCGTGTTGGTGAACAAATGAAGAAGGAATTAATGGATATCATCAACAATAAAGTCAAAGATCCTCGAGTTGGTTTTATTACAATTACAGATGTTGTTTTAACAAATGATTTATCGCAGGCTAAAGTATTTTTAACTGTATTAGGTAACGATAAAGAAGTAGAAAATACATTTAAAGCACTTGATAAAGCAAAAGGCTTCATTAAGTCTGAATTAGGTTCTAGAATGCGATTACGTATTATGCCGGAATTAATGTATGAATATGATCAATCAATCGAATATGGTAATAAAATTGAACGAATGATTCAAGATTTACACAAACAAGATAGATAA
SACH_00422	truB	putative tRNA pseudouridine synthase B	Translation, ribosomal structure and biogenesis	0	0	0	0	0	0	0.4759	0.7825	0.4563	-0.4633	0.0787	0.111	31.4326	38.447	26.4589	32.6899	43.2159	53.6599	41.8687	21.4035	34.4727	45.1619	55.2139	44.8209	ATGTATAACGGTATATTACCAGTATATAAAGAACGTGGTTTAACAAGTCATGACGTCGTATTCAAATTGCGTAAAATTTTAAAGACTAAAAAAATAGGGCACACTGGTACGCTTGATCCTGAAGTTGCAGGCGTGTTACCGGTATGTATAGGTAATGCAACGAGAGTTAGTGATTATGTTATGGATATGGGCAAAGCTTATGAGGCAACGGTATCGATAGGCAGAAGTACAACAACTGAAGATCAAATGGGTGATACATTGGAAATGAAGGGTGTACATTCAGCTGATTTCAACAATGACGATATTGACCGATTGTTAGAAAGTTTTAAAGGTATCATTGAACAAATTCCGCCAATGTATTCATCAGTCAAGGTGAATGGTAAAAAATTATATGAATAT…
SACH_00423	ribC	bifunctional protein including riboflavin kinase and FAD synthase	Coenzyme transport and metabolism	0	1	1	0	1	0	0.1401	1.5688	1.0272	0.0593	1.1902	0.9061	50.1029	46.3323	44.799	110.32	48.1853	93.4926	49.7548	40.0858	42.8357	119.82	57.1234	86.5547	ATGAAAGTCATAGAAGTGACACATCCTATACAATCTAAACAGTATATTACAGAGGATGTTGCAATGGCATTCGGATTTTTCGATGGCATGCATAAAGGTCATGACAAAGTCTTTGATATATTAAACGAAATAGCTGAGGCACGCAGTTTAAAAAAAGCGGTGATGACATTTGATCCGCATCCGTCTGTCGTGTTGAATCCTAAAAGAAAACGAACAACGTATTTAACACCACTTTCAGATAAAATCGAAAAAATTAGCCAACATGATATTGATTATTGTATAGTGGTTAATTTTTCATCTAGGTTTGCTAATGTGAGCGTTGAAGATTTTGTTGAAAATTATATAATTAAAAATAATGTAAAAGAAGTCATTGCTGGTTTTGATTTTACTTTTGGTAAA…
SACH_00424	rpsO	30S ribosomal protein S15	Translation, ribosomal structure and biogenesis	1	0	1	0	0	1	2.1998	0.2723	1.3816	0.6409	-0.015	1.2069	2217.63	15169.5	2354.96	2863.47	1582.71	5551.14	2265.99	3379.1	2304.02	2946.9	1529.32	4242.89	ATGGCAATTTCACAAGAACGTAAAAACGAAATCATTAAAGAATACCGTGTACACGAAACTGATACTGGTTCACCAGAAGTACAAATCGCTGTACTTACTGCAGAAATCAACGCAGTAAACGAACACTTACGTACACACAAAAAAGACCACCATTCACGTCGTGGATTATTAAAAATGGTAGGTCGTCGTAGACATTTATTAAACTACTTACGTAGTAAAGATATTCAACGTTACCGTGAATTAATTAAATCACTTGGTATCCGTCGTTAA
SACH_00425	pnpA	polynucleotide phosphorylase/polyadenylase	Translation, ribosomal structure and biogenesis	0	0	0	0	0	0	0.2298	-0.0916	-0.1435	0.5326	-0.4549	0.2885	215.483	299.551	211.61	209.13	149.657	206.121	153.718	220.815	138.759	144.906	157.499	273.009	ATGTCTCAAGAAAAGAAAGTTTTTAAAACTGAATGGGCAGGAAGATCTTTAACGATTGAAACAGGGCAATTAGCTAAACAAGCAAATGGCGCTGTATTGGTTCGTTATGGAGATACAGTCGTGTTATCGACGGCAACGGCATCAAAAGAACCTCGTGATGGAGATTTCTTCCCATTAACAGTGAACTATGAAGAAAAAATGTACGCTGCGGGTAAAATTCCTGGTGGATTTAAAAAGAGAGAAGGACGTCCTGGTGACGATGCAACATTAACTGCGCGATTAATTGATAGACCAATTAGACCTTTATTCCCTAAAGGATATAAGCATGATGTTCAAATTATGAACATGGTATTAAGTGCAGATCCTGATTGTTCACCACAAATGGCTGCAATGATTGGT…
SACH_00426	rnjB	metallo-beta-lactamase family protein	Translation, ribosomal structure and biogenesis	0	0	0	0	0	0	-0.0399	0.0571	-0.0485	0.2835	0.2398	0.0287	258.572	265.963	254.5	282.987	167.451	246.221	224.378	278.892	217.033	450.992	165.994	225.025	TTGAGTTTAATAAAGAAAAAGAATAAAGATATTCGCATTATACCATTAGGCGGTGTTGGCGAAATTGCTAAAAATATGTATATCGTTGAAGTAGACGATGAAATGTTTATGTTAGATGCTGGACTTATGTTTCCAGAAGACGAAATGCTAGGTATTGATATTGTTATACCAGACATTTCATACGTACTTGAAAATAAAGATAAATTGAAGGGTATATTCCTTACACACGGACATGAGCACGCGATTGGTGCAGTGAGTTATGTTTTAGAACAATTAGATGCACCAGTATATGGATCTAAATTGACAATAGCGTTAATTAAAGAAAATATGAAAGCCCGTAATATTGATAAAAAAGTTCGCTACTATACAGTTAATAATGATTCAATTATGAGATTCAAA…
SACH_00427	ftsK	DNA translocase FtsK/SpoIIIE family protein	Cell cycle control, cell division, chromosome partitioning	0	0	0	0	0	0	0.9265	0.1522	0.3083	0.3634	0.7504	0.2163	56.2805	106.321	58.0258	62.8628	62.3615	102.278	55.4429	63.1857	48.5863	101.202	72.0265	94.7661	TTGGCACAAGCAAAAAAGAAATCGACAGCTAAGAAAAAAACAACATCAAAAAAAAGAACAAATTCGAGGAAAAAGAAGAATGATAATCCGATACGTTATGTCATAGCTATTTTAGTAGTTGTATTAATGGTGTTGGGTGTTTTCCAATTAGGAATAATAGGTCGTCTAATTGACAGCTTCTTTAATTATTTATTTGGGTACAGTAGATATTTAACATATATTTTAGTACTCTTAGCAACTGGTTTTATTACATACTCTAAACGTATTCCTAAAACTAGACGAACGGCTGGTTCGATTGTATTGCAAATTGCATTGCTATTTGTATCACAGTTAGTTTTTCATTTTAATAGTGGTATCAAAGCTGAAAGAGAACCTGTACTTTCTTATGTGTATCAGTCA…
SACH_00428		UTRA domain transcriptional regulator	Transcription	1	0	1	0	0	0	1.1139	0.3891	1.0581	0.7184	0.2022	0.9189	53.6888	94.1957	54.9347	56.2723	49.3945	93.2887	46.8003	56.557	41.9607	63.5398	59.2636	88.7987	ATGTCAGAAATGAATGCGGTATATAACGTTAAACAATACATTTTAAATTTGATTAAGCAAAATAAATTGGAATATGGTGACCAACTTCCAAGTAATTTATCAATTGCCAGAGAATTAAATGTAAAAACCGACGATGTTTATGAAGCAATTCAGGCATTGATTACTGAACAAGTCATTAAAGATAATTTTGAAGAGGGCACAAGTGTTAAGTCACTGCCCCCTTTCTTTTATCCATTGAATGAACTTATAAGTATTGGGCAAATGATTAAAAATGCAGGATTTGAATGCGGAACTGAATACTTAAATTTTGATGAGCAACCAGCAACTATGTTAGATGCAAATTTGTTGAGCGTTGAAGAAGGATATTCAGTAACCATTATAGAACGATTACGAACTGCC…
SACH_00429	ymfF	processing proteinase-like protein pqqL	Post-translational modification, protein turnover, and chaperones	0	0	0	0	0	0	0.9137	0.3064	0.8235	0.6103	0.1883	0.8412	47.9052	75.3746	47.7658	50.2268	38.2018	63.1922	42.2671	53.3476	35.6998	49.1236	44.7893	66.0037	TTGAGTAGACAATCTCAACCAAATATACATATCAAAGTTTCACCAACAACTAAATTTAAAACAACTACTATAGTTTTTAAATTTATGGCACCTTTAGAATATGACACAATAACAGGTAGATCATTATTAAGCAAATTATTAGTTCGAGCAACTAAGAAATGGCCAACCGATAAGTCATTTAATAATCACTTAGCCGATTTATATGGTGCGTATGTGAATAGTACAATTTCAAAATTCAAAGATCAGCATGTCATTACATTTTCATTAGAAATTGTTAATGAACGTTATTTAAGAAACGGTGAATCATTATTTAATCAAGGATTAGATTTATTACAAGAAATCATTTGGAATCCATTAATTGAAAATAAAGCATTCAATGATAATTTTGTTAACCAAGAG…
SACH_00430	ymfH	zinc-dependent peptidase M16 family	Post-translational modification, protein turnover, and chaperones	0	0	0	0	0	0	0.9397	0.4704	0.9771	0.7702	0.3175	0.9205	51.3701	77.7695	52.0153	62.4042	42.9567	83.9716	46.5807	67.641	41.3915	63.5506	53.07	85.3563	ATGAAAGAGCGTTATTATGAATTAATAGACGAAAGAGTATTCGAACAAGAATTAGAAAATGGTTTACGATTATTTATTATCCCCAAACCAGGTTTTCAAAAGACATTTGTCACTTACACTACACAATTTGGTTCATTAGATAATCAATTCAAACCCATTGGACAAGACCAATTTGTTACTGTACCTGATGGAGTTGCTCACTTTTTAGAACATAAATTATTTGAAAAAGAAGAAGAAGACTTATTTACTGCGTTTGCTGAAGATAATGCACAAGCAAATGCGTTTACAAGCTTTGATCGTACAAGCTACTTGTTCAGTGCAACTGATAATATTGAAAACAACATTAAACGTTTACTTACAATGGTTGAAACGCCTTATTTTACAAAAGAAACTGTTGAT…
SACH_00431		putative 3-oxoacyl-acyl carrier protein reductase	Multiple Categories	0	0	1	1	0	1	0.9653	0.6973	1.109	1.0522	0.3242	1.1298	64.8488	104.841	64.0989	84.7418	57.8322	112.031	59.3537	92.3692	53.3874	82.7574	73.4378	128.097	ATGAAAGCATTAGTATTAGGTGGTTCTGGTTCAATTGGTTCTGAGATAGTCAAACAATTATTAACTGATGGATTTGAAGTTTATGTGCAATATTATCGTACTGATATAAATGAATTAACTAGCAAATTTAATGATGACAAAGTGCATTTTATACAAGCGGATTTATCTCAAACAATTGATATTGACAAAACATTTGGTGACATTAAATCATTAGACTGTTTAATATATGCAAGTGGTCAGTCTTTATATGGTGTTTTACAAGATATGAAAGACCATGATATTGATGCATGTTATCAGTTAAATGTCTTGCAATTAATTCGATTATGTAGATATTTCGTTGATGTTTTACGTCAAAGTGACAATGGAAGAATTATTGTAATTTCATCAATTTGGGGTGAG…
SACH_00432	ymfK	amino acid-binding ACT protein	Function unknown	0	0	0	0	0	0	0.4407	0.0579	0.6501	0.6085	-0.014	0.799	124.01	146.438	123.044	109.988	94.7602	145.694	104.079	135.684	84.2281	103.923	107.154	160.15	ATGACAGTTGCAGAGAAAAAAGAATGGTACTTAGAATACGAAATTGAAATTAATAGACCGGGTCTTTTAGGTGATGTATCTAGTTTATTAGGTATGTTAGGTATAAGTATTGTTACAATTAATGGTGTTGATCAAGGTAAACGAGGCCTTTTAATTAAAACAGACAATCTTGAAAAAGTTGAACGTTTTGAGCAAATAGCTCGTGGTATAAATGAAATTGAAATAACAAAGCTTAAAAAACCAGAATTAAGAGACCGTCTTGCAGTTAGACATGGTAGATATATTGAGCAAGATGCAAAAGATAAGAAAACCTTTCGATTTGAGCGTGAAGATTTAGGCTTGTTAGTAGACTTTTTAGCTGAATTGTTCAAAGAAGAAGGTCATAAGTTGATTGGCATT…
SACH_00433	rodZ	Cro/CI family transcriptional regulator	Cell cycle control, cell division, chromosome partitioning	0	0	0	0	0	0	0.4057	0.136	0.699	0.7494	-0.2394	0.8945	210.874	250.477	204.821	175.693	152.559	222.427	165.934	213.319	149.936	163.489	171.696	247.089	TTGAAAACGGTCGGTGAAGCGCTAAAAGGTAGACGTGAAAGGTTAGGAATGACTTTAACAGAATTAGAGCAACGTACTGGAATTAAACGTGAAATGCTAGTGCATATTGAAAATAATGAATTCGATCAACTACCGAATAAAAATTACAGCGAAGGATTTATTAGAAAATATGCAAGCGTAGTAAATATTGAACCTAACCAGTTAATTCAAGCTCATCAAGATGAAATTCCATCGAACCAAGCCGAATGGGACGAAGTAATTACAGTTTTCAATAATAATAAAGACTTAGATTATAAGAGTAAATCAAAAGAGCCAATACAATTATTAGTAATCATGGGTATTACAGTTTTAATAACTTTATTGTTATGGATCATGTTAGTTTTAATATTTTAA
SACH_00434	pgsA	putative CDP-diacylglycerol--glycerol-3-phosphate 3-phosphatidyltransferase	Lipid transport and metabolism	0	0	0	0	0	0	0.2432	0.23	0.7646	0.6697	-0.0314	0.9428	159.845	163.248	142.71	140.251	105.694	165.107	118.727	158.828	106.459	132.621	126.605	198.961	ATGAATATTCCGAACCAGATTACGGTTTTTAGAGTAGTGTTAATACCAGTTTTTATATTGTTTGCGTTAGTTGATTTTGGATTTGGCAATGTGTCATTTCTAGGAGGATATGAAATAAGAATTGAGTTATTAATCAGTGGTTTTATTTTTATATTGGCTTCCCTTAGCGATTTTGTTGATGGTTATTTAGCTAGAAAATGGAATTTAGTTACAAATATGGGGAAATTTTTGGATCCATTAGCGGATAAATTATTAGTTGCAAGTGCTTTAATTGTACTTGTGCAACTAGGACTAACAAATTCTGTAGTAGCAATCATTATTATTGCCAGAGAATTTGCCGTAACTGGTTTACGTTTACTACAAATTGAACAAGGATTCGTAAGTGCAGCTGGTCAATTA…
SACH_00435	cinA	competence/damage-inducible protein	Coenzyme transport and metabolism	0	0	0	0	0	0	-0.2455	-0.4744	-0.1337	-0.1927	-0.2237	-0.0986	31.018	22.4359	32.4131	17.4975	35.4862	28.5444	28.3268	17.1374	26.2823	28.8558	37.8201	26.2804	ATGTCAATTGCCATTATTGCTGTAGGCTCAGAACTATTGCTAGGTCAAATCGCTAATACCAATGGACAATTTCTATCTAAAGTATTTAATGAAATTGGACAAAATGTATTAGAACATAAAGTTATTGGAGATAATAAAAAACGTTTAGAATCAAGTGTACGTCATGCGTTAGAAAAATATGATACTGTTATTTTAACAGGTGGCTTAGGTCCTACGAAAGATGACTTAACGAAGCATACAGTGGCCCAGATTGTTGGTAAAGATTTAGTTATTGATGAGCCTTCTTTAAAATATATTGAAAGCTATTTTGAGGAACAAGGACAAGAAATGACACCTAATAATAAACAACAGGCTTTAGTAATTGAAGGTTCAACTGTATTAGCAAATCATCATGGCATG…
SACH_00436	recA	recombination protein RecA	Replication, recombination and repair	0	0	0	0	0	0	-0.9391	0.3746	-0.4678	0.1615	0.3932	0.0964	471.31	267.003	432.904	617.134	286.124	299.196	332.319	351.789	310.743	642.927	313.662	458.392	TTGGATAACGATCGTCAAAAAGCTTTAGATACAGTAATTAAAAATATGGAGAAATCTTTCGGTAAAGGTGCCGTAATGAAGTTGGGTGACAATATAGGTCGCCGAGTTTCAACTACATCAACTGGTTCAGTTACATTAGATAATGCGCTAGGTGTAGGTGGCTATCCTAAAGGACGAATTATTGAAATTTATGGTCCTGAAAGTTCTGGTAAGACAACAGTAGCGCTTCACGCTATTGCTGAAGTTCAAAGTAATGGCGGGGTGGCAGCATTTATCGATGCTGAACATGCTTTAGACCCAGAATATGCTCAAGCATTAGGCGTAGATATCGATAATTTATATTTATCGCAACCGGATCATGGTGAACAAGGTCTTGAAATCGCCGAAGCATTTGTTAGA…
SACH_00437	rny	phosphodiesterase	Translation, ribosomal structure and biogenesis	0	0	0	0	0	0	-0.3763	-0.9095	-0.6839	0.3331	0.1438	-0.6324	378.545	361	351.319	204.335	220.672	203.925	250.29	326.282	223.092	394.068	220.007	190.446	GTGAATTTATTAAGCCTCCTACTCATTTTGCTGGGGATCATTCTAGGAGTTGTTGGAGGGTATGTTGTTGCCCGAAATTTGTTGCTTCAAAAGCAATCACAAGCTAGACAAACTGCCGAAGATATTGTAAATCAAGCACATAAAGAAGCCGACAATATCAAAAAAGAGAAATTACTTGAGGCAAAAGAAGAAAACCAAATCCTAAGAGAACAAACTGAAGCAGAACTACGAGAAAGACGTAGCGAACTTCAAAGACAAGAAACCCGACTTCTTCAAAAAGAAGAAAACTTAGAGCGTAAATCTGATCTATTAGATAAAAAAGATGAGATTTTAGAGCAAAAAGAATCAAAAATTGAAGAAAAACAACAACAAGTAGATGCAAAAGAGAGTAGTGTTCAA…
SACH_00438		hypothetical protein	Function unknown	-1	-1	-1	0	-1	0	-3.1602	-1.2025	-1.1222	0.2538	-1.0629	-0.7577	1501.26	172.034	904.814	310.089	956.925	397.264	996.693	990.672	649.585	409.287	1022.14	479.971	ATGTCTATTAATATTGATCCAGAAAAATTTGCAGAATTAGTAGTTATGTCTAACCCATCAAAATTCGAAGATGCAGAGGATATAGCTAAAGAAAGTTTAAAGCTTTACATTAATGCATATCGTTTAGCAGAGAGATATTCAACAATTGCAACAAATTGTTATGATACTGCAGAAGTTATAAAAGAATTAAAGAAAACAGATTTACAATTAAAATAA
SACH_00439	ymdB_1	ABC superfamily ATP binding cassette transporter binding protein	Multiple Categories	0	-1	0	0	0	0	0.3734	-1.1006	-0.303	0.3826	-0.9609	-0.2562	103.954	122.441	111.747	41.4491	89.8672	67.1755	71.3263	74.4675	66.0655	42.9287	98.1243	64.049	ATGAGAATAATGTTTATAGGGGATATCGTAGGTAAAATTGGACGAGACGCAATTGAAACGTACATACCTCAACTGAAGCAAAAGTATAAACCAACAGTTACAATTGTAAATGCTGAAAATGCAGCACATGGTAAAGGTTTGACTGAAAAAATATATAAACAATTACTAAGAAATGGTGTAGATTTCATGACTATGGGTAATCACACATATGGTCAACGTGAAATTTATGATTTTATAGATGAAGCTAAACGACTAGTAAGACCAGCGAATTTTCCGGATGAAGCGCCGGGAATTGGTATGAGATTTATACAAATTAATGATATTAAACTTGCAGTTATTAATCTGCAAGGAAGAGCGTTTATGCCAGATATTGATGATCCTTTTAAAAAGGCAGATCAA…
SACH_00440	porA	pyruvate flavodoxin/ferredoxin oxidoreductase domain-containing protein	Energy production and conversion	0	0	0	0	0	0	-0.1619	-0.7297	-0.3429	-0.1248	-0.136	-0.4067	53.1269	42.6972	48.1539	24.1587	53.7273	42.0458	38.8561	29.5607	29.7187	33.6633	64.8469	42.9006	ATGAAACCACAATTATCGTGGAAAGTTGGCGGTCAACAAGGCGAAGGTATTGAATCAACTGGGGAAATCTTCGCTACGGCTATGAATAGAAAAGGATATTATTTATATGGATATAGACATTTTTCAAGTCGTATCAAAGGTGGACATACGAATAATAAAATTAGAGTTTCTACGACGCCTGTTCATGCAATTAGTGATGATTTAGATATTTTGATTGCATTTGACCAAGAAACAATTGATGTTAACCATCATGAAATGAGAGAAGACAGTATCATTTTAGCTGATGCCAAGGCTAAACCTGTGAAACCAGAAGGATGTCATGCACAGCTTATTGAATTACCTTTTACAGCAACCGCTAAAGAATTAGGTACAGCATTAATGAAAAACATGGTTGCAATA…
SACH_00441	porB	2-oxoglutarate ferredoxin oxidoreductase subunit beta	Energy production and conversion	0	0	0	0	0	0	-0.0149	-0.7999	-0.347	0.1573	-0.2622	-0.2344	85.9428	72.394	83.8366	37.9534	83.1633	60.8564	62.1042	54.8304	48.6308	50.567	87.7431	60.633	ATGGCGACATTTAAAGATTTTAGAAATAATGTTAAGCCTAACTGGTGCCCTGGATGTGGCGATTTCTCAGTACAAGCTGCAATTCAAAAAGCAGCCGCAAATATAGGGTTAGAACCTGAAGAAGTAGCTATCATCACCGGTATAGGATGTTCTGGCCGTCTTTCAGGATATATTAATTCTTATGGCGTTCACTCTATTCACGGACGTGCATTACCTTTAGCTCAAGGTGTAAAAATGGCGAATAAAGATTTAACTGTTATTGCATCTGGAGGAGATGGTGATGGTTATGCTATAGGTATGGGGCATACAATCCATGCTTTAAGAAGAAATATGAACATGACGTATATAGTCATGGATAATCAAATTTATGGTTTGACAAAGGGACAAACATCGCCGTCA…
SACH_00442		IS30 family transposase ISSau1	Replication, recombination and repair	0	0	0	0	0	0	0.0058	0.2322	-0.0233	0.2697	0.4912	0.0155	36.3786	30.4328	33.9166	30.3351	50.0596	41.6052	37.474	26.9551	32.7292	56.5689	60.0248	42.2081	ATGAGCTATAACCATCTTACACTAACTGAACGCGCACGTATAGAGGTTTTACGTCAAGAAAATTATTCTTTAAGATCTATTGCACGTAAATTAAAACGATCTGTATCTACTATCTCACGTGAAATTAGTAGGAATAATTTAAATCAGTCGTATCAAGCTGAAACAGCTCAAAAAAATTATGAAACCAAAAGAAAACTTTGTGGTCGTCCTACTCGATTTACTCCAGAACTTGGTAATATCATTAAATATTATTTAAAATGCCACTGGTCTCCTGAACAAATCGTAGGTCGTCTATTACAAAATCAAATCTGTTTTAAAACCATCTATCGATGGATTAACTCTAATATGATTAATTTCGAACTTATTTCATGCCTTCGTCAAAAAGGAAAAAGACAGAAA…
SACH_00443	yqgV_1	Thiamine-binding protein	Function unknown	0	0	0	1	0	0	0.197	-0.2462	0.1429	1.0938	-0.2119	0.1671	71.0233	69.6991	71.132	42.8988	52.7467	45.2534	54.7122	75.6061	45.8028	49.2009	69.049	56.2159	ATGAAAGACACATTAATGAGTATACAAATAATTCCTAAAACACCAAACAATGACAATGTTATACCTTACGTAGACGAGGCGATTAAAATAATTGACGAATCTGGTTTACATTTTAGAGTAGGTCCGTTAGAAACGACAGTACAAGGAAATATGAATGAATGTTTAATTTTAATACAATCATTAAATGAACGAATGGTGGAACTTGAATGTCCAAGTATTATTAGCCAAGTTAAGTTTTATCATGTGCCAGACGGCATCACTATTGAAACTTTAACTGAAAAATATGATGAATAA
SACH_00444	miaB	(dimethylallyl)adenosine tRNA methylthiotransferase	Translation, ribosomal structure and biogenesis	0	0	0	0	0	0	0.4413	-0.782	-0.3477	0.7728	-0.707	0.1811	79.2553	92.8536	77.8609	39.4938	60.681	47.2801	61.6547	94.423	54.3401	40.823	63.1335	62.5487	GTGAACGAAGAACAAAGAAAAGCAAGTTCTGTAGATGTTTTAGCTGAGAGAGATAAGAAAGCAGAAAAAGATTATAGTAAATATTTTGAACATGTTTATCAACCGCCTAATTTAAAAGAAGCGAAAAAAAGAGGTAAACAAGAAGTTCGTTATAATAGAGATTTCCAAATTGATGAAAAATATCGCGGTATGGGGAACGAGCGTACATTTTTAATTAAAACATATGGATGTCAAATGAATGCACATGACACTGAGGTCATTGCTGGTATACTTGAAGCATTAGGCTATCAAGCAACGACTGATATTAACACTGCAGATGTTATTTTAATTAATACATGTGCGATTAGAGAAAATGCCGAGAACAAAGTGTTTAGTGAAATTGGTAATTTGAAGCATTTG…
SACH_00445	ymcA	putative protein YmcA	Signal transduction mechanisms	0	0	0	0	0	0	0.4716	-0.3557	0.1748	0.8259	-0.8577	0.5915	190.707	240.211	191.311	111.305	136.899	134.897	159.854	213.858	142.219	97.9704	132.236	152.493	ATGTATAATAAAGATGACGTGTTGAAACAAGCGGATAATATTGCAAATAAAATTAAAAATTTGGATACTATCAAAACTTATCAACAAATTGAAGCACAGATTCATCAGAACCAAACGATAAAGACTAAAATGGATATGTTAAAAAAGCATCAAAAACAAGCAGTAAACTTTCAAAATTACGGGAAACAAAATGCGCTAGAACAGTCGGAACATACCATTCAAAGTATAGAAGCAGAAATAAATACATTGCCCATAGTTGAACAGTTTCAAGCTTCACAATATGAAGCGAATCAATTATTGAAAATGTTTGTATCAACAATGGAAACACGTTTAAATGACCATAATAAAGCCAAACATAGTGATTAA
SACH_00446	thiW	putative thiamine-precursor transporter protein (ThiW)	Function unknown	0	0	0	0	0	0	0.435	-0.4196	0.0262	0.797	-0.7599	0.4087	136.688	158.379	151.914	88.0786	124.108	112.45	110.805	151.885	108.605	80.0858	147.141	149.362	ATGAAATCAAGAAAACTGGCTATAACTGCACTTTTAATTTCAATAAATGTTGTATTAAGCAGTATTATCATCATTCCTCTAGGACCAGTTAAGGCAGCACCAGTACAGCATTTTGTAAATGTATTAAGTGCGGTCATAGTAGGTCCTTGGTATGGATTAGCTCAAGCGCTTATATCATCAATTTTAAGAGTTCTTTTTGGAACTGGTACAGCTTTTGCATTTCCGGGTAGTATGATTGGAGTTTTATTGGCTAGTATGTTTTACATATATCGTAAACATATATTCATGGCCGCGGTCGGTGAAGTACTTGGAACTGGTGTCATCGGAAGTTTAATTTGTATACCATTAGCATATTTCCTTGGGCTTCAAGACTTCTTCATTAAACCGTTAATGATTACG…
SACH_00447	mutS_1	DNA mismatch repair protein MutS	Replication, recombination and repair	0	0	0	0	0	0	0.4471	-0.8474	-0.0831	0.1378	-0.8165	-0.3549	29.8211	36.2096	31.1326	14.4152	35.5215	34.167	29.9813	28.4264	25.2492	17.6534	45.7915	33.2802	ATGTCTAATGTTACACCAATGATGCAGCAATATTTAAAAATAAAATCAGAATACCAAGATTGCTTATTATTTTTTAGACTAGGTGATTTCTATGAAATGTTTTATGAAGATGCCAAGGAGGCATCACGTGTACTTGAAATTACTTTAACTAAAAGAGATGCTAAAAAAGAAAATCCAATTCCGATGTGTGGTGTTCCGTATCATTCTGCAGATAGTTATATAGATACACTTGTTAATAATGGATATAAAGTAGCTATTTGTGAACAGATGGAAGATCCGAAACAAACGAAAGGTATGGTTAGACGTGAGGTAGTAAGAATTGTGACTCCAGGAACTGTGATGGAGCAAGGTGGTGTAGATGATAAACAAAATAACTATATTTTAAGTTTTGTTATGAAT…
SACH_00448	mutL	DNA mismatch repair protein MutL	Replication, recombination and repair	0	0	0	0	0	0	0.7021	-0.3534	0.3388	0.3144	-0.5558	0.0658	29.3144	41.8518	28.5801	18.6357	32.7508	39.4459	29.8471	30.9256	25.0815	21.0875	41.344	34.234	ATGGGGAAAATTAAAGAACTCCAAACCTCATTAGCAAATAAAATCGCAGCAGGTGAAGTAGTTGAAAGACCGAGTTCTGTTGTGAAAGAACTGTTGGAAAATGCTATAGATGCAGGCGCTACAGAAATAAGCATTGAAGTAGAGGAATCTGGCGTCCAATCTATTCGCGTAGTCGATAATGGAAGCGGAATTGAAGCGGAAGACTTAGGATTAGTATTTCATAGACATGCGACTAGTAAGTTAGATCAAGATGAAGATTTATTTCATATTAGGACATTAGGATTCCGTGGTGAAGCACTAGCCAGTATTTCATCAGTTGCTAAAGTAACATTGAAGACTTGCACGGATAATGCTAATGGAAATGAAATATATGTAGAAAATGGTGAAATATTAAATCAT…
SACH_00449	glpP	putative glycerol uptake operon antiterminator regulatory protein GlpP	Transcription	0	0	0	0	-1	0	0.913	-0.4099	0.4794	0.7304	-1.0295	0.4665	60.8	102.094	63.1188	36.1049	61.0641	72.2722	57.5391	67.0842	57.6021	35.3129	66.0564	63.2361	TTGAATAACAACATATTGCCTGCCATAAGAAACATTAAAGATTTAGAGAAACTGATTAAAACAGATTATAAAATGTGTGTTCTTCTAGATATGCATATAGGACATATTAAAAGTATTATGGAATTGCTGAAGCAAAATCATATAGAGTGTTTTATTCATATAGATTTGATAAAAGGTTTAAGCCACGATGAATTTGCAAGTGAATTTATTATTCAGCAATACAAGCCAAAAGGTATTGTATCGACTAAATCTAAAGTAATAAAAAAAGCGAAATCATTAAATACTTTAACGATTTTTAGAGTGTTTATTATTGATAGTCAAGCATTGAAACGCAGTATAGATTTGATAAAAAAAGTTGAACCTGATTTTGTTGAAGTACTTCCAGGTGTTGCGAGTAAA…
SACH_00450	glpF	MIP family major intrinsic protein channel protein	Carbohydrate transport and metabolism	-1	-1	-1	-1	-1	-1	-3.0043	-3.9761	-2.0273	-2.3384	-3.1781	-2.908	726.868	102.046	627.846	36.1699	452.046	139.511	349.368	59.4482	247.341	35.0305	420.168	59.473	ATGAATGTATATTTAGCAGAATTCCTAGGAACTGCAATCTTAATCCTTTTTGGTGGTGGCGTTTGTGCCAATGTCAATTTAAAGAGAAGTGCTGCGAATGGTGCTGATTGGATTGTCATCACAGCTGGATGGGGATTAGCGGTTACAATGGGTGTGTATGCTGTCGGTCAATTCTCAGGTGCACATTTAAACCCAGCGGTGTCTTTAGCTCTTGCATTAGACGGAAGTTTTGATTGGTCATTAGTTCCTGGTTATATTGTTGCTCAAATGTTAGGTGCAATTGTCGGAGCAACAATTGTATGGTTAATGTACTTGCCACATTGGAAAGCGACAGAAGAAGCTGGCGCGAAATTAGGTGTTTTCTCTACAGCACCAGCTATTAAGAATTACTTTGCCAAC…
SACH_00451	glpK	glycerol kinase	Nucleotide transport and metabolism	-1	-1	0	-1	-1	-1	-1.9862	-3.371	-0.7699	-2.1439	-2.3275	-1.6866	183.497	46.8177	158.646	13.4123	99.2783	66.5485	94.3235	17.2044	70.0617	16.886	105.329	29.8388	ATGGAAAAATATATTTTATCTATAGACCAAGGAACAACAAGCTCAAGAGCGATTTTATTCAATCAAAAAGGGGAAATTGCAGGGGTAGCACAACGTGAGTTTAAGCAATATTTTCCACAATCAGGTTGGGTTGAACATGATGCAAATGAAATTTGGACATCTGTGTTAGCTGTAATGACGGAAGTAATTAATGAAAATGATGTTAGAGCTGATCAAATTGCAGGTATCGGTATTACAAACCAACGTGAAACAACGGTTGTTTGGGACAAACATACTGGTCGCCCAATTTATCACGCAATTGTTTGGCAATCACGTCAGACACAATCAATTTGTTCAGAATTAAAACAACAAGGATATGAACAAACATTTAGAGATAAGACAGGATTACTTTTAGATCCG…
SACH_00452	glpD	DNA-directed DNA polymerase III subunit gamma and tau	Energy production and conversion	-1	-1	1	-1	0	-1	-2.3506	-1.6005	1.8656	-2.059	-0.2996	-1.0833	154.505	32.5257	124.234	37.4404	94.6327	478.953	112.879	22.4894	79.3417	74.0402	104.439	47.3581	ATGGCATTGTCTACTTTTAAGAGAGAACATATTAAAAAGAATTTAAGAAATGATGAATATGATTTAGTAATTATTGGTGGCGGTATTACAGGTGCAGGTATTGCACTAGATGCGAGCGAAAGAGGAATGAAAGTTGCATTAGTTGAAATGCAAGACTTTGCACAAGGAACAAGTTCAAGATCTACAAAATTAGTCCATGGTGGTTTACGTTACTTAAAACAATTCCAAATTGGAGTAGTTGCCGAAACTGGTAAAGAACGTGCGATTGTTTATGAAAATGGGCCTCATGTTACGACTCCAGAGTGGATGCTTTTACCAATGCATAAAGGTGGAACATTTGGTAAATTCTCAACATCAATTGGTTTAGGAATGTATGATCGTTTAGCAGGTGTTAAAAAG…
SACH_00453	ytpA	alpha/beta hydrolase	Lipid transport and metabolism	0	0	0	0	0	0	-0.2503	0.0235	0.5914	-0.0463	0.0289	0.0598	16.7092	9.9154	15.9142	11.0614	23.682	30.3215	14.0754	8.142	10.146	14.83	23.8543	15.9937	ATGATGACTGAAAAACAATTTAAATTAACTGTACAAGATAATACGAATATTGAAGTTAAAGTGAATTTTACAGATGTAGATTCAAAAGGAATTATTCATATATTTCATGGTATGGCTGAACATATGGAACGTTACGATAAATTAGCACATGCACTTTCAAAGGATGGCTTCGATGTGATACGTCATAATCATCGAGGACATGGTATTAATATTGATGAATCAACAAGAGGGCATTACGATGATATGAAACGAGTTATCGGTGATGCCTTTGAAGTAGCGCAAACAGTGAGAGGCAATGTTGATAAACCATACATTATAATCGGACATTCAATGGGATCCGTTATAGCTAGATTGTTTGTAGAAACATATCCGCAATATGTTGATGGTCTAATTTTAAGT…
SACH_00454	miaA	putative tRNA delta 2-isopentenylpyrophosphate transferase	Translation, ribosomal structure and biogenesis	0	0	0	0	0	0	0.5991	0.0569	0.5518	0.4359	-0.2836	-0.139	17.6863	20.7299	17.7621	13.4699	19.5449	23.6442	15.4797	13.4018	12.5133	15.0985	25.2856	15.5378	ATGAATAAAATTAAGCCTTTTATTGTAGTAATTGTGGGGCCAACTGCTTCAGGTAAAACAGAGCTTAGCATCGAACTCGCGAAGCGTATCAATGGTGAAATCATAAGCGGTGACTCTATGCAAGTCTACAAGCATATGAATATTGGAACTGCAAAAGTAACACCTGAAGAAATGGATGGTATTCCACATCATTTAATTGATATCTTGAATCCTGATGATACATTTTCAGCATATGAATTCAAGCGATTAGCAGAAGATTTAATTACTGATATAACGAATAGAGGTAAAGTTCCAATCATAGCAGGTGGAACAGGCTTATATATTCAATCATTAATATATAATTATGAATTAGAAGATGAAACAGTTACACCTGCACAATTATCCGTAGTTAAACAAAAG…
SACH_00455	hfq	RNA chaperone host factor-1 protein	Translation, ribosomal structure and biogenesis	0	0	0	1	0	0	0.6562	0.1597	0.9424	1.1886	-0.5352	0.5443	146.874	160.57	125.264	99.3028	93.3588	149.648	100.783	129.572	102.208	99.7535	90.601	95.3873	ATGATTGCAAACGAAAACATCCAAGACAAAGCACTAGAGAATTTTAAAGCAAACCAAACTGAAGTAACTGTATTCTTTCTAAACGGTTTCCAAATGAAAGGTGTTATTGAAGAATACGACAAGTATGTCGTAAGCTTAAATTCTCAAGGCAAACAACACTTGATTTACAAACATGCGATCAGCACTTATACAGTAGAAACTGAAGCTCAAGAATCTACTGAAAGTGAAGAATAA
SACH_00456	bsaA	putative glutathione peroxidase	Post-translational modification, protein turnover, and chaperones	-1	0	0	0	1	0	-1.1479	0.636	-0.2543	-0.2998	1.5033	0.3034	115.83	44.5168	83.0743	95.0752	89.0825	63.1057	87.8091	48.8424	63.0743	232.151	109.666	99.9578	ATGGAGACAATTTATGATTTTGTAGTAGAAACAAATAAAGGTGTTACTTACAAATTAGATGCATATAAAGGTGACGTTATGCTAATTGTCAATACAGCTAGCGAATGTGGCTTTACTTCACAATTCGAAGGTTTGCAATCATTATACGAGAAATACAAAGATCAAGGGTTTGTAATTCTAGGTTTCCCTTGTAATCAATTTGGTGGCCAAGAACCTGGATCAGGCGAAGAAGCAGCTCAAAACTGTAAATTAAACTATGGTGTTACCTTCCCTATGCATCAAAAAATAGACGTAAAAGGGGAACATCAATTACCTTTATTTAGATATTTGACTGCGGCACAACATGGATTCTTTAATAAGAAAATCAAATGGAATTTCACTAAGTTTTTAGTGGATCGT…
SACH_00457	hflX	GTPase HflX	Translation, ribosomal structure and biogenesis	1	0	0	0	0	0	1.4059	-0.1196	0.1394	0.242	-0.0185	-0.156	14.8484	31.4226	15.5289	9.9707	23.2739	22.0368	15.0878	11.5556	12.8795	16.1806	30.4774	19.9279	ATGGCTCAGCAACAAATTCATGATACTAAAAATAAACTAGAAAAAGCTGTATTAGTCGGTGTACATGCTCAAGATGATAAGCAATTTAATTTTGAGTCTACAATGGAGGAATTATCATCTTTATCAGAGACTTGCCAACTTGAAGTGTTGGGTCAAATTACTCAAAACAGAGATCGTGTAGATCGCAAATATTATGTTGGTAAAGGTAAAATTGAAGAAATTCAAGCATTTATTGAGTTCAAAGATATTGATGTAGTCATCACAAATGATGAATTAACGACTGCACAATCCAAATCACTAAATGAAGCTTTAGGTGTAAAAATTATTGATAGAACTCAGTTGATTCTTGAAATATTTGCATTAAGAGCAAGAAGTAAAGAAGGTAAATTGCAAGTAGAG…
SACH_00458	ynbB	cystathionine beta-lyase aluminum resistance protein	Inorganic ion transport and metabolism	1	0	0	0	0	0	1.2208	-0.024	0.2352	-0.0519	0.2249	-0.0718	27.0785	55.9654	26.0481	19.291	40.9344	44.2009	27.0902	18.7356	22.215	33.3201	54.0728	40.7234	ATGAAAGATATAAGTAAGATAGTAGCTGACGTCGAATCAACGTTAGCACCATATTTTAAAGAAATTGAAGAAACTGCATATATTAACCAAGAAAAAGTATTAAATGCATTTCATCATGTCAAAGCAACCGAAAGTGATCTACAAGGATCAACAGGATACGGGTATGATGATTTTGGACGTGATCATTTAGAAGAAATATATGCGCAGGCATTTAAAGCAGAAGATGCAATTGTTCGCCCACAAATTATTTCAGGTACGCATGCGATTACTATTGCATTACAAAGTTTATTAAAACATGGTGATGAATTAATTTATATAACGGGAAGTCCATATGACACTTTACTTGAAGTCATTGGTGTAAACGGAAATGGTATTGAAAGTTTAATGGAGCACGGCGTA…
SACH_00459	glnR	MerR family transcriptional regulator	Transcription	1	1	0	1	0	1	1.1221	1.722	0.3356	1.429	0.6347	1.572	546.093	1295.05	523.837	1594.87	414.411	533.78	297.674	693.511	363.605	685.063	268.633	695.694	ATGATATCGAATGATGCAATCAGACGAAATATGGCTGTCTTCTCTATGAGTGTAGTAAGTAAGTTAACGGATTTAACGCCAAGGCAAATACGTTACTATGAAACACATGAACTCATCAAACCTGAAAGAACAGAAGGTCAAAAACGTCTGTTCTCACTCAATGATTTGGAAAGATTACTAGAAATTAAATCATTATTAGAAAAAGGATTTAATATCAAAGGGATTAAACAAATCATTTATGACTCACAAGAGCATTTAACAACAGATGAACAAGAGATAAGAAAAAAGATGATTGTAGATGCCACGCAAAAGCCTATTGGAGAAACTTTGCCAATAAATCGTGGTGATTTATCCCGATTTATTAAATAA
SACH_00460	glnA	glutamine synthetase type I	Amino acid transport and metabolism	0	1	0	1	0	1	0.6152	2.075	0.134	1.0728	0.7765	1.1583	328.456	583.951	283.388	1408.11	218.166	371.149	184.057	372.389	200.838	560.439	175.609	524.18	ATGCCAAAACGTACTTTCACTAAAGACGACATTCGTAAATTTGCAGAAGAGGAAAATGTAAGATATTTAAGATTACAATTCACTGATATTTTAGGAACAATTAAAAATGTTGAAGTGCCTGTAAGCCAATTAGAAAAAGTACTTGATAACGAAATGATGTTTGACGGTTCTTCTATCGAAGGTTTCGTACGTATCGAAGAATCAGATATGTACTTACATCCAGATTTAGATACTTGGGTAATCTTCCCATGGACTGCTGGACAAGGTAAAGTTGCACGTTTAATTTGTGATGTATATAAAACAGATGGAACACCATTTGAAGGGGATCCTCGTGCAAACTTAAAACGTGTATTAAAAGAAATGGAAGATTTAGGCTTCACAGACTTTAACCTAGGGCCT…
SACH_00461		hypothetical protein	Function unknown	0	0	0	0	0	0	1.6991	0.911	-0.3786	0.6211	-0.5732	-0.0802	12.7349	58.8638	14.2421	28.3879	54.0549	30.7822	9.0487	8.5753	18.7893	21.0372	57.9581	23.1716	ATGACAAGAGAATTAAGGAAAAAATTAACTCTCTATCTTAACATTGCAACTTTAATATTATTTATTATTAATTTAACAAGAAAAAAATAA
SACH_00462		hypothetical protein	Function unknown	0	0	0	0	0	0	0.5502	0.1445	0.0599	0.6831	0.299	0.0527	126.726	150.274	162.964	134.314	188.633	150.634	131.871	113.883	126.749	214.043	184.019	117.378	ATGAATGAGATTGAAACTATTATAAGTGAAATAGAAAAGTTATTAACTAACAATACACCATATAGTATTTCAAAAAACTCAGGTGTACCACGTCAAACAGTTACTGATTTAAAGGTAGGTAATACTAAAATAAAGGATGCCAAATTTAAAACAATAATCAAGTTATACGAGTATCAAAAGTTGTCAGAAAATAATTCAGAGTGCTAA
SACH_00463		putative DNA-binding protein	Function unknown	0	0	0	0	0	0	0.8695	0.8616	0.1155	1.0528	0.2066	-0.4009	90.9899	193.905	154.587	210.164	165.625	131.304	118.3	125.534	142.542	255.06	255.163	102.637	ATGTCAGAATACAAGAAAAAGATAATTGAATTAATTGAAAGTAATTTAACAGGATATGAAATTTCTAAAAAAACTGGAGTTTCTCAATATGTACTTTCACAATTAAGACAGGGCAAACGCGAAGTAGATAATCTAACCCTGAATACAACAGAAAAATTATATGAATATGCCAATAAAGTTTTGTAA
SACH_00464		hypothetical protein	Function unknown	0	0	0	0	0	0	0.1737	0.1866	0.0884	0.6114	0.2889	-0.1702	24.5172	39.0256	35.9053	32.1794	52.8147	47.7293	22.5834	19.8984	24.4839	45.828	77.0562	43.6554	ATGTTCAAAGTGAATTATTCGATTTTAAGTTATTATCCAGATATTTATCTCCATAGTAATTTAGCTGTAGGTGTGGCATTTGAAATTATAGGAGAAAGTTATCATAAGAATGAAATTAAATTTATAACCCAAAGAAGAAAAATTTCATCATTTGATGATGAAATAGACAATTTAGTACTTATTAATATGTTTTTGGATGGACTTAAATGTGAATTCGAACAAACTAATCAATCAATAAAAAATTATAAGAAAAAGTTTGTTAATAATTTTTACTTTGAGAATATTGAATATAAAATGTTTGACTCATTAAAAGAAGTTAATAATTTTATTGGTGGTGTAAACTTTAATTAA
SACH_00465		hypothetical protein	Function unknown	0	0	0	0	0	0	0.2766	0.3901	0.1765	0.6161	0.445	0.3736	15.8663	17.0253	22.2043	23.6899	21.8215	21.7871	16.3272	14.9097	19.591	35.7245	33.0124	27.9221	ATGACAGAGTTTACACCACATTTTTATGATTTTAAGCATTTAGATTATCGTAATTTTGTAGTCTTAAGATTTCATGGATATTCTAAACGTAATATTTGTAAAATGTATAAACTTGCGTATTTTTGTATATTGCGAGTTTGTGAACAAGCTCAAGAAAATGACTATCGATTCACTTTTAAGGATTATGTTTATTTAAAATCTTATGGTGTATCTGACAAGTTTATTTGTAAGATGTATCATATCGATCAATTAGATTTAGAATTCTTTGAGGTGATGAACCGATAG
SACH_00466		Bacterial protein of unknown function (DUF961)	Function unknown	0	0	0	0	1	0	-0.289	0.7929	0.1645	-0.0861	1.0272	0.1785	42.4736	63.5224	48.2288	60.1139	61.2704	52.4731	45.5598	23.6773	33.8486	94.3598	72.2446	55.5073	ATGGAACCAGTATTAGATTTTAACAAAACATTAGGTAGTTTAAATTTCTTAGGTGTAGATGAAAAATTTAAATATGAAAATGGTGAGCGTACTAATGAAACTGTTTATGCATATAAATTAGGTAGTAAAGCACAAGGTGAACAAATTGTAGTTAAAACACCTAATAAAGTTGAATTAGATTATTTACAAGAATGTGAGCTTGTAAATCCTGAATGTAAAATGTATGTACAAATGAATGGTGATTTTGGAACGATTGGTTATAGTTTTAAGGCCGAAGATATTAAAGCATCTGGCAATTTATCTCCTAAATCTAGTAAATAA
SACH_00467		hypothetical protein	Function unknown	0	0	0	0	0	0	0.1539	0.523	0.18	-0.1183	0.3723	0.024	40.7565	62.6247	41.9311	46.4199	84.1681	77.983	52.5341	24.3108	28.1337	61.1125	122.48	86.8686	ATGGAATATTACACAGGTGAAAGACTAAAAAATTATGCAAATCATTTAAAAATCTCTGATGAAATTTTAAATTATGTAGCGAGTCGTATTAATTGGGGTGAAAAACTCTCATTAATGACTTTAGCTAAAGAGATACAATCAAAATTTAATGATAGTTATATTAAACAGAATACGCCTAAAGGTCGCCCTATTATTTATGGCGATCTTTGTCTATTGTGTATGAGTTTAAGTCAAGCTGGGCATGGTAGAATGCTACAAGTTGACTTAAAAGATTGTGTTTATATTGGTGATGTTGAAAAAGATTGA
SACH_00468		replication initiation factor family protein	Replication, recombination and repair	1	0	0	0	0	0	1.0443	0.3156	0.3271	-0.2053	0.0228	-0.1914	0	0.0004	0	0	0	0	0	0	0	0	0	0	TTGTTCAAAAAGCGTAATAACGGGTTATATTTTTATAATCGTGGTTATGAATTTTCAAATATAAAGATTTTTTATTCTGATAAAGATGAATCAATGGGAGTTCATTTACAATTATCTGGTCAAGGTTGTAGAGAGTTTGAATATCATTTGAATCAGTTAAATCAAACTTGGAAAGATTTTTTTAATAAGTGTATAGAGATGAATTCAAATTTTACACGTATTGATATAGCTATTGATGATTATAAAACTTATTTTAAGATTCCCTTATTGATAAAGAAAGCTGAAAAAGCTGAATGTGTTTCTAAGTTTCGTGCTGGAAGTTCTATTAACGGTTTTAATTTAGCTGATGGTAAATCAAAGGGAGCTACTTTTTATATCGGTTCTAAACAAAGTAATTTG…
SACH_00469	yddB_2	Conjugative transposon protein TcpC	Function unknown	0	0	0	0	0	0	0.3893	0.4812	0.0064	0.0983	0.1806	-0.2691	7.9584	10.5754	8.9741	9.0732	13.1617	11.0456	9.0453	5.5251	7.7677	10.9132	16.5471	10.575	GTGCTTAACATTTTAAAATTCATATTAGAATTAAGAAAAAATTTTTTGAGATTCATTAACAAGTACATCATATCACGGTTCTCAAAAAATGGAAAGAGTTATAATGTTGCTGAAGAAGAACGTCGAACGATTCCGAAATATAAAAATTTACAAAAGTGGATTATTGTAGGTTTTTATTGTTTCTTAGTATTACTTTTAATATTGCTTTTAGCTAGTTTTATTAAATCTTCAAAAGCAAAAAAAGAAAGTCATGAGGCAATGTCAAAATCAGATTTAATTGAACGTAAATATGAGGATAACGCCTCAACCGTACAATATAGTCCTAAACTAAAATTGTATGCAGATGATTTTGTAGACACATATATGTCTGTGCCTCGTGATTCTAAAGATTTAGAGGAA…
SACH_00470		hypothetical protein	Function unknown	0	0	0	0	0	0	0.0613	0.2068	0.1411	0.0696	0.3166	0.2446	29.4177	13.255	31.4427	28.8315	92.18	80.6174	30.434	12.6952	22.2944	45.817	113.844	75.4412	ATGGATAACTTTATAAATTTTATGATTTTTGGTGCTGGTCGTCCATCAATTGATGGTTTGGGTAATTGGATTGGTAGTGAAGTTGGTACAGGTATTGGTATCGTTGTATTAATTATTGGTATTATTCATTGGGCTACAGGTAAATATGGTCGTATGTTAGCGCTATTTATTGTGGGTGGTCTTTTATTTTTAGTTAGTAAAGGTCCTGAACGTGTGTTTAATGCGCTTGCAGGTATTTGGGAAATGATATTTGGAGGCTGA
SACH_00471	yddD_2	TcpE family	Function unknown	0	0	0	0	0	0	0.0311	0.1139	0.1037	0.1565	0.4379	-0.0055	18.6941	11.0444	19.9881	18.832	36.9016	26.3874	23.4123	13.5457	15.4425	27.556	42.7671	28.1916	TTGGATAAAAAAGCCTATAATTTAAAACGTACTTTTGAACAGCCCATTGTAATGTATGAATTTACTGACGGTTTGAAGATTAATAAAGGATTACGTGTTGATTTTTGGGTTACTTTTATAATTATATGGATTGTTTTTTTACTCGCCTTTCTTTATTTAATGAAACCACTAATAATGTCTATAAGTGGTTTGATGTTTATATATTTTACAGTTGCGCCTTATTATTTAACGAAGTATGTTGTTAAGTTAAAACAAGATGGAAAAAAGTTGTTTTTCTTTTTGTGGGATTTTATTTTGTATATTCTTAATGTTCAAATGAAACATGTAAAATATAGTTTTGATGAAGAAGTACATTATCAAAATAAGAAAATAACGTTTAAATAG
SACH_00472	yddE_2	putative ATP/GTP-binding protein	Intracellular trafficking, secretion, and vesicular transport	0	0	0	0	0	0	0.0514	0.2042	-0.1857	-0.6348	0.1615	-0.6058	9.9803	12.9092	10.8875	9.2268	27.4288	22.3818	12.27	5.6688	9.7306	13.589	37.8997	20.8449	ATGAATTTGAAAGCGCCTTATGTAGGTTTAAAAGATAATTTATTATTAACGAAGTCTGGTGAAGTTTGGGCTTATTATCGTGTACGTTCTGAATCTATCTCAACCGCCAATTATGATGCAAAAGAAGAAACTAAAAAACGTATGAAATACTTTTTAGAATCGATCAAAGGTTATCAAGATTTTCATTTTGAAATGTATGACCATGATTTAGATTTAAGAAATAAATTTAAAGAAATTAGTCAAGATTTTGATGATGATGCTTTTGATGTTGCTGAATATTATGCCAAAGAGACAATTGATGTATTAGAACAAGAATTACAAATGATTACACATAATTCATTTGTAATGGGTGTGAAACTTCGTGAGTTAACTGATGATGCGGTAACTGTTAAAGAAATA…
SACH_00473		FtsK/SpoIIIE family cell division protein	Cell cycle control, cell division, chromosome partitioning	0	0	0	0	0	0	0.0176	-0.0606	-0.0356	-0.2229	-0.1653	-0.5124	7.2263	6.8618	7.609	5.5473	17.7594	15.1505	8.2808	4.2548	6.6546	8.4727	22.8027	11.6772	ATGGCAATGAATGAGATTGCTTTATTTAAAGGAACGCGAGTTCAACCTTATCAAAAATATATTGATTTTATTTTAGCTGGTGTGTTCGCATCAGCTTTTTTTATTTATCGAGTATATCAATTGATAAATTTGTATAATACGAAGTATTCGGATTTTGATGTTAAGATATTTTATGTATTTATTAAGTCTCACATTATATATTTGTTGGTTGGTACATTAATTATATTCTTAATAGTAAAGTTAATTGCTCAAATATTTATTAGATTTAAAGTTAAAGATTTAGCGCAGATGATTGAAACTCAAGGTTTTCATAGTCGAACAATCACTAAAAAAAGAACTGAGTTTTTAGATATTGATTTAAAACAAACTGAATATGATTATTACCCTACTCTTTTTTAT…
SACH_00474	yddG_2	membrane protein	Amino acid transport and metabolism	0	0	0	0	0	0	0.323	-0.701	-0.4545	0.2615	-0.4916	-0.6759	17.874	18.9432	17.0784	7.4552	27.1198	17.6086	16.7317	14.8672	13.1749	11.1397	33.0434	15.5606	ATGAAGCGTAAAGGATTGTATCTTTTATGCTTTTTAATTTTGCCTATATTACTTTTAGTTTCTTTTAATGTGTTTGCTGATGAAAACAGTGGCGCAGAAAGGACAACTGAAGTAAAGCCCAAAATTGAAAAGTATGATTTAAGTCACTATCGATCGCTTTATCATGAGGAGGGTGATTGGAATCCATTTGGTGAAGAAGAAGTAACAAGACAAATAAACAATGTATCCGAGTTTTTCTTATCAATGTCGAAGATGTTGGCAAGTATGACAGATTATGCGATTGCTAAATTATTTAATCAAGATGTACTTGAAGATTTTGGTGATAAAGTTGGTTCGTTTGTTGGTAATATTTATCAAGGGTTTTTAAATAATTTAGCATTAACTTTGTTTATTATCGTT…
SACH_00475		putative traG membrane protein	Cell wall/membrane/envelope biogenesis	0	0	0	0	0	0	-0.146	0.1062	-0.1003	-0.6284	0.3161	-0.4005	12.8114	13.8777	12.5565	9.7901	36.4399	28.4879	15.9112	6.5014	9.97	16.6441	49.9548	26.8951	ATGGTAAGTAAAAAGCAAGTAGCTAAAAAAGTGATAGGTTCTACTCCTTTAGGAGTAAAAATAAAGTTATTTAAAGTCATCATAATTTGTTTTATGGTGGCTTTATTTATGTTACCGATATTCATGTTTATTATTTTAGCACCTAATTCTAAGGAAAAAGTTGATGATTCAACTTGTACTGTGTCTGGTGGAGATGTTGAAAAATCAGGAATTGAAAAATTTGAACAAAATGCTAAAGGTGGCGCTTTAGAGGGTAAGACGGAGAAAATAATTAAAATTGCGAAGAAGAATAAAGTACCTCCTACCCTATTTATGGCAATTATTGCAAGCGAAAGTATGTGGGGACGTGGTGAGAATGCGACTCGTCAAAATAACCCTTTATCTGTGATGGGTACAAAA…
SACH_00476		hypothetical protein	Function unknown	0	0	0	0	0	0	0.4224	0.2591	-0.0889	-0.1127	-0.1235	-0.2945	10.0572	11.4641	10.1372	8.677	23.273	17.2136	10.9555	6.1561	8.0508	9.9913	26.8594	15.2116	ATGAAGTTAAAAGTATTAACGTTTGTGATGATTTCTCTTTGTTTGTTAATTGGTTTATTTATTGGGACACAAGTATATAAGCACGATGTTAAACAAAAAGAAAATGAAATTGAGGAGTTAAAGAATGAAAAATATGGTTTAAATGAGTCTAACAAGCGATTAAGTGAATTAGTTAAACGACAGTCAAAAACGGTCATTAGTGATGAAGAAAAACAAATTCGTGAAAGGTCTGAAACGTTTGTTAGAGAATTGTTTGAGATGAAAAAGGATACATCATTTAAATCTAAATCAAAAGAACTAAAGCCTTTACTTACTGATGATTATTATTCGACATTATTTGATGGTAAAGATAGATATAATCTGTATGATGATATAAGTGTAACTGATTTACATGTGTAT…
SACH_00477		hypothetical protein	Function unknown	0	1	0	0	0	1	0.4503	1.4572	0.4926	0.6422	0.8303	1.1695	69.3178	94.7238	61.9824	122.804	53.4407	60.8452	65.6787	70.939	57.136	124.987	56.0143	94.9582	ATGAAGAAATTATTTTTATTATTTATAAGTTCTATCTTTGTTTTATCAGCATGTGGTAATAAGTATGATAAAGAAATTGAAGAAGTTAGTAAGATAGAAAAACAAAACTGGGAAGAAAATAATAATAAAGATTTTAATGAATTTCAAAGAGAGCAAGCTGATTTTAAAGTTTATAATGGCGGTAAAAATGTTACTGTTTCATATAAAGCTTTAAAGAATAGTGATACTGTTGGAACAGATTTATTTGAAAAAAATGAGTCAAATGGAAAATTTGAAGAAGTTAGTAATGTAAGTGTGAGTAAGTTTCAAAAAAATAATAAGCCTGATTATGAAGAAAATAACATGAAAAAATAA
SACH_00478		IS30 family transposase ISSau5	Replication, recombination and repair	0	0	0	0	0	0	0.15	0.9655	0.1693	0.2716	0.5878	0.6545	57.1263	59.1786	62.4017	94.0015	73.4435	68.5966	67.2059	55.9599	61.9305	120.321	99.4072	111.227	ATGAAACAAAGAAAAAAGCGTGTTGAAATAGATTTTAATACTCGTTTGGCAATCGCGAAGTACTTAAATGATGGTGTTAAGTTGGCAGATATTGCACGTTTATTGGGGCGTGATTATCAAGTAATAAGTAGCGAAATAAAGAAACGATCAGTTAATGGTGAATATAATCCATTGTTAGCTGAAGAACATGCGCGTAATAAACGTAAATATACGCCTGAAAAGATTGAAAAGGTACGTGTAATTGACGAAACTACTAAAGCTTATATTGAAGAAAAATTGGCTTTAAAATGGTCACCTAGACAGATTTCTAGTCAAATTGAAAAAGATACAGGACAGTATATAAGTTATCCGACTATATATAGATATATACGTCAAGGTATAGTTAATGTAAATAAAGAG…
SACH_00479		IS30 family transposase ISSau5	Replication, recombination and repair	0	0	0	0	0	0	0.0021	0.8142	0.1309	0.3794	0.6316	0.4573	109.574	119.764	105.587	134.007	130.032	119.465	116.593	102.358	92.7516	182.4	176.103	180.593	GTGAACATACTTAAAGATTTGAATCCTAAAAGTATTACTATGGATAGAGGGAAAGAATTTGCGCTTTTTGAAATGTTGGAAAAAGATTTAAAATGTGATATATATTTTAGTGATTTAGGTTGTCCATATCAACGTGGATCGATTGAAAATGCGAATGGATTATTACGTCAATATTTCCCAAAAGGAACAGATTTTAAAGATGTTTCAGAAGCTTCATTACGAACAGCAGTAGAGCAGATAAATAAAAGACCACGTATGATATTTGACTATATTACGAGTGAAGAAATGTTAAAAATGGTGATGGCGGAACAAAATTGTAAACCTGTATTAAATGACTGTGTGAGGGACGAACCTGTCAATTAA
SACH_00480		Transposase-associated ATP/GTP binding protein	Replication, recombination and repair	0	0	0	0	0	0	0.1609	-0.1229	0.0179	-0.0841	0.27	-0.3775	6.7708	4.5994	8.8779	5.0274	16.716	13.8526	5.9823	3.5956	5.6878	8.8176	22.6798	11.0675	ATGGCCATTTTTAAATATATAGAGGAAAAGGGATATGAAGGTAAATATACTATTCTACGAGAATACTGTAAAAATAAAATACAAAATGAGACTAAAAAAATAACATTTTTTGAAGATAATATAAATATTTGTTTCTTAGATAACCGTGTTGTTGGTAAAACACACCTAACAATCTCATTAGGAATTGAGGCATGTAAACAAAATATAAAGACTAGATTCTATACTTTCAAAGAATTAATAGACTTATTAACTGTCACAGATTCCAAAGAAATCATTAATAAAACATTAAAACAATTAAGCAGAATAGAGTTACTTATCATTGATGAAATTTGTTATTCTGCCATCACCAAAGAACAAGCTGATTTATTCTACCAGTTAATGTCACTAAAATATGAAATG…
SACH_00481		PFAM Integrase catalytic	Replication, recombination and repair	0	0	0	0	0	0	-0.0932	-0.1378	0.2636	0.8023	0.4442	-0.3275	62.5645	11.209	47.2687	28.4848	110.141	96.8959	39.2318	30.3433	34.3857	75.7883	137.283	58.1784	TTGAGACATGACATTTATGAAGGAGTGCTATTTTACATTACGAAAGGTATTAAACCAAATTATGCTGAGCTTGGTCGACAATATAATTGTGATCCAATAACAGTTAAAAAATATTATGAAGCAGGAAAAGAAAATGAATTAGAACGATTGAAGAAAAGACAACAAAATAAGTAA
SACH_00482		hypothetical protein	Function unknown	0	0	0	0	0	0	0.5986	-0.0677	-0.0716	-0.306	0.4197	-0.18	17.8693	29.1447	29.9187	20.8909	52.5267	38.8594	29.0906	11.8545	26.954	58.6484	60.5428	28.0619	TTGATTATTATGAGAAAGTTAAAAGAAGATGATCAAGTTATTGTATATGAGTATATTCCACAAGATAAAATAGAAAAAGGGAAAGGTGAAATAACAGTAAATAAATTAGATTCAAAGGTAATTGACTATAAATTATCAAAAGTTGAAAATGAAAAAGGTATTTTAGTTTATAGAGATAAATCATTTCATGCAATATTAAATTTTATTGATGAAAATAAATTTCCAAATGAATATATATATGCATGGTATTAA
SACH_00483		head morphogenesis protein, SPP1 gp7 family	Function unknown	0	0	0	0	0	0	-0.5109	-0.1233	-0.2393	-0.5685	0.3438	-0.2217	10.9946	7.9343	11.2884	7.7244	28.9201	19.178	13.1808	4.7077	9.3297	15.8669	33.9488	18.3124	ATGATACCAGGTGTGAATGCGCCACCTATGCATCCTTGGTGTAGAAGTACCACAGTGCCACATGTCGGCAGTTGGCGAGACAAGTTCTTTAAAGAGCGTGAAGGTAAATATCAAGTAGAAGATGACACAACCAAAGATGAATTACAACAAGCTAAAGTATTAGGAAAGAAAATATATATTACTGATCAAGCGATTGATAAAGTAAGATACGTTGATATTCCAACACATACCAAAGAAGAAAATCAATTTATACAAGAACAACATAAAGCCTTGCTTAAAGACGCCAAAGAAAACAATGATAGCAATGAAGTAGCTTATTTATTAAAAGATGGTAAAGTTACAAAAGTATATGGTGATCAAGATAGTGTATCTTTTGCACCAGGGGAAAAAGAAACAGAA…
SACH_00484		hypothetical protein	Function unknown	0	0	0	0	0	0	-0.7955	0.06	0.1183	-0.071	0.2581	0.1161	18.1072	39.0568	26.7394	21.6429	68.941	51.8165	21.7375	10.6542	18.4552	32.9059	64.7533	26.2461	ATGTATTTTGCACAGTTAGATGGTGAAATAACTAATAAACAGTCACAAGAATTATTGGATAAAGAATACAAGAAAGCAATAGAATTAGAAAATAAGAATAAAGAACAAAAATTAGAAAAATAG
SACH_00485	gLY1	aromatic amino acid beta-eliminating lyase/threonine aldolase	Amino acid transport and metabolism	0	0	0	0	0	0	-0.005	-0.0453	-0.1652	-0.4289	0.3499	-0.6196	13.7217	15.5064	14.2018	10.0934	36.0706	27.7034	17.3039	7.8528	11.9233	19.6189	48.3852	22.6723	GTGATTTCATTTGAAAATGATTATTTAGAAGGTGCTCATGAAAAAGTATTAAAACGATTAGTAGATACAAATCTTGTACAAGCTTCGGGATATGGTTTTGATCAATTCACAGCTCAGGCAATTGAAAAGATTAAAGATACAATTGATTGTCCAAATGCTACTATTCGTTTTTTAGTAGGTGGAACACAAACCAATCAGGTTGTTATTAATTCAATGTTAGAAAGTTACGAAGGGGTCATTTCAGCAGACACTGGTCATGTTGCTGTGCATGAGGGCGGTGCAATTGAATATAGTGGACATAAAGTAATTACTATACCCTCTAAGGAAGGAAAAGTTAGTGCTTCAGATGTTGAAACTTACATGGAGACATTTAAAAGTGATTTTAAAAAGGACCATATG…
SACH_00486		hypothetical protein	Function unknown	-1	0	0	0	0	0	-2.0309	0.021	-0.366	0.3358	0.7508	-0.6983	405.719	121.805	784.941	611.03	387.098	237.059	215.764	169.929	416.648	876.595	303.464	109.093	ATGGAACAAATTAAACTTAAAACTTTTACAGCTGAGACTTTAGAATTATTAGAATCAAATATCAACGAATTTTTAGGTTCTGAAGAAGCTGCAAATTTGAAATTAGTAAATATTACAATAAAAGAAATTGAAGAAAGAACATTTCCAAATAATGAAGAAGAGTTTAATGCAATATTAACTTTATCTGTAAATAAATAA
SACH_00487	cls1	phospholipase D/Transphosphatidylase	Lipid transport and metabolism	-1	0	0	0	0	0	-1.7594	-0.1792	-0.3985	-0.547	0.5907	-0.5312	51.324	14.4504	39.5124	28.3597	49.8886	35.6086	30.8299	15.7736	21.15	39.6476	58.4426	32.2116	ATGCAATTTACATTTTCAAACGATTTAGGAACGTTATTTACTATTATTTTAGCCATTGGATTCATCATTAATTTAGTATTGGCTTTTATTATTATCTTTTTAGAAAGAAATAGGCGTACAGCGAGTTCAACTTGGGCATGGCTATTTGTACTTTTTGTCTTACCATTGATTGGTTTTATTCTTTACTTGTTTTTTGGTAGAACCGTTTCGGCACGCAAATTGAATAAAAACAATGGTAACGTGTTAACGGATTTCGATGGACTTTTAAAACAACAAATAGAAAGCTTTGATAAAGGTAATTATGGTACTGATAACAAACAAGTTCAAAAACATCATGATTTAGTACGTATGCTTTTGATGGATCAAGATGGTTTTTTAACTGAAAACAATAAAATTGAT…
SACH_00488		hypothetical protein	Function unknown	0	0	0	0	0	0	-0.5351	0.01	0.5185	0.615	0.2244	0.6982	524.903	401.935	795.66	588.198	592.64	718.058	532.842	531.679	564.015	822.477	544.268	599.179	ATGAACATTTCAAATGAAAATACAGTCACATTAATTGCAGTAATTATCGCAATTATCATTGGTATTTTCCTACAAATATTTTTCAAATTACCATTAATAGTGACGGCAGTACTATCTATTTTATTGGGTATCTTTGTAGGCTTTATCGTTTACCTGATTGTTTCGTTTTATAATAAACGAAAACATTAG
SACH_00489	nuc	thermonuclease precursor family protein	Replication, recombination and repair	1	0	0	0	0	0	1.7759	-0.5359	0.1926	-0.0141	-0.6974	-0.005	22.3307	70.3719	23.567	12.0534	35.4469	32.6664	27.3131	16.143	19.1142	16.2142	39.5623	24.6005	ATGAAGTCAAATAAATCGCTTGCTATGATTGTGGTAGCCATCATTATTGTAGGTGTATTAGCATTTCAATTTATGAATCATACGGGTCCTTTTAAAAAGGGAACAAATCATGAAACTGTACAAGATTTAAATGGTAAAGATAAAGTACATGTTCAAAGAGTTGTGGATGGTGATACATTTATTGCAAATCAAAATGGTAAAGAAATTAAAGTTAGGCTTATAGGGGTTGATACGCCAGAAACGGTGAAACCGAATACGCCTGTACAACCATTTGGCAAAGAAGCATCAAATTATAGTAAGAAGACATTAACAAATCAAGATGTTTATTTAGAATATGATAAAGAAAAGCAAGACCGCTATGGTAGAACATTGGCGTATGTATGGATAAGTAAAGATCGT…
SACH_00490		hypothetical protein	Function unknown	0	0	0	0	0	0	-0.3932	0.5889	0.3012	0.6582	0.1683	0.08	78.1829	48.6846	76.5988	97.7509	58.2817	64.8085	66.4251	85.6232	65.1887	91.3895	62.8304	50.5843	ATGTCTTTTTATGTTGTACTTATCATTATCATTGTAGCATTAATTGGTATATTAATTTTAAATCAAAGGTATAGTAATAGTAAAATAGATACCGAAGTTTATGCAAGAAAGCAACTTATTAAAAAGAACAAAGCATTAAGTGCAGAAAATGCTGAATTAAGAAGTCAAATGCTGAGTTCTAATAATGATGTTGGCCACCATGCATACAAAAATGCTAAAAGAGAATTACGCAAGATTTTAGACAGCTATCTCGAAAATGGTAAATTAAAATATTATGATATTATCGTTACAAGCAATTTAGCTACTAAACATCCGTTTTTCGAGTATGCACGTTCATTTGATTTTATCATTGTTTCAGATATCGGTTTAATAAACGTTGATGTAAAAAGTTGGGGTGAA…
SACH_00491		lactoylglutathione lyase activity	Amino acid transport and metabolism	-1	0	0	0	0	-1	-1.1116	-0.1882	-0.0166	-0.8786	-0.0201	-1.1263	175.794	82.5265	166.256	123.312	132.532	123.748	146.504	63.1937	133.723	165.735	135.895	45.666	GTGAATGAAATGAATGCTAAAGAACAATTAGTGGACAATTTAATGAAAACATCATCGCAATTATTTAAATTTCACGGTGAAGTTGCCATGCAGCTTTTCTTAAATGATGAATTAAAATTACCTTCTATTGTTGAAATATGCGTGGAACGTAAGCGTTTAAGTGATATTGTGAAAGTTATTCCGCAATCATATGCGTTACTATACATAGATAAGCAAGATCAAGCAATAGCTAAAGAAGATTTATCACTTTCAAAAATTGCAAAAGTTTATGTGCAATATGATGATACAACAATAATGAGTATTTTCGTTTATGATGTAGTAAACGATGAATGGATTTTTAGATTGGATCCGAATATACGTATACCTAAGAGTAACATATACTTCCATAGTTTAAATTGG…
SACH_00492	thrA	putative aspartate kinase	Amino acid transport and metabolism	0	-1	0	0	-1	0	-0.3278	-1.007	-0.8374	-0.2611	-1.0574	-0.7765	54.6642	35.5026	50.0001	19.8107	54.6132	28.2825	56.9744	39.783	42.0376	25.0648	70.3937	34.174	ATGAAAGTTTCCAAATTCGGTGGTAGCTCCGTCTCCAATGCTACTCAAATTAAAAAGGTTTTAAATATTGTTAATTCTGATCCAGAGCGAAAGATTGTTATCGTTTCTGCTCCAGGTAAAAGACATGATAATGATATTAAAACAACTGATTTGTTAATCAGATTATATGAAAAGGTCATTAATCATCTTGATTATCATGATAAAAAAAGAGAAATTATTCAGCGTTATGATGATATTGTAAAAGAATTGCAAATGGATGAAAGTATTTTACGGACGATAGATGTGACTTTGGAACATTATATTAATCAATTAAAAAATGAACCGAAGAGACTATTAGATGCATTACTTTCTTGTGGTGAAGATTTTAATGCGCAATTGATAGCTTTATATAATAATAGT…
SACH_00493	dhoM	putative homoserine dehydrogenase	Amino acid transport and metabolism	0	0	-1	0	0	0	0.023	-0.4466	-1.1379	-0.2448	-0.7981	-0.7964	81.9355	70.4925	68.4436	42.8177	92.9274	43.7015	94.366	69.9321	67.2791	47.7417	125.307	70.8322	ATGAAAAAATTAAATATAGCATTATTAGGATTAGGTACTGTCGGATCTGGTGTTGTTAAAATCATCGAAGAGAACCGACAGCAAATTCAAGATACATTAAATAAAGATATTGTCATAAAGCATATTCTTGTTCGAGATAAATCTAAAAAGAGACCGCTAAATATTAGTCAATATCATTTAACTGAAGATGTTAATGAAATTTTAAATGATGATTCATTAGATATTATCGTTGAAGTCATGGGAGGAATTGAACCAACTGTAGATTGGTTAAGAACAGCACTTAAAAATAAAAAACATGTTATTACCGCAAATAAAGATTTATTAGCAGTACATCTTAAACTTTTAGAAGATTTAGCAGAAGAAAATGGTGTAGCTTTAAAGTTTGAAGCGAGTGTAGCA…
SACH_00494	thrC	threonine synthase	Amino acid transport and metabolism	0	0	0	0	0	0	0.0403	-0.0838	-0.935	-0.1308	-0.7772	-0.4788	97.9936	88.4023	77.2952	60.9586	85.5328	42.1664	109.002	87.5982	78.7818	56.6866	116.439	74.63	ATGAGAAGATGGCAAGGATTAGTAGAAGAGTTTAAAGCACATTTACCAGTAAATGAAAATACACCAAAATTAACATTGAACGAGGGAAATACACCACTCATTCATTGTGAAAATATGTCTAAAATACTAGGTATAGATTTATATGTGAAGTATGAAGGTGCCAATCCGACAGGTTCATTTAAAGATCGCGGTATGGTAATGGCTGTGACAAAAGCAAAAGAGAAAGGTAAGAAAATTGTAATATGCGCTTCGACTGGAAATACATCAGCGTCTGCAGCAGCATATGCAGCTAGAGCAGGTTTAAAAGCTATCGTCGTAATACCAGAAGGTAAAATTGCGTTAGGTAAACTGTCGCAAGCAGTAATGTATGGTGCAGAAATCGTTTCTATTGAAGGAAAC…
SACH_00495	thrB	homoserine kinase ThrB	Nucleotide transport and metabolism	0	0	0	0	0	0	0.2691	0.1845	-0.7839	0.2108	-0.7469	-0.1605	82.5775	80.2141	74.3594	72.1364	75.8154	39.8875	90.6674	89.5025	79.1266	58.8023	101.955	75.3226	ATGTCGAATGTTTTGGAGTTAACAATTCCTGCATCAACAGCCAACCTTGGAGTTGGCTTTGATTCTATAGGTATGGCTTTAGATAAATTTTTGCATCTGTCTGTAAAAGAAACATCAGGGACAAAATGGGAATATATTTTCCATGATGATGCATCGAAGCAATTACCTACTGACGAAACAAACTTTATTTATCATGTGGCACAACAAGTTGCTGCTAAATATAGTGTTGACTTGCCTAATTTATGTATCGAAATGAGAAGTGATATTCCATTGGCAAGAGGGTTAGGTTCGTCAGCTTCTGCTTTAGTAGGAGCTATATATATCGCAAATTATTTTGGTGATATCCAACTATCTAAACACGAGGTATTACAATTAGCGACTGAAATCGAAGGACATCCT…
SACH_00496	yidA	haloacid dehalogenase-like hydrolase	Coenzyme transport and metabolism	0	0	0	0	0	0	0.0028	-0.0199	-0.5109	0.4453	0.2224	0.0899	220.876	209.28	198.409	178.644	167.215	120.468	173.55	211.466	150.027	205.941	181.656	182.239	ATGACAAATTATAAAGTTGTCGTTTTAGACATGGATGACACATTGCTAAATTCAGATAATGTGATATCAGAAGAAACTGCAAATTATTTAACAGCAATTCAAGATGAAGGTTATTATGTTGTTTTAGCATCTGGTAGACCTACTGAAGGTATGATTCCAACTGCTAGAGATTTAAAATTACCTGAACATCATAGCTATATTATTAGTTATAACGGCAGTAAAACGATTAACATGACTAATGAAGAAGTAGAAGTAAGTAAATCGATTGGTAAGCAGGATTTCGATGAAATTGTAGATTATTGTCGAGATAGAGGCTTTTTCGTTCTTACATATCATGATGGTCAAATTATTTACGACAGCGAACATGAATATATGAATATTGAAGCGGAATTAACTGGT…
SACH_00497		hypothetical protein	Function unknown	0	0	0	0	1	0	0.2133	-0.0086	-0.0883	0.4426	1.5177	0.6816	194.95	244.707	221.779	169.852	161.234	127.07	167.553	164.35	157.32	583.992	175.976	201.542	ATGATTGGACAAACAAATTTATTTGATGATGTACTAAAGCAAGATGAGAGATTTGTTATTGTAGTTCAAGCATTAGAAGAAAAGAACGGACAATTATTAAAGAGAACTTTAAGGGAATATCCCGGTTTAAACCATAAACAAATGAATGATTTATTTACGCACTTAAAGGAATTATTTTCCGAAGAATCATTTGCTGAAAACCAATCAGCGTTCAGTATTACAGTTTATACAAATTTAGATTATACTGCTGACCAAATATATGCTCATGTAAAACGTTTCAGAGGGAAGCATGACTGGACACAAACAGCTAAATAA
SACH_00498	lysP_2	APC family amino acid-polyamine-organocation transporter	Amino acid transport and metabolism	0	0	0	0	0	0	-0.0474	-0.1677	-0.4225	0.4427	-0.1399	0.0933	91.1648	74.8657	82.7303	65.9803	87.9627	71.3765	58.5559	68.474	44.0839	49.918	96.6083	108.692	ATGGAAGATAATAAAATGAACCGTAGTCTTAACTCAAGACACATTTCCATGATTGCTATAGGTGGTGCAATTGGGACTGGTCTATTTGTAGCTACTGGTAATATCATTTCTCAAGCTGGTCCTGGAGGCGCTATACTCGCTTATCTTGTTATTGGTGTCATGCTATATTTCTTAATGGCATCAATTGGAGAGTTGGCAACATTTTATCCAGTATCAGGTTCATTCAGCTCTTATTCAACACGCTTTATTGACTCATCTCTAGGCTTTACCATGGGATGGTTGTATTGGGCATTGTGGTCATTAGTTACAAGTGTTGATGTCATAGTAGCGTCAAATGTGCTTTATTTCTGGGACACATTTAAATTTTTCCACCCCATTACTTGGAGCTTAATCTTTATT…
SACH_00499	catA	catalase	Inorganic ion transport and metabolism	-1	1	1	-1	1	0	-1.9004	2.8725	1.2297	-2.0794	2.6933	0.9351	210.754	54.3114	153.04	1296.67	134.447	450.646	246.467	54.7833	211.743	2654.58	198.006	537.727	ATGTCACAACAAGACAAAAAGTTAACTGGTGTTTTTGGGCATCCAGTATCAGATCGAGAAAATAGTATGACAGCAGGGCCTAGGGGACCTCTTTTAATGCAAGATATTTACTTTTTAGAGCAAATGTCTCAATTTGATAGAGAAGTAATACCAGAACGTCGAATGCATGCCAAAGGTTCTGGTGCATTTGGGACATTTACAGTAACTAAAGATATAACAAAATATACGAATGCTAAAATATTCTCTGAAATAGGTAAGCAAACCGAAATGTTTGCCCGTTTCTCTACTGTAGCAGGAGAGCGTGGTGCTGCTGATGCGGAGCGTGACATTCGAGGATTTGCGTTAAAGTTCTACACAGAAGAAGGAAACTGGGATTTAGTAGGGAATAACACACCAGTA…
SACH_00500	rpmG_1	50S ribosomal protein L33	Translation, ribosomal structure and biogenesis	0	1	1	0	1	1	-0.5582	2.0194	1.5967	-0.6295	2.2912	1.5679	2151.84	1084.53	1893.28	6890.02	3120.12	11359.6	2274.89	1203.63	2025.85	11886.7	3096.97	9634.69	GTGCGCGTAAACGTAACATTAGCATGCACAGAATGTGGCGATCGTAACTATATCACTACTAAAAATAAACGTAATAATCCTGAGCGTATTGAAATGAAAAAATATTGCCCAAGATTAAACAAATATACGTTACATCGTGAAACTAAGTAA
SACH_00501	rpsN_1	30S ribosomal protein S14	Translation, ribosomal structure and biogenesis	0	1	0	0	1	0	0.89	1.4252	0.7459	0.0052	1.3586	0.6322	46.1689	93.4999	48.1446	97.881	98.6094	134.597	57.2129	33.8933	46.6861	178.637	106.305	107.31	ATGGCTAAGAAATCTAAAATAGCAAAAGAGAGAAAAAGAGAAGAGTTAGTAAATAAATATTACGAATTACGTAAAGAGTTAAAAGCAAAAGGTGATTACGAAGCGTTAAGAAAATTACCAAGAGATTCATCACCTACACGTTTAACTAGAAGATGTAAAGTAACTGGAAGACCTAGAGGTGTATTACGTAAATTTGAAATGTCTCGTATTGCGTTTAGAGAACATGCGCACAAAGGACAAATTCCAGGTGTTAAAAAATCAAGTTGGTAA
SACH_00502	guaC	GMP reductase	Nucleotide transport and metabolism	1	0	0	0	0	0	1.9025	0.0435	0.1719	-0.6532	0.4451	-0.289	16.9416	57.5304	17.9374	13.6583	38.2234	38.7004	20.0483	7.607	12.777	22.7032	56.3161	34.6397	GTGAAAATATTTGATTACGAAGATATTCAATTAATACCTAATAAATGCATAGTTGAAAGTAGGTCTGAATGTGATACAACTATCCAATTTGGTCCGAAAAAATTCAAGCTACCTGTAGTTCCTGCAAATATGCAAACAGTTATGAATGAGAAATTAGCGAAATGGTTTGCTGAAAATGATTACTTTTATATCATGCATCGTTTTGATGAAGAAGCAAGAATACCTTTTATAAAACATATGCAAAATTCAGGCTTATTTGCATCTATTTCAGTTGGTGTAAAGAAAGCGGAATTTGATTTTATAGAAAAATTAGCTCAAGAAAAGTTAATCCCCGAATATATTACAATAGATATTGCGCATGGTCACTCAGATTCAGTGATAAACATGATTAAACATATT…
SACH_00503	ykwD_2	protein with SCP PR1 domains	Function unknown	1	0	0	0	0	0	1.7414	-0.5247	0.2034	0.5361	0.5355	0.2357	40.9404	114.883	37.7268	18.9777	36.771	36.4621	31.8294	32.3421	23.1755	41.482	39.3753	33.1779	TTGGATACGCCGAAGAAACAACAATTTGCCTTTAATAACATTCAGATGAATATGTCAAAGTCAGATGTTGAGAAAACATTGAATAAACCCAAAAGAGTTACATTTAATGAATATGGCACGAAGTGGTATACGTATTATGATGGTGATTACAATAATTTTATAATGGTAAGTTACATTAAAGATAAAGTAAATGCGTTATATACAAATCAAAATATCATCACTTCAAAATCAAAAATTAAATACAATACACCGAAATCGGTTGTAAGGCAAAGATTAGGTGAACCAGAAACAGAGATTGTTAAAGGTAGAGTGCGTTACGAACAAAATAATAAAGAATATGATGTTTTCCATAAAAATCACATTTATACGACGGTATTTTATGATAAGCATCGACGTAAT…
SACH_00504		hypothetical protein	Function unknown	1	0	0	0	0	0	1.5167	-0.0707	0.4499	-0.3341	0.3802	0.5609	23.8736	63.6566	23.7527	18.214	69.1396	75.1855	28.2446	12.556	29.8327	60.7108	85.4422	78.0669	ATGATGACAACAGATAAACCAAAAGATGCGGATATACTTGAACGCGTCAAAGATATACTTAATAAAAAGAAAGAAAAAAATAATAATGGCTCGCTCCTGTAA
SACH_00505	lexA_1	DNA damage-inducible repressor	Transcription	0	0	0	0	1	0	-0.3193	0.7148	0.1638	0.1841	1.4905	0.4434	374.816	308.407	392.473	635.056	323.251	468.114	309.445	320.822	359.623	1492.2	399.207	655.725	ATGAGAGAATTAACAAAACGACAAAGCGAAATATATAACTATATTAAACAAGTTGTTCAAATGAAAGGTTATCCGCCTAGTGTTCGCGAAATTGGTGAAGCAGTTGGCTTAGCATCCAGTTCAACTGTTCATGGTCACCTTTCACGTCTTGAAGAAAAAGGCTATATAAGAAGAGATCCAACGAAACCACGTGCTATAGAAATTGTAAGTGATCAAACAAATGATAATATTAATATGGAAGAAACGATTCATGTGCCAGTTATTGGTAAAGTCACAGCAGGTGTTCCTATTACCGCAGTAGAAAATATTGAAGAATATTTTCCATTACCTGAACACTTAACATCGACACACAATAGCGACATATTCATATTAAACGTCGTAGGCGACAGTATGATTGAG…
SACH_00506		hypothetical protein	Function unknown	0	0	0	0	0	0	-0.3196	-0.4531	-0.0992	0.6333	0.8343	0.2372	66.8516	46.1446	81.2146	42.4122	104.659	75.1442	58.1939	51.3364	45.3279	117.323	124.674	95.3355	ATGATGTTTTACAATAAATATAAAAACGTATCAACATATATCATCATATTTTTAGTTTCAAGTGCAGCCTTTGCAATATTCTTGTTAAGTGCGAACATTAGTGCTCACTCGGAACAAGTGTACGAAATGACTGACCATCAAATTAAGAACAATACGATAAATAAAGCATACGAACATAAAGACCCTACAAACGATAGCGAACAAAGAGATGGGAAAGTGTTCGCTTTAATAAATTGA
SACH_00507	ynzC_1	UPF0291 protein	Function unknown	0	0	0	1	0	1	-0.5673	-0.0296	-0.0449	1.567	0.0733	1.1411	321.05	179.474	359.425	264.212	156.047	118.029	159.756	336.625	165.909	228.131	147.872	226.949	TTGAGTAATTCTGATTTGAATATCGAAAGAATTAATGAGTTAGCTAAAAAGAAAAAAGAAGTAGGATTAACTCAAGAAGAAGCAAAGGAGCAAACAGCGTTAAGAAAAGCTTATCTTGAGAGTTTTAGAAAAGGGTTTAAACAACAAATTGAAAATACTAAAGTAATTGATCCAGAAGGTAATGATGTAACACCTGAAAAAATTAAAGAGATACAACAAAAAAGAGATAATAAAAATTAA
SACH_00508	tktA	transketolase	Carbohydrate transport and metabolism	0	0	0	0	1	1	-0.94	0.7863	0.6707	0.6467	1.7703	1.415	320.993	201.754	326.77	695.502	175.745	414.147	203.283	337.2	198.824	1423.38	172.014	668.967	ATGTTTAATGAAAAAGATCAATTAGCTGTTGATACGCTACGTGCACTAAGTATTGACACAATCGAAAAAGCGAATTCTGGTCATCCAGGATTACCTATGGGAGCTGCCCCAATGGCTTACACTTTGTGGACACGTCATCTGAATTTTAATCCACAATCTAAAGATTACTTCAATAGAGACCGTTTCGTATTATCTGCAGGGCATGGTTCAGCACTATTGTATAGCTTGTTACATGTTTCTGGTAGTTTAGAATTAGAAGAATTAAAGCAATTTAGACAATGGGGTTCTAAAACACCAGGTCATCCTGAATACAGACATACAGATGGTGTAGAAGTTACTACTGGACCACTTGGACAAGGTTTTGCTATGTCAGTTGGATTAGCTTTAGCAGAAGATCAC…
SACH_00509	yneF	UPF0154 protein	Function unknown	0	0	0	0	0	0	0.9305	-0.4745	0.7428	0.6705	0.3844	0.9434	586.889	1322.26	661.469	404.704	463.914	724.983	465.064	625.934	441.591	741.028	454.986	714.734	ATGAATTTAGTAAAATTCAGTAGGATAAAGAAAGCGGGTGAAACAATGGCAACTTGGTTAGCAATTATTTTTATAGTAGCAGCATTAATTTTAGGTTTAATTGGAGGTTTCCTTTTAGCTAGAAAATATATGATGGACTACTTGAAGAAAAACCCACCAATCAACGAAGAAATGCTTCGTATGATGATGATGCAAATGGGTCAAAAACCTTCTCAGAAGAAAATTAATCAAATGATGACGATGATGAATAAAAATATGGATCAAAATATGAAGAGTGCGAAAAAGTAA
SACH_00510	ccdC	Membrane protein involved in cytochrome C biogenesis	Post-translational modification, protein turnover, and chaperones	0	-1	0	0	-1	0	0.7661	-1.4312	0.1584	0.1199	-1.2654	0.0782	104.277	172.641	102.304	30.2605	122.081	121.431	111.211	88.9712	91.2561	51.2388	134.159	104.452	GTGCTCTATTTAATATTTTCAATCATTGTAGCTTTATTTATGGGAACTATAGTTATAGTTATTCGTATGAAAGCTCAAAATTATCCGGTAAATGAGAAAAAAATAGTTTTGCCACCGTTTTTTATGGCGACTGGTGCATTGATGTACGTCGTTCCATATTTTAGACTAACAGGATCGGAAATGCTAGAAGCTTTTATAATTGGTTTGCTTTTTTCCACAGTTCTAATTTGGACTTCTCGATTTGAAGTCAAAGGTACAGAAATTTATATGAAACGATCTAAAGCATTTCCAGTTATTTTGATTTCATTACTTGTCATTCGTACTGTGATGAAAATATTCATTAGTAATGAAATAGATCCTGGAGAATTAGGCGGCATGTTCTTTTTATTAGCATTCTGT…
SACH_00511	sbcD	DNA repair exonuclease	Replication, recombination and repair	0	0	0	0	0	0	0.3055	-0.2983	-0.0649	-0.5314	0.1922	-0.3155	21.4116	23.0672	19.4921	11.8356	37.65	32.2671	22.624	10.4799	17.5838	25.8769	46.3224	27.9261	ATGAAAATTATACATACAGCAGACTGGCACTTAGGGAAAATATTAAATGGCAAACAGCTTTTAGAAGATCAAGCGTATATTTTAGATACGTTCGTAGAAAAAATGAAAGAAGAAGAACCTGATATCATTGTGATAGCTGGAGATTTATATGACACAACATATCCAAGTAAAGATGCAATCATGTTATTAGAACAAGCGATTGGAAAGCTGAATTTAGAACTGCGTATACCAATAATTATGATTAGCGGAAATCACGATGGTAAAGAGAGATTAAACTATGGGGCGAGTTGGTTTGAAAATAACCAGTTATTTATAAGAACAGATTTTACATCGATTAATTCACCAATAGAAATAAATGGGGTTAATTTTTATACACTCCCTTATGCTACTGTGAGCGAA…
SACH_00512	sbcC	exonuclease subunit SbcC	Replication, recombination and repair	0	0	0	0	0	0	0.6735	-0.2718	0.2776	-0.0456	0.7911	-0.0282	15.5673	19.5108	16.3232	10.7389	18.5333	21.3828	17.1518	13.2273	14.1331	30.3631	21.8499	17.6488	ATGAAACCATTACATTTAAAGTTGAATAATTTCGGCCCCTTTTTAAAAGAAGAAATTGATTTTTCTAAAATTGATAATAATGAATTGTTTTTAATAAGTGGTAAGACTGGATCGGGTAAAACAATGATTTTTGATGCAATGACTTATGCCTTGTTTGGTAAAGCATCAACTGAACAAAGAGAAGAAAATGATTTGAGAAGTCATTTCGCTGATGGTAAACAGCCGATGTCAGTAACGTTTGAATTTCAATTAAATAATCGAATTTATAAAGTGCATAGACAAGGCCCTTTTATCAAAGAAGGTAATACAACAAAAACAAACGCTAAATTTGATGTATTTGAGATGGTGGATGGCAAGTATGAAATTAGAGAAAGTAAAGTAATTTCAGGTACCCAATTC…
SACH_00513	mscL	large-conductance mechanosensitive channel	Cell wall/membrane/envelope biogenesis	0	0	-1	0	-1	0	0.1381	-0.536	-1.2723	0.3792	-1.808	-0.6172	1238.68	1668.46	951.952	614.216	1078.43	521.025	1079.34	1298.39	822.782	285.047	1093.63	758.103	ATGTTAAAAGAATTCAAAGAGTTCGCCTTAAAAGGTAACGTCTTAGATTTAGCAATTGCTGTTGTGATGGGTGCAGCTTTCAACAAGATTATATCTTCATTAGTAGAAAATATCATTATGCCATTAATTGGTAAAATTTTCGGATCAGTTGATTTTGCTAAAGAATGGTCATTCTGGGGTATTAAATACGGTTTATTTATCCAATCTGTTATCGACTTCATTATCATCGCGTTTGCTTTATTCGTCTTTGTTAAGATTGCAAATACATTAATGAAGAAAGAAGAAGCCGAAGAAGAAGCAGTTGTGGAAGAAAATGTTGTGTTATTAACTGAAATCAGAGATTTATTACGTGAGAAAAAATAA
SACH_00514	opuD	BCCT family betaine/carnitine/choline transporter	Cell wall/membrane/envelope biogenesis	0	0	1	0	0	1	0.7875	-0.8625	1.0489	0.1491	-0.3988	1.3539	204.347	401.185	205.728	113.547	158.439	488.631	198.662	204.179	155.686	162.266	170.142	640.308	ATGAATTCTTCTTCACCAGAGAATCCAAATGGAAAGAAGTATTCACCAGTCTTCATCTATAGTGCAATTGTTGTTGCTATAGTCGTATTACTTGGTGCATTTTTACCTGAACAATTCAACTATGTTACCAATAATATTAAAATGTGGATTACAGAAAAGTTAGGTTGGTATTATCTTATTCTTACTACGATTATCGTGTTCTTCTGTATATTCCTTATTTTTAGTCCTATTGGAAAACTTAAACTAGGTAAACCAAATGACAAACCTGAGTTTAATACTATTTCATGGTTTGCTATGTTGTTTAGTGCTGGTATGGGGATAGGTTTGGTGTTTTATGGTGCAGCTGAACCGATGGCGCACTTTGCTACGCCACCTACGGCAGATCCCAAAACTACTGAA…
SACH_00515		hypothetical protein	Function unknown	0	0	0	0	0	0	-0.0788	-0.3749	0.3523	-0.6543	-0.1879	0.1262	2734.89	1972.32	2809.67	2604.82	3660.76	3115.79	2929.77	4325.02	2969.04	4420.67	4365.26	3759.35	ATGCAAGTTGGGGCGGGCCCCAACACAGAAGCTGACGAAAAGTCAGCTTACAATAATGTGCAAGTTGGGGATGGACGCCAACAAAGAGAAAGTGGATTCCCAATTTCTACAGACAATGCAAGTTGGCGGGGCCCCAACACAGAAACTGGCGGAAAGTCTGTTTACAATAATGTGCAAGTTGGGGTGGGACGACGAAATAAATTTTACGAAAATATCATTTCTGTCCCACTCCCATCAAAAGAATGA
SACH_00516	citB	aconitate hydratase	Energy production and conversion	-1	-1	-1	-1	0	-1	-3.5857	-3.0329	-2.9967	-3.4554	0.0624	-2.1181	911.545	87.2919	751.657	110.514	472.481	83.6439	573.456	53.2628	469.722	1236.16	467.367	157.722	ATGGCTGCAAATTTTAAAGAGCAATCAAAAAAACATTTTGACTTGAATGGCCAAAGTTATACTTACTATGATTTAAAAGCTGTAGAAGAGCAAGGTATTACTAAAGTTTTGAAATTACCTTATTCAATTCGTGTTTTGTTAGAATCTTTACTTCGTCAAGAAGATGATTTTGTAATTACAGACGATCATATTAAAGCTTTAAGTCAGTTTGGAAAAGATGGAAATGAAGGCGAGGTACCATTTAAACCTTCTCGTGTTATTTTACAAGATTTCACAGGTGTACCAGCCGTAGTTGATTTAGCTTCTTTACGTAAAGCAATGGATGACGTTGGGGGAGATATTACTAAAATTAATCCAGAAGTACCGGTGGATTTAGTTATTGACCACTCAGTTCAAGTG…
SACH_00517	yneP	thioesterase	Lipid transport and metabolism	0	-1	0	0	0	0	-0.5188	-1.182	-0.6145	-0.569	-0.0249	-0.0159	300.544	203.289	298.974	107.824	254.64	155.225	263.246	148.783	229.983	283.109	275.73	221.779	ATGATATATAGTATTACAGAAATAGAAGCGCGTTATGCTGAAACTGATAAGATGGGTGTAATTTATCACGGGAATTATGCAACTTGGTTTGAAGTTGCGCGGTTGGATTATATATCGAAGTTAGGTTTTAGTTATGCTGATATGGAAAAACAAGGAATCATTTCACCTGTGACTGACCTCAATGTCAATTATAAAAAGTCTATTTTTTATCCAGAAAAAGTTAAAGTTAAAACTTGGGTTGAAAAATATTCGAGATTACGTTCAGTGTATAAATATGAGATTTTTAATGAAAAAGGTGAACTTGCAACTACAGGTTCCACAGAATTGATTTGCATTAAAGAAGATACTTTTAAGCCTATACGGTTGGATCGTTATTTCCCAGATTGGCATGAAGCCTAT…
SACH_00518	yneR	iron-sulfur cluster biosynthesis protein	Post-translational modification, protein turnover, and chaperones	0	0	0	1	0	0	0.5906	0.2901	0.1341	1.171	-0.5134	0.6416	258.334	466.852	227.744	213.419	292.549	283.152	269.956	489.455	221.906	197.938	364.034	438.001	ATGCAAATAGAACTTACTGATGCAGCAGTAACTTGGTTTAAAAATGAACTTGAGTTACCTGAAAATAATAAAGTGCTCGTGTTTTTTGTAAGATATGGTGGCGAATTCCAACTCAAGCAAGGATTTAGTCCTGCTTTTACAGTTGAACCAAAGGAAGATGTTGATATTGGCTATGAACAACATTATGACGATTTAAATGTTGTCGTAGCAGAAAAAGATTTGTGGTACTTTGAAGATGACCACATTATTGTAAATGTAATTGATCACGAAGATGAAATTTCTTATTCCAAAAAATAA
SACH_00519	plsY	Glycerol-3-phosphate acyltransferase	Lipid transport and metabolism	0	0	0	0	-1	0	0.6976	-0.4893	-0.3348	0.6	-1.1032	0.4861	184.698	272.242	194.675	117.869	149.594	110.077	148.808	197.1	142.416	84.3813	148.808	169.281	ATGATGATAATCGTCATGTTACTACTAAGTTATCTTATCGGCGCTTTCCCAAGTGGATTCGTAATTGGAAAATTATTTTTCAAAAAAGATATTAGACAATTTGGTAGTGGTAATACTGGCGCTACTAATAGCTTTAGAGTATTAGGTCGTCCTGCAGGATTCTTGGTAACATTTCTAGATATTTTCAAAGGGTTCATAACTGTTTTCTTCCCTTTATGGTTACCAGTTCACGCAGATGGCCCTATTAGTACTTTTTTTACAAATGGTTTAATTGTAGGCTTATTCGCTATACTTGGACACGTTTACCCAGTTTATTTAAAATTCCAAGGTGGCAAAGCTGTTGCAACTAGTGCAGGTGTCGTCTTGGGAGTCAACCCGATACTATTACTAATACTTGCA…
SACH_00520	parE	DNA topoisomerase (ATP-hydrolyzing) subunit B ParE	Replication, recombination and repair	1	0	0	0	0	0	1.3771	-0.6304	0.3479	0.6277	-0.7961	0.1046	47.3495	108.956	48.7067	27.3108	47.8819	65.2791	44.7321	61.9579	41.1318	28.9213	58.1171	58.9742	ATGAATAAACAAAATAATTATTCAGATGATTCAATACAGGTTTTAGAGGGGTTAGAAGCAGTTCGTAAAAGACCTGGTATGTATATTGGATCAACTGATAAACGGGGATTACATCATCTAGTATATGAAATTGTCGATAACTCCGTCGATGAAGTATTGAATGGTTACGGTAACGAAATAGATGTAACAATTAATAAAGATGGTAGTATTTCTACAGAAGATAATGGACGTGGTATGCCAACAGGTATACATAAATCAGGTAAACCGACAGTCGAAGTTATCTTTACTGTTTTACATGCAGGAGGTAAATTTGGACAAGGCGGCTATAAAACTTCAGGTGGTCTTCACGGCGTTGGTGCTTCAGTTGTAAATGCATTGAGTGAATGGCTTGAAGTTGAA…
SACH_00521	parC	DNA topoisomerase (ATP-hydrolyzing) ParC	Replication, recombination and repair	1	0	0	0	0	0	1.7038	-0.4665	0.7674	0.8344	-0.7169	0.242	43.4212	128.481	48.2311	31.131	38.7325	74.4941	42.3734	66.0799	39.0175	28.7441	46.8717	54.9785	GTGAGTGAAATAATTCAAGATTTATCACTTGAAGATGTTTTAGGTGATCGCTTTGGAAGATATAGTAAATATATTATTCAAGAGCGTGCATTGCCAGATGTTCGTGATGGTTTAAAACCAGTACAACGTCGTATTTTATACGCAATGTATTCAAGTGGTAATACACACGATAAAAATTTCCGTAAAAGTGCGAAAACAGTCGGTGATGTTATTGGTCAATATCATCCACACGGAGACTACTCGGTGTACGAAGCAATGGTCCGTTTAAGTCAAGACTGGAAGTTACGACATGTCTTAATAGAAATGCATGGTAATAATGGTAGTATCGATAATGATCCACCAGCGGCAATGCGTTACACTGAAGCTAAGTTAAGCTTACTAGCTGAAGAGTTATTACGT…
SACH_00522	agcS	amino acid carrier protein	Amino acid transport and metabolism	0	-1	0	0	-1	0	0.3362	-1.2809	-0.5131	0.1607	-1.1953	-0.3172	179.714	228.845	178.281	69.0622	144.163	134.164	121.935	121.678	109.385	58.2332	149.108	137.306	TTGAAAGATTTCGATAGTTTAATTCCTGGATGGTTTAAAGAATTTGTCCATGTTGGTACCGATCTAATATGGTCTCAATATTTAATTGGTCTATTATTGACAGCTGGATTCTTCTTTACAATTAGTTCTAAATTCGTCCAATTACGAATGTTGCCTGAAATGTTTAGAGCTTTAGTAGAACGTCCAGAAACTTTAGAAGATGGTAAGAAGGGTATTTCGCCGTTCCAAGCATTTGCGATTAGTGCTGGTTCAAGAGTTGGTACTGGTAATATTGCTGGTGTTGCGACTGCGATTGTTTTAGGCGGTCCAGGTGCAGTATTTTGGATGTGGGTTATTGCATTTATAGGTGCAGCGAGTGCATTTATAGAAGCGACTTTGGCTCAGGTTTATAAAGTACAT…
SACH_00523	glcT	transcriptional antiterminator	Transcription	0	0	0	0	0	0	0.0423	-0.0633	0.1491	0.4322	0.1995	0.0463	31.5274	28.0769	32.9799	24.1587	28.3525	26.2414	25.8152	23.2973	23.4087	35.3621	33.7586	23.3378	ATGGGAGAATATATTGTTACTAAAACATTGAACAACAATGTCGTAGTATGTACTAATAATGATCAAGAAGTTATTTTAATCGGTAAAGGTATTGGTTTTAACAAAAAAGAGGGAATGGTGTTAAACGACCAAACTAATACAATAGAGAAAATTTATAAATTAGAGAGTGAGCAACAAAAAGCACATTATAAAAGTTTAGTTGAAATCGCTGATGATAATGTATTACAAGTAATTATTGATTCGTTAAATTTTATTTCTAATACTGCGATGAATGTTGATTCAAAGCAACTTGTAGTTTCATTAACGGATCATATTATATTTGCATATAAACGCTTAAAACAAAATCAAGTTATTAGCAATCCATTTGTTATGGAAACTATGCAGTTATATAGTGATGCA…
SACH_00524	yubA	putative transporter	Function unknown	0	0	0	0	0	0	-0.4328	0.3333	0.364	0.4281	0.702	0.3806	125.505	87.0873	133.8	163.695	89.7732	124.924	91.9761	110.276	91.1667	177.4	100.163	125.932	ATGAAGTTTGTTGGTGGGAATGATTTAGTCTTCTCATTAATAGCACTAGTATTGTTGGGTATTGTTATTTTTATTTTCGAAAAAGTATCATACGTTTTTGATCCTTTTATCATCGTTTTTAAGACGATAGCAGCACCTATCATCGTCTCTTTAATTCTATTCTATCTATTTAACCCAATCGTAAATATGATGGAGCGTTATAGAATACCAAGAGTTGCAGGTATTTCTATTATTTATCTAGCTGTAGTAGGTGTTATTACGTTAATTGTTAATTTATTGATACCTATTATTGGTTCGCAAGTAGATAGTTTAGTTAAAAATTCACCGCAATATCTAGAAAAATTAATTAATTCTATTGATAAAATAGCAAATAATACGTTTTTCTCTTCGTATTATAGT…
SACH_00525	fmtC	oxacillin resistance-related FmtC protein	Transcription	0	0	0	0	0	0	-0.3639	-0.0418	0.5462	-0.0176	-0.0332	0.3638	208.173	189.803	199.696	222.729	133.774	301.451	173.723	174.541	134.267	206.385	161.498	300.724	ATGAATCAGGAAGTTAAAAACAAAATATTTTCAATCTTAAAAATTACGTTTGCTACAGCTTTATTTATTTTTGTAGTAATCACGTTGTATCGAGAGTTATCTGGGATTAACTTTAAAGATACTTTGGTTGAATTTAGTAAAATCAACCGTATGTCCCTTGTCTTATTATTTATTGGTGGTGGGGCATCGCTTGTTATTCTCTCAATGTATGATGTGATTTTATCTAGAGCTTTAAAAATGGATATTTCATTAGGAAAAGTTTTAAGAGTAAGTTATATCATTAATGCATTAAATGCGATTGTAGGATTTGGTGGCTTTATTGGTGCCGGTGTAAGAGCAATGGTTTACAAAAACTATACGCATGATAAAAAGAAATTGGTTCACTTTATTTCATTAATA…
SACH_00526	msrA_2	peptide methionine sulfoxide reductase	Post-translational modification, protein turnover, and chaperones	0	0	0	0	0	0	-0.8992	-0.4719	-0.4752	-0.2518	-0.3829	-0.3133	70.5935	38.6924	52.3107	26.9791	114.797	71.6049	67.4097	38.8047	47.0717	47.6901	127.195	75.8188	ATGAATATTAATACAGCTTATTTTGCCGGAGGTTGCTTTTGGTGTATGACGAAACCATTTGACACCTTTGACGGCATAGAAAAAGTAACTTCTGGATATATGGGCGGACATATTGAAAATCCTACTTACGAACAAGTAAAATCAGGTACGAGCGGTCATTTAGAAACTGTTGAAATTCAATATGATGTTGCATTATTCTCATACAATAAGTTATTAGAAATATTTTTCTCAGTCATTGACCCATTAGATACAGGTGGTCAATATCAAGACCGTGGTCCTCAATATCAAACAGCTATTTTCTACACTAATGATCATCAAAAAGAACTCGCTGAGACTTATATCGAGCAGCTTAAAAATACGATTAATGCTGACAAGGCAATTGCAACAAAAATATTACCA…
SACH_00527	msrR	cell envelope transcriptional attenuator	Transcription	0	0	0	0	-1	0	0.6649	-0.9416	0.107	0.5374	-1.2702	-0.1654	52.8706	75.4112	45.9959	18.4099	53.4907	53.458	49.4277	58.4804	41.4709	20.4308	59.377	41.4725	ATGGATAAAGAAACTAATGACAACGAATATAGACGTCAAAGTGAACATCGCACTTCGGCGCCTAAGCGAAAAAAGAAGAAGAAAATTAGGAAATTACCTATCATTCTTCTGATTGTTGTAATTTTACTTATCGCATTAGTTGTATATATTGTACATAGTTACAATAGCGGTGTAGAATATGCCAAGAAACATGCGAAAGATGTTAAAGTACATCAATTTAATGGACCAGTAAAAAATGATGGTAAAATTTCTATTCTTGTACTCGGTGCAGATAAAGCACAAGGTGGACAATCAAGAACAGATTCTATCATGGTTGTTCAATATGACTTTATCAATAAAAAGATGAAAATGATGTCTGTCATGCGTGACATTTATGCAGATATTCCAGGATATGGAAAA…
SACH_00528	dmpI	4-oxalocrotonate tautomerase	Carbohydrate transport and metabolism	-1	0	0	0	0	0	-2.6477	0.3236	-0.6779	0.3044	0.7242	0.6133	2074.77	259.526	2057.08	2128.86	1548.62	823.515	1234.8	1206.87	1314.73	2691.94	1465.73	1819.32	ATGATGCCAATCGTCAATGTAAAATTATTAGAAGGTCGTTCGGATGAACAATTAAAAAATTTAGTTAGCGAAGTAACTGACGCCGTAGAAAAAACAACGGGGGCAAATAGACAAGCAATTCACGTTGTTATAGAAGAAATGAAACCAAACCATTATGGTGTGGCTGGCGTAAGAAAGTCAGATCAATAA
SACH_00529	umuC	ImpB/MucB/SamB family DNA-damage repair protein	Replication, recombination and repair	0	0	0	0	1	0	-0.2163	0.0978	-0.0581	-0.7194	1.7764	-0.3571	12.1515	10.3014	11.7082	9.314	27.6084	22.8701	14.6438	5.4434	8.5251	37.4101	34.4169	20.0268	GTGTATAATTATCATTTATTAGAAGATAGGGATGTTCTATGTATTGATCAAAAAAGTTTTTTTGCGAGTGTTTCTTGTATTGAAAAGGGGCTAGATCCATTAGAAACAAAGTTAGCTGTTGTTGCAGATACTAAGCGTCAGGGTTCTGTAGTATTGGCTGCGACACCTAAATTAAAAGAATTAGGCATCAAGACAGGATCGCGATTGTTTGAAATACCACATAGAAATGATATTTACATTATCAATCCAAGTATGCGTAAATATCTTAATGTTTCAGTTGCTATTTCTAAGATTGCATTGCGTTATATTCCACCTGAAGATTTACACCAATATAGTATTGACGAATTTTTTATGGATGTTACTGATAGCTATCATAGATTTAGTTCTACAGTACATGCA…
SACH_00530	tyrA	prephenate dehydrogenase	Amino acid transport and metabolism	0	0	0	0	1	0	-0.1148	-0.1731	-0.288	-0.0948	1.1772	-0.338	19.7028	16.8773	21.45	14.3667	35.0161	25.4765	20.2222	12.171	14.7079	41.7686	45.8916	27.4427	ATGACAACAGTTTTATTTGTTGGGCTTGGATTAATTGGTGGAAGTCTTGCTAGCAATATAAAATACCATAACCCTAATACTAATATTATTGCATACGATGCAGATACTTCTCAGTTAGATAAAGCTAAATCAATCGGTATTATTAATGAAAAATGTTTAAATTATAGTGAAGCTATTAAAAAAGCCGATGTAATTATTTATGCAACACCTGTTGCTATCACAAATAAATATCTTAGCGAGCTTATACATATGTCAACTAAACCTGGTGTTATTGTTTCTGATACTGGTAGTACTAAAGCAATGATACAGCAACACGAATGCAGTTTATTAAAGCATAATATTCATTTAGTCAGTGGTCATCCAATGGCTGGTAGTCATAAATCCGGTGTACTAAATGCT…
SACH_00531	yhfE	M42 glutamyl aminopeptidase	Amino acid transport and metabolism	0	0	0	0	1	0	-0.8494	0.6957	0.2225	0.0018	1.7805	0.2135	48.3261	24.9839	46.5039	60.6387	49.8984	53.5338	40.179	30.0026	32.9919	139.066	58.3345	53.1487	ATGGAACCAATATTAGAAATGATTAAAACATTAACAGGTATTAATAGTCCTTCAGGAGACACAGAAGAAGCAATTCAATTTGTCGAAAAATATGCAAAAGACTTGGGTTATCAAACAACACTAACAAATAAAGGTGCGTTATTAATAACAGTGCCAGGCAAAAATGATGAAGTACAACGCTGTATTACTGCTCATGTTGATACTTTAGGTGCAATGGTTAAAGAAATTAAAGAAGATGGGCGCTTAGCAATAGAATTAATTGGAGGATTCACGTATAACGCGATTGAGGGTGAATATTGCCAAATTAAAACTGATGCTGGTCAAATATATACAGGAACCATTTGTCTGCATGAAACAAGTGTTCATGTATATAGAAATAATCATGAAATACCTAGAGAC…
SACH_00532	trpE	putative anthranilate synthase component I	Multiple Categories	0	0	0	0	0	0	0.0723	-0.2761	-0.0851	0.0348	-0.0832	-0.5115	11.3108	10.3904	12.2452	7.5701	26.6363	21.6734	12.9299	8.7456	10.2503	12.5077	33.9801	17.5321	ATGGATGTATTCTATAAAAAAATAAAAGCAAATGTAACACCTGAAGTTTTAGCACAACTTCATTCCAAGAAGATCATTTTGGAAAGTACAAATCAACAACAAACTAAGGGTCGCTATTCTATAGTGATATTTGATATCTACGGTACTTTAACTTTAGATAACGATGTATTATCAGTAAGCACTTTAAAAGAGTCGTATCAAATCACTGAAAGACCGTATCATTATTTAACGACTAAAATAAATGAAGACTACCATAATATTCAAGATGAGCAACTTAAGCCATTACCGTTTATATCTGGATATGTTGGGACGTGTAGCTTTGATTTAGTAAGACATGAATTTCCTAAATTGCAATCAATACAATTAGAGGATCACAAGCAACACGATGTACGGTTATAT…
SACH_00533	trpG	anthranilate synthase glutamine amidotransferase component II	Multiple Categories	0	0	0	0	0	0	-0.1098	-0.1091	-0.015	-0.4505	0.32	-0.4167	17.1457	12.4229	17.7384	13.4224	39.5928	33.4115	20.3314	8.0588	13.4047	23.9074	54.9661	28.7297	ATGATCTTAGTTGTAGATAATTATGATTCCTTTACGTATAACCTAGTGGATATTGTTGCTCAACATACTGACGTCATTGTTCAATACCCTGATGATGATAATGTGCTGAATCAATCTGTTGATGCTGTCATTATTTCACCAGGCCCTGGGCATCCATTAGACGACCAACAGTTAATGAAAATTATCTCATCCTATCAAGATAAACCCATTTTAGGTATTTGCCTAGGTGCTCAAGCACTTACATGTTATTACGGCGGAGAAGTCATTAAAGGTAATAAGGTTATGCACGGAAAAGTTGATACTTTTAATATTAAAACTGAAAATAATAGTTTGTTATACGAGGGTGTACCAGAACAATTTTCGATTATGAGATACCATTCATTAATAAGTAATCCTGAT…
SACH_00534	trpD	anthranilate phosphoribosyltransferase	Nucleotide transport and metabolism	0	0	0	0	0	0	-0.0626	0.0757	-0.2899	-0.1897	0.0798	-0.4968	10.7017	10.3758	9.4515	7.222	26.4639	18.6277	11.2193	5.7261	8.7043	12.4708	35.4486	16.9603	ATGTCGTTACTAACAAGAATAAAAACTGAATCGATTTTACACGAAAGTGACATTAAGGAGCTAATTGAAATACTTATTTCACCTAGTATTGGAACGGATATAAAATATGAATTATTAAGTAATTATTCAGAACGAGAAATTCAACAACAAGAATTAACATACATCGTAAGAAGTTTAATTAATACGATGTATCCACATCAACCTTGTTATGAAGGTAGTATGTGTGTTTGTGGTACAGGTGGAGATAAATCAAATAGTTTTAATATCTCGACAACCGTTGCATTCGTTGTGGCGAGCGCTGGTGTGAAAGTCATTAAACATGGAAATAGAAGTATTACCTCAAATTCCGGTAGTACGGATTTGCTGAATCAAATGCGAATTTCAACAACTAGTGTGGAC…
SACH_00535	trpC	indole-3-glycerol phosphate synthase	Amino acid transport and metabolism	0	0	0	0	0	0	-0.0754	0.3431	-0.1461	-0.2178	0.169	-0.3356	11.3152	14.0677	10.6163	9.3926	27.9784	21.4104	12.5722	5.9901	7.9889	13.543	34.2035	17.5456	ATGACAATTTTAGAAGAAATTGTTGAATATAAACAGTCACTTTTACAAAATGGCTATTACCAAGACAAACTTAGCACTTTAAAAAGTGTGAACATTCAGAATAAAAAATCTTTTATAAACACAATTGAACAGGAACCAAAGTTAGTAATTATTGCAGAAATTAAATCAAAGAGTCCCACAGTTAATGACTTACCTGAACGAGATTTATCTCAACAAATTTCTGATTATGAACAGTACGGTGCAAATGCAGTTTCAATTTTAACAGATGAAAAGTACTTTGGAGGGAGCTTTGAACGTTTACAAGAATTAACAACAAAAACGACACTTCCAGTATTGTGTAAAGACTTTATTATAGATCCGCTTCAAATTGACGTTGCTAAACAAGCTGGTGCATCTATG…
SACH_00536	trpF	transcription termination/antitermination factor NusG	Amino acid transport and metabolism	0	0	0	0	0	0	-0.23	0.0376	-0.1099	-0.162	0.1614	-0.2118	8.0067	9.3661	7.9237	5.8409	17.0174	12.9206	10.423	4.9508	6.6497	9.8448	22.4532	11.478	ATGATGAAATTGAAATTTTGTGGCTTTACATCAATTAAGGATGTTACAGCGGCCAATCAATTACCTATTGATGCGATAGGTTTCATCCATTATGAAAAAAGTAAAAGGCATCAAACAATTGCCCAAATAAAAAAGTTAGCGTCTGCCGTTCCAGAACATATTGATACAGTATGCGTCATGGTAAATCCTGATTTAACAACAATTGAACACGTATTAAGTAATACGCCAATTAACACAATACAGTTACATGGCACAGAAACTGTAGATTTAATTAAGGGAATTAAAAAGAAGTATCCAAGGATTAAAATCATTAAAGCTTTACCTGCAGATGAACATATAATTCAAAATATTAATAACTATAAAGCATTCTTTGATTTATTTATTATCGACACACCTTCA…
SACH_00537	trpB	tryptophan synthase subunit beta	Amino acid transport and metabolism	0	0	0	0	0	0	-0.2064	0.129	-0.1156	-0.5983	0.5421	-0.2673	18.5784	21.2525	17.1973	14.0443	47.9053	40.5403	24.5908	10.9724	14.2586	26.4756	62.5171	40.9938	ATGAATAAACAAATACAAACAGAAGTAGATGAATTAGGTTTCTTTGGCGAATATGGAGGGCAATACGTACCTGAAACGTTAATGCCAGCAATTATTGAATTAAAAAGGGCTTATAAAAAAGCAAAAGAAGATCCAGAGTTTCAAAGGGAACTGGAATATTATTTATCAGAGTATGTAGGGCGCGAGACACCACTTACTTATGCTGCATCATATACTGAAAGCTTAGGTGGAGCTAAAATATATTTGAAACGTGAGGATTTAAATCATACAGGCGCACATAAAATTAATAATGCATTGGGACAAGCATTACTTGCGAAACGTATGGGCAAGAAGAAGCTTGTTGCTGAAACTGGTGCAGGTCAACATGGTGTAGCTAGTGCTACTGTTGCTGCATTATTT…
SACH_00538	trpA	tryptophan synthase subunit alpha	Amino acid transport and metabolism	0	0	0	0	0	0	0.0788	0.0055	-0.1063	-0.0904	-0.1959	-0.1345	16.0123	14.6132	17.9642	12.0692	39.2956	31.4667	21.5929	12.1466	17.1284	21.3065	48.6348	30.0955	ATGACTAAATTATTCATACCTTATATTATGGGCAATAAAGATTTGATTGAAAATGCAAAAATATTAAGCGAAAATGGTGCCGATATTATTGAAATAGGTGTGCCATTCTCAGATCCCGTTGCTGATGGTCCAGTTATCATGGAAGCAGGACAACAAGCGATTAAACAAGGCATCACGATAGATTTTATTTTTGAACAATTAGAAAAACATGGTAATCAAATTAAGTGTCAGTATGTATTAATGACGTATTATAATATTATTTGTCATTACGGTGAACAAGCATTTTTTGAAAGATGCCGAGATTCAGGAGTTTATGGTTTAATCATTCCTGATTTACCATACGAATTATCACAGCGTTTAAAACAACAATTTAGTCACTATGATGTCAAAATCATATCG…
SACH_00539	femA	glycine interpeptide bridge formation protein FemA	Defense mechanisms	0	0	0	0	0	0	-0.1479	-0.0652	0.3336	0.3367	-0.0859	0.303	133.067	108.69	123.627	114.895	95.9274	141.57	116.418	129.909	108.125	117.899	97.7608	119.153	ATGAAGTTTACAAATTTAACAGCTAAAGAGTTTGGTGCCTTTACGGATAGCATGCCATACAGTCATTTCACGCAAACTGTTGGCCACTATGAGTTAAAGCTTGCTGAAGGTTATGAAACACATTTAGTGGGAATAAAAAACAATAATAACGAGGTCATTGCAGCTTGCTTACTTACTGCTGTACCTGTTATGAAAGTGTTCAAGTATTTTTATTCAAATCGCGGTCCAGTAATCGATTATGAAAATCAAGAACTCGTACACTTTTTCTTTAATGAATTATCAAAATATGTTAAAAAACATCGTTGTCTATACCTACATATCGATCCATATTTACCATATCAATACTTGAATCATGATGGCGAGATTACAGGTAATGCTGGTAATGATTGGTTCTTTGAT…
SACH_00540	femB	glycine interpeptide bridge formation protein FemB	Defense mechanisms	0	0	0	0	0	0	0.0916	0.3959	0.7639	0.3925	0.1008	0.5912	138.151	133.936	143.92	188.114	103.154	219.275	126.718	149.309	137.228	185.797	106.826	171.17	ATGAAATTTACAGAGTTAACTGTTACCGAATTTGACAACTTTGTACAAAATCCATCATTGGAAAGTCATTATTTCCAAGTAAAAGAAAATATAGTTACCCGTGAGAATGATGGCTTTGAAGTAGTTTTATTAGGTATTAAAGACGACAATAACAAAGTAATTGCAGCAAGCCTTTTCTCTAAAATTCCTACTATGGGAAGTTATGTTTACTATTCGAATCGTGGTCCAGTAATGGATTTTTCAGATTTAGGATTAGTTGATTATTATTTAAAAGAGTTAGATAAATATTTACAGCAACATCAATGTTTATATGTTAAATTAGATCCGTATTGGTTATATCATCTATATGATAAAGATATCGTGCCATTTGAAGGTCGCGAGAAAAATGATGCCTTAGTA…
SACH_00541	coF_1	haloacid dehalogenase-like hydrolase	Coenzyme transport and metabolism	0	0	0	0	0	0	0.0231	-0.6214	-0.1243	-0.0766	-0.1089	-0.3615	48.7833	47.9528	52.295	26.1271	63.4693	51.7728	48.8375	32.4919	32.277	39.9731	76.3762	43.9271	ATGAAATTTGTATTTGATATTGATGGTACACTTTGTTTTAATGGTAAATCAATTGATCCATCAATCATTGATTCATTGTTACAATTACAACATGCTGGTCATGAACTTATATTTGCATCTGCACGGCCGATTCGTGATTTGTTACCAGTTTTACCAGAAGTCTTTCATCAACATACTTTAATTGGCGCAAATGGCGCTATGATTTCACAGCAATCAAAGATTTCAGTTATCAAGCCAATTCAAGCTTATACATATCATCATATCTTACGAATAATACAAAAATATGAATTAGATTATATTATCGATGATGATTGGAATTATGCTGCTAAATTAGACGCTGAGAACGCGATTTTTGAGCGCTTAGATCCACATAAGCTGGCTAGTTGTATTAATGTTGCA…
SACH_00542		SWIM zinc finger domain-containing protein	Function unknown	0	0	0	0	0	0	0.28	0.1461	0.0199	0.6208	0.1237	0.0024	100.482	119.558	76.4232	58.8855	105.821	91.3747	100.515	94.871	65.7872	104.909	100.546	69.6869	GTGATATGTAAACATATGATTGCATTACTCTTTACAGCTAGTCTAGAAGCAGCAAATAAACATATAATGATGTTAAACGAAGTTGAAGAAGACTATCAATTACGCAGAAATATGTGGATTGATAGTCTTAAAGAAATGATTAATGATATGAGTGAAGAAGAACTCCGCGATGCATATTTAAACATGTTAATTGAACATGGAGAAATGGCAGAATTATTTGGATTAGATGAAGAGGAAGAAATGTTCGAGGACGAATTTTATTAA
SACH_00543		SWIM zinc finger domain-containing protein	Function unknown	0	0	0	0	0	0	0.3572	-0.1636	-0.1216	0.8951	0.1695	-0.335	40.2684	14.5866	40.2875	22.0154	33.8478	24.0755	36.1355	43.8201	29.2511	49.8301	41.6157	16.1908	ATGGGATTACTTGATATTGCAAGTATTCGTTCTATAGAAAGAGGCTTTAATTATTATCAAAGTGAATGCGTCATTAACTTAAAATCATTTTCAGAAACGTAG
SACH_00544	nikE	ABC-type dipeptide/oligopeptide/nickel transporter ATPase component 2	Amino acid transport and metabolism	0	0	0	0	0	0	-0.0643	-0.529	-0.2309	0.1382	-0.4042	-0.4956	23.7478	20.7714	24.6269	12.5058	53.4778	39.0329	26.4847	18.4105	19.6874	20.0917	70.6902	35.5266	ATGATTGAGTTAAAACATGTGACTTTTGGTTATAATAAAAAGCAGATGGTGCTACAAGATATCAATATTACTATACCTGATGGAGAAAATGTTGGTATTTTAGGCGAAAGTGGCTGTGGTAAAAGTACGCTCGCTTCATTGGTTCTTGGCTTGTTTAAACCTGTTAAAGGAGAAATTTACTTAAGTGATAATGCTGTGTTACCGATTTTCCAACACCCTTTAACTAGCTTTAACCCTGATTGGACGATTGAGACCTCATTAAAAGAAGCGTTATATTATTACAGAGGCCTAACTGATAATACTGCTCAGGATCAATTATTATTACAACATTTATCTACTTTTGAGTTAAACGCGCAATTATTGACTAAATTACCAAGCGAAGTGAGTGGCGGACAATTA…
SACH_00545	nikD	ABC-type dipeptide/oligopeptide/nickel transporter ATPase component 2	Multiple Categories	0	0	0	0	0	0	-0.0348	-0.0011	-0.214	-0.4245	0.1021	-0.3343	13.9818	12.4673	12.7874	9.2847	38.2561	27.7532	16.2733	7.2028	11.6439	17.5921	43.6118	24.5397	ATGATGAGTCTCATTGATATACAAAATTTAACAATAAAGAATACTTGTGAGAAATGTCTTATTAAAGGGATTGATTTGAAAATTTTTAGTCAACAGATTAATGCCTTGATTGGAGAGAGCGGCGCTGGGAAAAGTTTGATTGCTAAAGCCTTACTTGAATATTTACCATTTGATTTAAGGTGCACGTATGATTCGTACCAATTTGATGGAGAAAATGTTAGTAGATTGAGTCAATATTATGGTCATACAATTGGCTATATTTCCCAAAATTATGCAGAAAGTTTTAACGACCATACTAAATTAGGTAAACAGTTAACTGCGATTTATCGTAAGCATTATAAAAGTAGTAAAGAAGAGGCTTTGTCCAAAATTGATAAGGCTTTGTCGTGGGTTAATTTA…
SACH_00546	opp-2C	oligopeptide ABC superfamily ATP binding cassette transporter membrane protein	Multiple Categories	0	0	0	0	0	0	0.5797	-0.4036	-0.2595	-0.1381	-0.1478	-0.4405	9.3367	20.3668	11.4972	6.6531	27.1692	19.0441	12.2195	6.2972	9.9372	11.8364	35.3594	16.9704	ATGCATAAAATATTTTCAAAGAATAACCTTATCTTTTTTGTATTCGGCGCATTTATATTTGTGATGATTGTACTACAATTCTTTGTCAGTAGTGAAAATGCAACCAAAGTCAATTTATCACAAACTTTTGAACCTATTAGTTGGTTGCATTTATTAGGAACTGATGATTATGGGAGAGATTTATTTACCCGAATTATTATCGGTGCACGTTCAACATTGTTTGTTACTGTTTTAACATTAATAGCTATCGTTGTCATAGGTGTTACACTAGGTCTATTTGCCGGATATAAAAAAGGGTGGATTGAACGATTAGTGTTAAGGTTTATTGATGTTGGTCTAAGTATTCCAGAATTTATCATCATGATTGCTTTAGCAAGCTTTTTTCAACCATCTTTATGG…
SACH_00547	opp-2B	oligopeptide ABC superfamily ATP binding cassette transporter membrane protein	Inorganic ion transport and metabolism	0	0	0	0	0	0	-0.0303	-0.3102	-0.2527	-0.3608	0.1436	-0.6294	10.6282	15.3486	12.1447	6.7867	26.4117	18.7593	12.5973	5.6225	8.9574	13.435	35.1975	15.575	ATGTTCATAATAAAGTCTATGTTGTATAGACTGATACAAATGATAGTTGTTTTATTTGTTATTTCTACACTTACATTCATTTTAATGAAATTATCACCAGGCAATCCTGTTGATAAAATATTACATCTTGATGTAGCACAAGTGTCGACGGAACAAATAAATGCAACCAAAGAAAAATTGGGATTAAATGATTCTTTATTGGTACAGTGGTGGCATTGGATGAATCATTTATTACATTTTAATTTAGGAAAAAGTTTTGAATCAAAAGAACCGGTAACACAGATATTATTCAACTATGCACCCATAACATTACTCATATCTTTTTCAACATTAGTAGTGTCGTTATGCATATCTATACCGCTCGGCATTATAGCAGCCAAACGATTTCATAAGTGGACG…
SACH_00548	icmF	hypothetical protein	Function unknown	0	0	0	0	0	0	-0.3559	-0.8697	-0.7169	0.8209	-0.6617	-0.1143	98.3291	65.7248	90.4753	35.4038	95.4474	46.2312	64.6073	76.107	51.0417	45.4078	92.9925	56.3099	ATGACATTATTCGATATGCCTAATTATTTATGGATCACAACATTAATAATGATTTTATTAACAATATTCTGTTGCTTAGTTTTAAATAAATGGTTTGTATCAGCAGTAATTACATTTGTTATATTAGGTGTGCTTGCATTTTTTATTCCAAATTTTCAAGATATAAAATATCAACCATTATTAGGATACGCTGCATTTTTAGCGATCATGAGTTTATTAATTAGTTTTCTATTATGGTATTTTACTAGAAATTGGCGTAAAGAAAGAAAAGCGCGTAAATTAGAAAAGCAAATTGAAAAATACGGTTATGAGGGCGCTGAACTTCGCCGTAAAGATAAAAAATAA
SACH_00549	pepF_2	Oligoendopeptidase F	Amino acid transport and metabolism	-1	0	0	0	0	0	-1.4217	0.1041	-0.3015	0.6327	0.7434	0.1634	109.341	37.4882	102.088	108.417	71.9356	66.0607	57.2485	77.0799	39.0794	77.9987	84.3987	105.333	ATGTCTCAAGGTTTACCTTTAAGAGAAGATGTTCCTGTTTCAGAAACATGGGATTTAACAGACTTATTTAAAGATGATCAACAATATTATGAAAGCATCGATGCACTAGTACAACAAGCAAATCAATTTCATCATACATATGCAACAACATTAAATTCAATCGAACAAATTAATACTGCTTTAGCTGAATTAGAAAATATTTTAATTGCCTTAGATCGCTTAAGTAATTATGCAGAACTACGTTTAAGTGTAGATACTAGTAATATTGAGGCACAAGTATTGAGCGCTAAATTATCTACTACATACGGAAAAATTGTTAGCCGATTATCATTTGTAGAGTCAGAAATACTTGAATTACCAGAAGAAATACTTCAACAATTAGAAGAATCATGTCCATAT…
SACH_00550		putative transposase for IS1272	Replication, recombination and repair	0	0	0	0	0	0	0.1907	-0.1213	-0.0807	-0.417	0.2913	-0.3065	7.7378	9.2614	8.1311	4.7967	19.1582	15.5135	9.6418	4.1173	6.4646	10.4004	22.546	11.5079	ATGTATAAAATTTATAACATGACTCAACTTACACTACCAATAGAAACTTCTGTTAGAATTCCTCAAAATGACATTTCGCGATATGTTAATGAAATTGTTGAAACGATACCTGAAAGCGAATTCGATGAATTCAGACATCATCGTGGCGCAACATCCTATCATCCAAAAATGATGTTAAAAATTATCTTATATGCATACACTCAATCTGTATTTTCTGGTCGTAGAATAGAGAAATTACTTCATGACAGTATTCGAATGATGTGGTTAGCTCAAAATCAAACACCTTCTTATAAAACTATTAATCGTTTTAGAGTAAATCCTAATACTGATGCATTAATTGAATCTTTATTTATCCAGTTTCATAGTCAATGTTTAAAGCAAAATCTTATTGATGATAAT…
SACH_00551	cvfB	Conserved virulence factor B	Function unknown	0	0	0	0	0	0	-0.0306	-0.674	-0.2451	0.3024	-0.5266	0.1464	258.076	238.34	243.257	144.485	176.728	173.998	184.691	204.555	165.408	137.012	170.267	202.414	ATGGCATTAGACAAAGATATAGTAGGTTCTATAGAATTCCTTGAAGTAGTAGGGTTACAAGGCTCAACTTACCTTTTAAAAGGACCAAACGGTGAAAACGTAAAGTTAAACCAATCAGAAATGAACGATGATGATGAATTAGAAGTAGGTGAAGAATATAGTTTCTTCATTTATCCAAACCGTTCAGGTGAATTATTTGCAACTCAAAATATGCCTGATATTACGAAAGATAAATATGATTTTGCTAAAGTACTTAAAACGGATCGCGATGGGGCACGTATAGATGTTGGATTACCTCGTGAAGTGTTAGTACCATGGGAAGATTTACCAAAAGTGAAATCACTATGGCCACAACCAGGTGATCATTTGCTAGTTACATTACGAATTGACCGTGAGAAT…
SACH_00552	ybiT	ABC transporter ATP-binding protein	Multiple Categories	1	-1	0	0	-1	0	1.3586	-2.2344	0.0909	0.4094	-1.5912	-0.3428	77.2963	186.647	82.765	14.5615	62.1109	69.0137	60.2695	71.8684	49.7228	20.5507	71.4542	50.0964	ATGTTACAAGTAACTGATGTGAGTTTACGTTTTGGAGATCGTAAACTATTTGAAGATGTAAATATTAAATTTACAGAAGGTAATTGTTATGGATTAATTGGTGCGAATGGTGCAGGTAAATCAACATTCTTAAAAATATTATCTGGTGAATTAGATTCTCAAACAGGACATGTTTCATTAGGTAAAAATGAACGTCTAGCTGTTTTAAAACAGGACCACTATGCTTATGAAGATGAACGCGTGCTTGATGTTGTAATTAAAGGTCACGAACGTCTTTATGAGGTTATGAAAGAAAAAGATGAAATCTATATGAAGCCAGATTTCAGTGATGAAGATGGTATCCGTGCTGCTGAACTTGAAGGTGAATTTGCAGAAATGAATGGTTGGAATGCTGAAGCT…
SACH_00553	lysC	aspartokinase alpha and beta subunits	Amino acid transport and metabolism	0	0	0	0	0	0	-0.641	-0.1759	-0.1413	0.0581	-0.031	-0.5838	17.8621	12.7359	16.4812	10.6139	34.7833	28.0062	18.3709	12.7032	12.4465	15.9602	48.3065	24.1343	ATGGTAACAAGAAGTGTGTTGAAATTTGGCGGATCATCCGTCAGTGATTTTACAAAAATAAAAAGGATCGCTGAAATGTTAAAGGAGCGAGTCAATCAAGATGAACAATTAATTGTCGTTGTAAGTGCTATGGGTAACACAACAGATCAATTAATGACGAATGTATCGACCTTGACTAAAGCACCAAAACAACAAGAACTGGCATTATTATTGACAACCGGAGAGCAACAAACTGTATCTTATTTATCAATGGTATTAAATGATATCGGTGTGAATGCCAAAGCAATGACTGGCTATCAAGCGGGTATTAAAACCATTGGCCATCATTTAAAAAGTAAAATTGCTCAAATTAATCCTCAAACATTTGAACAAGCCTTTCAAGAAAACGATATTTTAGTA…
SACH_00554	asd	aspartate semialdehyde dehydrogenase	Amino acid transport and metabolism	0	0	0	0	0	0	-0.9845	0.1508	-0.2632	0.1132	0.0841	-0.5049	29.3365	17.6038	25.8702	21.2084	42.1145	31.7163	25.2261	18.5575	14.7586	20.035	55.3328	29.023	ATGACAAAGTTAGCAGTTGTGGGTGCAACAGGATTAGTAGGCACAAAAATGTTGGAGACATTAAATCGTAAAAATATTCCTTTCGATGAATTAGTATTATTTTCATCAGCACGTTCTGCAGGGCAAGAAGTTGAATTTCAAGAAAAAACATATACAGTACAAGAATTAACTGATGCTCGTGCAAGTGAACATTTCGATTATGTATTAATGAGTGCTGGTGGCGGTACAAGCGAACACTTTGCCCCACTCTTTGAAAAAGCTGGTGCAATCGTTATAGACAATTCAAGTCAATGGCGTATGGCAGAAGATATTGATTTAATCGTTCCGGAAGTCAATGAACCTACATTTACAAGAGGTATCATTGCCAATCCAAACTGCTCTACGATTCAATCTGTTGTG…
SACH_00555	dapA	dihydrodipicolinate synthase	Amino acid transport and metabolism	-1	0	0	0	0	0	-1.0233	0.3935	-0.3248	0.2073	-0.1716	-0.2115	25.6212	13.3138	21.0629	20.7278	35.3858	23.5706	21.8323	15.1341	14.0609	16.2154	41.1645	25.7107	ATGACACATTTATTTGAGGGTGTTGGCGTTGCACTTACAACCCCTTTTACAAATAACAAAGTTAATCTTGAAGCTTTGAAAGCACACGTTAATTTTTTACTAGAAAATAATGCCAAAGCAATCATCGTAAATGGAACTACTGCTGAGAGCCCTACTTTAACAACAGATGAAAAAGAACTCATTCTAAAAACAGTTATTGATCTTGTAGATAAACGTGTTCCTGTCATAGCAGGAACTGGAACTAATGATACTGAAAAGTCAATCCAATCTTCAATCCAAGCTAAAGCCTTAGGGGCTGATGCAATTATGTTAATTACGCCCTACTACAACAAAACGAATCAACGTGGTTTAGTAAAACATTTTGAAGCGATTGCAGATGCTGTGAAATTACCAGTCGTG…
SACH_00556	dapB	dihydrodipicolinate reductase	Amino acid transport and metabolism	-1	0	0	0	0	0	-1.2833	0.3451	-0.4007	0.3479	0.058	-0.4784	29.7431	17.3988	27.5436	25.2673	46.9993	30.7318	21.7613	16.9535	16.8273	23.6053	66.4256	34.3712	GTGAAAATATTACTAATTGGCTATGGTGCAATGAATCAACGCGTTGCTAGATTAGCAGAAGAAAAAGGACATGAAATCGTTGGGGTCATTGAAAATACATCGAAAGCAACAACGCCATATCAACAATACCAACATATTGCTGATGTTAAAGATGCCGATGTTGCAATAGATTTTTCAAATCCAAATCTGCTTTTCCCTTTATTAGATGAAGCGTTTCATTTGCCATTAGTCGTGGCAACAACTGGTGAGAAAGAAAAACTACTTAATAAGTTAGATGAATTGAGTAAAAATATGCCTGTATTTTTCAGCGCGAACATGAGTTATGGCGTTCATGCACTGACTAAAATTTTAGCAGCTGCTGTTCCCCTACTTGATGATTTCGACATCGAATTGACTGAG…
SACH_00557	dapD	tetrahydrodipicolinate N-acetyltransferase	Amino acid transport and metabolism	-1	0	0	0	0	0	-1.2432	0.6804	-0.2054	0.0266	-0.0402	-0.396	35.5652	16.135	27.5171	33.745	47.4643	36.2643	31.9991	20.5386	19.1145	24.5869	68.7673	39.2727	ATGGTACAACATTTAACAGCTGAAGAAATTATTCAATATATAAGTGATGCTAAAAAGTCTACACCAATTAAAGTATATTTAAATGGCAATTTTGAAGGCATCACATATCCAGAAAGTTTTAAAGTATTTGGTTCAGAACAATCTAAAGTAATCTTTTGTGAAGCAGATGATTGGAAACCTTTTTACGAAGCATATGGTAGTCAATTCGAAGATATAGAAATTGAAATGGATCGTCGCAATTCTGCCATTCCATTAAAAGACTTAACAAATACTAATGCACGTATTGAACCAGGTGCATTTATTAGAGAACAAGCTATTATTGAAGATGGTGCTGTCGTTATGATGGGTGCAACAATTAATATTGGCGCAGTCGTTGGCGAAGGTACGATGATTGATATG…
SACH_00558	dapL	putative zinc peptidase	Amino acid transport and metabolism	-1	0	0	0	0	0	-1.577	-0.9451	-0.7115	-0.684	-0.6756	-0.5658	59.0867	25.5251	48.8093	19.5035	51.0995	28.4886	31.4675	13.4061	22.7719	18.1187	57.3427	30.0645	ATGAATGAATTAGAATTTGTTACGAAACATCGCCGTCATTTACATCAACATCCTGAATTAAGCTTACATGAATTTGAAACAACTGCTTATATTAAAGCGTTTTTAGATAGTTTAAATATTAAATACGATTGCCCATTAGAAACTGGCGTCGTTGCATACTTAGAAGGTAACGGCTCACATACGATAGCGTATAGAGCTGATATTGATGCGTTACCTATTTTAGAGGAAAATGATGTACCTTATCGCAGTCAATCTGATCATGTGATGCATGCTTGTGGACATGATGGTCATACAACTGCATTAATGCTTTTCGTACAACGTTGCAAAGACATGCAAGATGCGGGGCAATTACCGCAAAATGTCGTTTTCATTTTCCAACCTGCAGAAGAAACTGGTGGC…
SACH_00559	alr2	alanine racemase family protein	Amino acid transport and metabolism	-1	0	0	0	0	0	-1.7715	-0.9721	-0.4709	-0.4818	-0.7129	-0.4485	57.5312	17.3996	48.3078	19.2387	39.4977	24.8837	26.5251	12.4817	21.3922	16.8889	46.5065	24.8698	TTGACAGCAACATGGTCTGTAAATAAGAAAATATTTTTACAAAATGCAATCACAGTCAAAAACAATCAGCCATTAATGGCAGTTGTTAAAAATAATGCATATCACTATGACCTAGAATTTGCTGTAACTCAGTTTATCCATGCAGGTATAGATACATTTAGTACAACATCACTACGAGAAGCAATTCAAATTAGACAACTTGCTCCAGATGCAACAATCTTTTTAATGAATGCAGTTTACGAGTTTGATTTAGTCCGTGAACATCAAATACACATGACTTTGCCGTCGTTGACATATTACTATAACCATAAAAATGATTTATCAGGTATTCATGTTCACTTAGAATTTGAAAATTTATTACATCGGTCTGGATTTAAAGATTTAAACGAAATTAAAGAA…
SACH_00560	lysA	diaminopimelate decarboxylase	Amino acid transport and metabolism	-1	-1	0	0	0	0	-1.4239	-1.0319	-0.5633	-0.4744	-0.6691	-0.324	84.0027	29.679	80.0697	32.5112	59.5141	37.889	46.7805	26.4365	35.6804	28.1345	66.054	41.9814	ATGACTGTTAAATATAATCAAAATGGCGAATTAACAATGGATGGTATTAGTTTAAAAACAATTGCGCAAAGCTTTGGTACACCTACCATTGTTTATGATGAACTACAAATTAGAGAACAGATGCGCCGTTACCATCGCGCATTTAAAGATAGCGGTTTAAAATATAATATTTCATATGCCTCTAAAGCATTTACTTGTCTTCAAATGGTCAAACTGGTAGCAGAAGAAGATCTACAACTTGATGTTGTTTCTGAAGGTGAATTATATACAGCTTTAGAAGCAGGTTTTGAACCGAGTCGGATCCATTTCCATGGTAACAATAAAACGAAACATGAAATTAGGTATGCTTTAGAAAATAACATCGGTTATTTTGTTATAGATTCATTAGAAGAAATTGAA…
SACH_00561	paiB	transcriptional regulator	Transcription	0	0	0	0	0	0	0.0797	-0.2155	-0.1849	-0.2442	-0.0742	-0.4713	31.625	27.9655	31.6633	19.5253	41.1655	30.239	30.3686	16.0361	21.5742	26.8149	55.5093	27.2035	ATGCATGTGCCGAAGTATTTTCAAGTAGATGATTTTAAAGAAATTGAAAAGTTTATTCAAAGTAATTCTTTTGGAATGATTGTAACTGTGGATCAAGGAAAGCCTATTGCTACGCATGTACCATTAGTTTTAGATAAAAAAGGGGACGACTATTATATTAGTGGGCATCTAGCTAAAACAAATCCTCAATGTAATACATTAAAAGATAATCAAAATGTATTAATCGTATATCAAGGTGCACATTCTTACGTTTCTTCAGCGTGGTATGAAAAAGAAAATGTACCTACTTGGAATTATCAAGCAGTTCATTTATATGGTGAATCAAGTATATTAAGTGAGGAAGAAACAATAGATGACTTGAAAAGCCTATTGGTAAAGTATGAAAGGCATCGTGAAGAT…
SACH_00562	msa	modulator of SarA Msa	Function unknown	0	0	0	0	0	0	0.2208	-0.0682	0.4801	-0.0553	0.1442	-0.6398	5.3634	13.762	4.7076	3.4113	11.0455	10.3637	7.3144	3.2736	4.7971	8.169	13.9791	4.1665	ATGAAATATCTTATCCTTAGTTTAGTTGCTAATTTATTAGTTTTCGGTGTATTATCTGCAATTGGTTTAAATATTAATATTTTAGCAGCAATGATGATTGTATTAGTGGTTCCGATAATGATTTCTGGGATATTATTCTTTAAAACTAATTTAGATAAGACATACATATTTTTTAACATCATATTCATAGACTTTTATTATTATATTTATAATGTACATTTAATGACTCTGCCAAAGTTTAATAATTATATTAAAGCAGAGATGATGGAATTAGAACATATAGATGTATTAATTACAAGTAAAGATTTTGGATTTGATGAAATTCTGTTTTATACATTATATTTGTTATTAATCCTTATCATTTTATATTATTTAAAAAAGCAAGTTAAAACTAAAAGT…
SACH_00563	cspA	putative cold-shock DNA-binding domain protein	Transcription	-1	0	0	0	-1	0	-1.8149	-0.5884	-0.4811	0.0898	-1.4665	-0.0847	40331.2	13986.3	36963.4	34295.3	24926.4	28023.5	20028.8	24882.9	16728.5	9449.9	17545.5	22289.2	ATGAAACAAGGTACAGTTAAATGGTTTAACGCTGAAAAAGGATTCGGCTTTATCGAAGTTGAAGGAGAAAATGACGTATTCGTACATTTTTCAGCAATTAACCAAGATGGTTACAAATCATTAGAAGAAGGTCAAGCTGTTGAGTTTGAAGTAGTTGAAGGCGACCGCGGTCCACAAGCTGCAAACGTTGTTAAACTATAA
SACH_00564		hypothetical protein	Function unknown	0	-1	0	0	0	0	-0.4666	-1.2908	-0.3435	0.7333	-0.9501	-0.4979	67.9666	52.4347	90.9098	26.5382	93.7042	61.643	63.4888	64.2618	57.6285	41.3136	124.2	57.0537	ATGTGGACAGTTACCAAAATTAGAGCCGATTATGAGGGATGGTGGTTATTCAGTGACTGGCCAGAAAACATTGTTGAAAAATATCAATATCAAGATTTTGATGACATGTTTAAGCACTATCAACAATTGATTAATCAATGTAAAGTTCAGTTCGATAATTATGTCACAGGCAAATATAATATTTATGCATTTTATAATAATTGTGACATGAACTATTGCGAAGATTGTGAAGAGGATTTACAAATATTTTATAGTTTCATTGTTTTACAAAATAATGAAGTATATTATAAACTACCAATAATTGATTAA
SACH_00565	acyP	putative acylphosphatase	Energy production and conversion	0	0	0	0	1	0	-0.8078	0.9365	0.6544	0.6918	1.3365	0.8752	198.026	106.083	204.296	282.288	267.025	349.761	205.592	227.267	173.905	547.744	258.879	325.477	ATGAGACATATACATTTACAAGTATTCGGACGCGTTCAAGGCGTCGGATTTAGATATTTTACACAACGCATTGCAATGAACTATAACATTGTCGGTACTGTTCAAAATGTAGATGACTATGTAGAGATATATGCACAAGGGAATGACGCAGATATAGAGAGATTTATTCAAGGTGTAATTGAAGGTGCCTCACCAGCATCAAATGTAACGAGCCATCAACTTGAAGAGTTAGAACTAAATCAAAAATTATCGGATTTTCGATCAATATAA
SACH_00566	xpaC	5-bromo-4-chloroindolyl phosphate hydrolase	Function unknown	0	1	0	0	1	0	-0.4966	1.1772	0.5242	0.6057	1.8523	0.7356	93.0481	55.4796	90.2425	163.442	83.463	106.98	92.6704	112.595	78.5167	349.605	91.3537	116.6	GTGAGATATAATATTTCTCATATATTTGGGGTGTTAGTGGGAATTCCTGTAGCGTTTTTAACAAGCATATTTGGGATGATTGCACTTGATGTATCTTTTTTAATTGATATGTCTATTGGTATTGTTGGCTTTTTAATGACATACCTACCGATACAAAAACTCACTTCACGCAAATATTTAAACGAAATTGGTTTGACTAGAAAAGACTATCGCTATATTCGAAATCAGTTAAATCATACACACCAAAAACTTAGAGGTATTTTAAAAACGTATGTCAATATAAGATCAATTAAAGATTTTAGGCAAATTAATGATATATACCAAATTTCACGTTCTATTTATACGACAGTTAGACAGAGACCTGCATCATTTTATAAAGTTGAAGGCTTTTTTTATTCT…
SACH_00567	telA	toxic anion resistance protein TelA	Inorganic ion transport and metabolism	0	1	0	0	1	0	-0.7107	1.3129	0.9063	0.6027	2.0859	0.9015	85.4733	45.6064	74.8452	168.729	58.8403	113.341	76.9317	103.051	65.9194	375.312	67.0355	113.977	ATGACTGAAAATAAAAGTTTCAAAGAAAGCCATCCACTAGATGATTTTATAAGCGATAAAGAATTATCGAATACTACTATTCAAAAAGAAAAGTTAACTATTGAACAACAAAAACAGGTAGACACAATCAGTAAACAAATTAACCCTTTAGACAATGAAGGTTTATTAGCGTTTGGTTCTGATTTACAGAAACAAATGTCTCAATTTTCACATCAAATGTTGGATGAAGTACAAAGTAAAGATGTTGGTCCTATTGGAGATACTTTGTCAGATCTCATGTCAAAACTAAAGTCAGTTAATCCAAATGAGTTAAATACTGATAAACCATCTATGTTAAAAAGAATTTTTAGCAGAGCAAAGTCGTCTATCAATGAAATCTTTTCAAGAATGCAATCAGTT…
SACH_00568	brnQ_1	branched-chain amino acid permease BrnQ_1	Amino acid transport and metabolism	1	0	0	0	0	0	1.4908	0.0387	0.552	0.4468	-0.4964	0.0501	43.3713	108.249	48.0724	41.1226	57.8626	84.8829	43.4024	48.3132	37.5522	32.3836	66.6744	56.8896	ATGAATAAAAATACATGGGTCATTGGGTTTACGCTCTTCGCTATGTTTTTTGGCGCAGGCAATCTAATTTTTCCTCCTAATCTCGGATTGGATAGTGGTCAATTTTTCTGGCCCGCCATTTTAGCGTTTGTTCTAACTGGGATTGGTTTACCATTATTAGGTGTGATTGTAGGTGCACTTGATAAAGAAGGATATATTGGCGCATTAAATAAAATTTCACCTAAATTTTCAATATTGTTCTTAATCATCATTTATTTGACTATAGGACCACTTTTCGCAATACCTAGAACTGCATCTACATCTTTTGAAATGACAATTACACCAATTATACATAGCAATAGTAGTATCGCTTTATTTATATTTACGATTATCTACTTCATAGTCGTTTTGTATATTTGT…
SACH_00569	norD	nitric oxide reductase activation protein NorD	Coenzyme transport and metabolism	0	0	0	0	0	0	0.1989	0.1907	0.5034	0.1239	-0.4457	-0.1642	42.4551	40.4026	43.7521	43.4781	47.4216	72.9042	46.6186	44.4342	40.4169	35.7744	55.559	44.4029	ATGAGTGATCGTTTCATAAAATTTAACGACGAACAGTTAGATGCCAAGCAAGTAATGATGTTGCAAGACTTAGCTCGACTCTTATTAAAAAATGAACAAACACAAGTTAAAATCCAAAAATTCCTTTACTATAATCCTGTTCAAAATATTTTGATTACGAGTTGGTTTTGGTCACATCGACCAAGCCATATCGAAATGGCTGGTTTAAAAACAGATGTTATGTTAGCTGCTTACGGTTATCATATGATGGATGTACAAATTGTAAATGAAGTAGTACAAGATAAAACTTTTAAACACCCTAAATTTTATCAACAACTTTTTAAATTATTAGAAGATATGCGCGTATTAAATTCTATTAAAGTTGAGCGCCCAAGTACTGCTAAATTAATTGATCTTCGC…
SACH_00570	yojN	ATPase	Function unknown	0	0	0	0	0	0	0.072	0.315	0.4547	0.4861	-0.4363	-0.0556	49.8546	48.7678	46.3724	43.5039	55.0235	67.5384	49.5882	49.7177	43.8221	40.9765	65.0232	48.8679	ATGGCACTAAAACATTATAAGAATTCAGATTCAACAGTTTTCAATGATGCGAAGGCATTATTCGATTTAAATAAAAATATTTTACTTAAAGGTCCAACAGGTTCAGGGAAAACGAAGTTGGCAGAAACATTAAGTGAAGTTGTTGATACACCCATGCATCAAGTCAACTGTTCTGTTGATTTAGATACAGAAAGCTTATTAGGCTTTAAAACAATTAAAACAAATGCGGAAGGACAACAAGAAATTGTCTTTGTAGATGGCCCAGTTATTAAAGCTATGAAAGAGGGGCATATTTTATATATTGATGAAATAAATATGGCTAAACCTGAAACATTGCCTGTATTAAATGGGGTCTTAGATTATCGTCGTCAAATTACGAATCCATACACTGGTGAAGTA…
SACH_00571	yozC	hypothetical protein	Function unknown	0	0	0	0	0	0	-0.2775	-0.3231	0.1396	0.5555	-0.5473	-0.7145	776.651	438.486	888.846	542.834	480.229	458.514	761.625	867.056	977.116	807.318	481.726	210.449	ATGTTACATGAAACTTGGAAAGAACGTACACCAATCAAGAAAGTAGAAGTCATTAATACAGATGCAAAGAAATTTACAGTTTCTGACATGTTAACGGTTGGCAAACAATATGATGTTATCAACGAAACTGAAGAATATTATCAAATAATAGATAATTCTGGATTAGTTGGCGGTTACTATAAAACATATTTCAAAGAAGTTTAA
SACH_00572		Glyoxalase/bleomycin resistance protein/dioxygenase	Amino acid transport and metabolism	0	0	0	0	0	-1	-0.4758	-0.7797	-0.4935	0.1102	-0.5747	-1.0477	213.679	141.54	187.199	94.3878	184.575	141.313	208.622	204.91	177.006	142.981	198.914	86.6774	ATGTGTGGACTTAGAAGTATAACATTAGGTACAACAAATATAGAACAGACAAAACATTTCATGGTTGACATATTAGGATTAAATTATGAAGAACTTCTTGAAAACTCAATTCGTTTCGGCGATGCAGATATAAGCCCAGGAACAAGACTTCAATTTATACAAGTTCCAAGTGAGCAATTAGAAGAATCTCACTTTGTGGGTATTGGATTACGTACACCAACCGACTCAGGTTTAGAGGAGTATGCGGAAATATTATCGAGTAAGGATATTCCATTTACAACAGTTAAAGAATTAAATGGCAATAAATATTTCAGTCTCGAAGATAACAATGGTCATATTTTCTCTATATATTCAAACGAGAATAATTATGGCGTTGGTTTAGGCATGCCTTCTTTCGAA…
SACH_00573	odhB	dihydrolipoamide succinyltransferase E2 component of 2-oxoglutarate dehydrogenase complex	Energy production and conversion	-1	0	-1	-1	0	-1	-3.6589	-0.891	-1.0542	-2.0682	0.6815	-1.8173	798.328	92.663	679.239	424.834	376.491	260.598	479.276	109.04	388.389	1143.31	368.49	129.144	ATGCCAGAGGTTAAAGTTCCAGAATTAGCAGAATCTATTACAGAAGGTACCATTGCAGAATGGTTGAAAAACGTAGGGGATAGCGTAGAAAAAGGTGAAGCTATTCTTGAATTAGAAACTGATAAAGTTAATGTCGAAGTTGTATCTGAAGAAGCAGGTGTATTATCTGAACAACTTGCAAGTGAAGGCGACACTGTAGAAGTTGGACAAGCAATTGCTGTCATCGGCGAAGGTAGTGGCAATGCTTCTAAAGAAAATAGTAACGACAATACTCCACAACAAAATGATGAAACAACAAATAATAAAAAAGAAGAAACAACAAATAAATCGGCAGATAAAGCTGAAGTCAATCAAACAAATGATGATAATCAGCAGCGTGTTAATGCTACGCCTTCTGCG…
SACH_00574	kgd	oxoglutarate dehydrogenase (succinyl-transferring) E1	Energy production and conversion	-1	-1	-1	-1	0	-1	-3.5564	-1.1631	-1.2587	-1.7591	0.5576	-1.9039	487.838	56.588	410.529	237.096	231.863	142.268	272.101	81.7877	221.793	627.395	233.551	81.3368	ATGACTAACGAAAGAAAAGAAGTTTCAGAGGCTCCTGTAAACTTCGGTGCGAATTTAGGTCTAATGTTAGATCTATATGATGACTTTTTACAAGATCCATCATCTGTACCAGAAGATTTACAAGTCTTATTCAGCACAATTAAGAATGATGACTCAATTGTACCAGCTTTAAAAAGTACAAGTAGTCAAAATAGCGACGGCACAATTAAGCGTGTCATGCGTTTGATTGATAATATTCGCCAATACGGGCATCTTAAAGCCGATATTTATCCTGTAAATCCTCCGAAAAGGAAACATGTACCTAAATTAGAGATTGAAGACTTTGATTTAGATCAACAGACTTTGGAAGGTATATCAGCAGGAATTGTTTCAGATCACTTTGCCGACATTTATGATAAT…
SACH_00575	arlS	signal transduction histidine kinase	Signal transduction mechanisms	0	0	0	0	-1	0	-0.4188	-0.6098	-0.4422	-0.143	-1.767	-0.9343	62.715	39.3221	54.9391	29.3012	50.2856	34.8763	78.5055	60.3725	81.3169	28.8746	61.4257	25.5477	ATGACAAAACGTAAATTGCGCAATAACTGGATTATTGTTACCACGATGATTACGTTTGTCACGATATTTTTGTTTTGTTTAATTATTATCTTTTTCTTGAAAGATACACTGCATAATAGTGAGCTTGATGATGCAGAAAGAAGCTCAAGCGATATTAATAATTTATTTCATTCTAAGCCTGTTAAAGATATATCTGCATTAGACTTGAATGCATCTTTAGGTAATTTTCAAGAGATTATTATTTATGATGAGCATAATAATAAATTATTTGAGACATCGAATGATAACACAGTGAGAGTTGAACCTGGTTATGAACACCGGTATTTTGACCGCGTAATAAAAAAACGTTATAAAGGCATTGATTATTTAATTATTAAAGAACCAATCACAACGCAAGAT…
SACH_00576	arlR	response regulator receiver	Transcription	0	0	0	0	-1	0	-0.6329	-0.6986	-0.6123	-0.2293	-1.6157	-0.8704	81.1203	43.4357	64.9816	30.646	75.4788	43.7224	110.099	72.4272	90.5898	38.6256	91.0095	36.8054	ATGACGCAAATTTTAATAGTAGAAGATGAACAAAACTTAGCAAGATTTCTTGAATTGGAACTCACACATGAAAATTACAATGTGGACACAGAGTATGATGGACAAGACGGTTTAGATAAAGCGCTTAGCCATTACTATGATTTAATCATATTAGATTTAATGTTGCCGTCAATTAATGGCTTAGAAATTTGTCGCAAAATTAGACAACAACAATCTACACCTATCATTATAATTACAGCGAAAAGTGATACGTATGACAAAGTTGCTGGGCTTGATTACGGTGCAGACGATTATATAGTTAAGCCATTTGATATTGAAGAACTTTTAGCAAGAATACGTGCGATTTTACGTCGTCAGCCACAAAAAGATATTATCGATGTCAACGGTATTACAATTGAT…
SACH_00577		hypothetical protein	Function unknown	0	0	0	0	0	0	0.5447	0.403	0.3899	-0.0519	0.5871	0.0254	65.4417	92.8423	98.8027	110.657	134.794	142.116	88.9549	44.7589	72.5208	186.012	197.279	104.076	ATGACCAATCCAACAAGAACGAAACGTTGTGGGGGGGATGTTCTATGTGGTATTGATAATCATTTTCAACTACTATTATACATTAGTGAGAATCATTGTCAATTAGAAACTAAAACTTTTTTTGAATATTTTTTAAGAATAGTAAATAAAACGCATGATTACGCTATTTTAGAAAATAAAAAAAATTGTATTTCTCAGTAG
SACH_00578		phosphoesterase PA-phosphatase-like protein	Lipid transport and metabolism	0	0	0	0	0	0	-0.0318	-0.0428	0.4675	-0.2049	0.6069	0.1144	73.7697	64.978	70.1088	51.6306	74.7139	91.8411	70.282	43.8975	56.0575	108.521	84.9327	68.1958	ATGAGTCAATGGAAACGTATCTCTTTGCTCATCGTTTTTACATTGGTTTTTGGAATTATCGCGTTTTTCCACGAATCAAGACTAGGGAAATGGATTGATAATGAAGTTTATGAATTTATATATTCATCAGAGAGCTTTATTACGACATCTATCATGCTTGGGGCTACTAAAGTAGGTGAAGTCTGGGCAATGTTATGTATTTCATTACTTCTTGTGGCATATCTCATGTTAAAGCGCCACAAAATTGAAGCATTATTTTTTGCATTAACAATGGCATTATCTGGAATTTTGAATCCAGCATTAAAAAATATATTCGATAGAGAAAGACCTACATTGCTGCGTTTAATTGATATAACAGGATTTAGTTTTCCTAGCGGTCATGCTATGGGATCAACTGCA…
SACH_00579	murG	N-acetylglucosaminyl transferase MurG	Cell wall/membrane/envelope biogenesis	0	0	0	0	0	0	0.1197	-0.775	-0.1565	-0.4021	-0.1394	-0.271	55.0617	52.8448	51.7755	23.2694	49.231	39.6757	53.7606	32.1146	44.2545	50.7476	50.3307	31.6625	ATGACGAAAATCGCATTTACCGGAGGGGGAACAGTTGGACACGTATCAGTAAATTTAAGTTTAATTCCAACTGCATTATCACAAGGTTATGAAGCGCTTTATATTGGTTCTAAAAATGGTATTGAAAGAGAAATGATTGAATCACAACTACCAGAAATTAAGTATTATCCTATTTCGAGTGGTAAATTAAGAAGATATATTTCTTTAGAAAATGCCAAAGATGTATTTAAAGTATTAAAAGGTATTCTTGATGCTCGCAAAGTTTTGAAAAAAGAAAAACCTGATCTATTATTTTCAAAAGGTGGATTTGTATCTGTGCCTGTTGTTATTGCAGCCAAATCATTAAATATACCAACTATTATTCATGAATCTGACTTAACACCAGGATTAGCGAATAAG…
SACH_00580		GNAT family acetyltransferase	Transcription	0	-1	0	0	-1	0	0.2006	-1.0093	-0.1179	0.0065	-1.2192	-0.3114	45.6627	46.1016	43.1156	15.548	47.3796	35.3177	44.3793	27.9465	38.8098	21.6556	54.9225	29.1425	ATGATCCGTCTAGGTAAAATGTCAGATTTAGATCAAATCTTAAATCTAGTAGAAGAAGCAAAAGAATTAATGAAAGAACACGACAACGAGCAATGGGACGATCAGTACCCTCTTTTAGAACATTTTGAAGAAGATATTGCTAAAGATTATTTGTACGTATTAGAGGAAAATAATAAAATTTATGGCTTTATTGTTGTCGACCAAGACCAAGCAGAATGGTATGATGACATTGACTGGCCAGTAAATAGAGAAGGTGCCTTTGTTATTCATCGATTAACTGGTTCGAAAGAATATAAAGGAGCTGCTACAGAATTATTCAATTATGTTATTGATGTAGTTAAAGCACGTGGTACAGAAGTTATTTTAACGGACACCTTTGCGTTAAACAAACCTGCACAA…
SACH_00581	ctpA	serine protease	Cell wall/membrane/envelope biogenesis	0	0	0	0	0	0	-0.598	-0.0977	-0.4473	0.3405	-0.0997	-0.3629	86.0751	47.87	83.4108	70.5551	61.7236	44.1151	61.5969	68.7076	52.8131	59.7232	67.6477	44.1981	ATGGATGATAAGCAACACACATCTTCATCCGATGATGAACGCGCTGAAATTGCAACAAGCAATCAAGACCAACAAACTAATTCATCGAAACGCGTTCACTTAAAACGTTGGCAATTCATATCAATTTTAATTGGTACAATCCTAATAACAGCTGTCATCACAGTTGTTGCATATATTTTTATAAATCAAAAAATAAGTGGTTTAAACAAAACTGATCAAGCAAACTTAAATAAAATTGAAAATGTGTATAAAATCTTAAATAGTGATTATTATAAAAAACAGAACTCTGACAAGTTGAGTAAAGCTGCAATTGATGGCATGGTCAAAGAATTAAAAGATCCTTATTCTGAATATTTAACAAAAGAACAAACTAAATCCTTTAATGAAGGTGTTTCAGGT…
SACH_00582	yozE	Belongs to the UPF0346 family	Function unknown	0	0	0	0	0	0	-0.6067	0.922	0.7463	0.7062	0.9662	0.8969	399.469	205.111	369.382	565.266	271.361	409.263	253.911	294.362	322.854	786.701	270.018	333.776	ATGAAAAACTATTCGTTTTATCAATTTGTCATGACAGTTCGTGGTCGACACGACGATAAAGGTCGTCTAGCAGAAGAGATATTTGACGATCTTGCTTTCCCAAAACACGATGATGATTTTAACATACTGTCTGATTATATTGAGACACATGGTGATTTCACATTGCCAATGTCTGTATTTGATGATCTATATGAAGAATATACAGAATGGCTAAAATTTTAA
SACH_00583	crr	phosphotransferase system glucose-specific IIA component	Carbohydrate transport and metabolism	0	0	0	0	0	0	-0.6909	0.4933	0.5939	0.1075	0.9623	0.5625	310.816	147.382	290.113	378.811	180.011	273.221	232.432	223.981	230.64	541.034	181.094	222.849	ATGTTTAAAAAATTATTCGGAAAAGGCAAAGAAGTTCAGAAAGATATCGCAATTTATGCACCATTAACTGGAGAATACGTGAAAATTGAAGATATTCCAGATCCTGTATTCGCACAAAAAATGATGGGCGAAGGTTTTGGTATTAATCCAACTGAAGGAGAAGTTGTGTCTCCAATTGCAGGACGTGTTGACAATGTCTTTCCAACTAAGCATGCGATTGGTTTAAAAGCAGATAACGGATTAGAATTATTAGTTCATATCGGTTTAGACACAGTTCAATTAGACGGTGAAGGATTTGAAGTGTTAGTGTCTAGTGGTGATGAAGTTAACGTCGGAGATCCATTAGTAAGATTCAACCTTGAATATATTAATAATAATGCTAAATCTGTTATTTCACCA…
SACH_00584	msrB	peptide methionine sulfoxide reductase MsrB	Post-translational modification, protein turnover, and chaperones	0	0	0	0	0	0	-0.4381	0.4694	0.5787	0.0778	0.3887	0.5093	191.341	126.636	166.559	181.063	127.975	164.273	152.626	127.04	142.007	247.111	141.041	150.516	ATGCTTAAAAAAGATAAAAGTGAACTAACAGATATAGAATATATTGTTACACAAGAAAATGGCACTGAACCACCATTTATGAATGAATATTGGAATCATTTTGCTAAAGGGATTTATGTAGATAAGATTTCTGGTAAACCTTTATTTACATCTGAAGAAAAGTTTCATTCTGAGTGCGGATGGCCTAGCTTTTCCAAAGCGCTTGATGACGATGAAATTATAGAATTAGTCGACAAATCATTTGGTATGGTAAGAACTGAAGTGCGTTCAGAAGAATCAAATAGTCATTTAGGACACGTCTTTAATGATGGACCTAAAGAAAGTGGCGGCTTAAGATACTGTATCAATTCCGCTGCAATTCAATTTATTCCATATGAAAAATTAGAAGAATTGGGTTAT…
SACH_00585	msrA_3	peptide methionine sulfoxide reductase II	Post-translational modification, protein turnover, and chaperones	0	0	0	0	0	0	-0.8034	0.2016	0.385	-0.3658	-0.0371	0.3142	249.006	135.671	216.121	213.272	177.626	227.209	209.08	135.713	189.147	230.289	197.553	200.57	ATGACAAAAGAATATGCAACATTAGCAGGAGGATGTTTCTGGTGCATGGTTAAACCATTTACATCATATCCAGGCATCAAGTCAGTCGTATCTGGTTATAGTGGCGGTCATGTTGATAACCCAACTTATGAACAGGTATGTACGAATCAAACCGGCCATGTCGAAGCAGTACAAATTACGTTTGATCCAGAGGTTACTTCCTTTGAAAATATATTAGACATATATTTCAAAACATTTGACCCAACCGATGATCAAGGGCAATTTTTCGATAGAGGCGAAAGCTATCAACCAGTCATTTTCTATCATGATGAGCATCAGAAAAAGGCTGCTGAGTTTAAAAAGCAACAATTAAATGAACAAGGTATTTTCAAGAAACCAGTGATTACACCTATTAAACCA…
SACH_00586	degV_1	fatty acid-binding protein DegV family	Lipid transport and metabolism	0	0	0	0	0	0	-0.5862	0.2146	0.2966	-0.4924	-0.4521	0.0653	141.467	90.7555	127	129.095	89.8787	105.041	139.355	86.3552	120.212	108.364	96.946	82.6065	ATGACAAAACAGATTATAGTAACAGACTCAACATCCGATTTATCTAAAGAATATTTAGAAGCAAACAACATACATGTAATTCCTTTAAGTTTAACTATTGAAGGAGCTTCATACGTTGACCAAGTAGATATTACATCAGAAGAATTTATTAATCATATTGAAAATGATGAAGATGTAAAGACAAGTCAGCCAGCCATAGGTGAATTTATATCTGCTTATGAAGAACTAGGAAAAGATGGCTCTGAAATCATAAGTATTCATCTTTCTTCAGGACTAAGTGGTACATTTAACACTGCTTACCAAGCAAGTCAAATGGTAGATGCTAATGTAACTGTTATTGATTCAAAATCTATTTCTTTTGGTTTAGGGTATCAAATACAACACCTAGTAGAGCTTGTA…
SACH_00587	dfrA_1	trimethoprim-sensitive dihydrofolate reductase	Coenzyme transport and metabolism	0	0	0	0	0	0	-0.4064	0.2247	0.382	-0.1323	-0.3512	0.2338	161.545	108.611	164.251	155.08	122.407	140.234	159.183	112.121	143.606	142.822	137.995	125.02	ATGACTTTATCCATTCTAGTTGCACATGACTTGCAACGAGTAATTGGTTTTGAAAATCAATTACCTTGGCATCTACCAAATGATTTGAAGCATGTTAAAAAATTATCAACTGGTCATACTTTAGTAATGGGTCGTAAGACATTTGAATCGATTGGTAAACCACTACCGAATCGTCGAAATGTTGTACTTACTTCAGATACAAGTTTCAACGTAGAGGACGTTGATGTAATTCATTCTATTGAAGATATTTATCAACTACCGGGCCATGTTTTTATATTTGGAGGGCAAACATTATTTGAAGAAATGATTGATAAAGTGGACGACATGTATATTACTGTTATTGAAGGTAAATTTCGTGGTGATACGTTCTTTCCACCTTATACATTTGAAGACTGGGAA…
SACH_00588	thyA_1	thymidylate synthase	Nucleotide transport and metabolism	0	0	0	0	0	0	0.1841	0.5201	0.521	-0.3473	-0.4465	0.4802	68.059	72.0334	61.5692	73.6154	62.5331	83.2477	82.6669	51.8992	66.1444	60.3861	73.4444	83.2742	ATGTTGAATTCATTTGATGCAGCATATCACAGTCTTTGTGAAGAAGTTTTAGAACTAGGGAATACACGAAATGATCGCACAAATACAGGTACGATTTCGAAATTTGGTCATCAACTTCGCTTTGACTTATCTAAAGGATTTCCACTATTAACGACAAAGAAAGTTTCTTTTAAATTAGTAGCAACCGAATTATTATGGTTCATTAAAGGAGATACAAATATCCAATACTTATTAAAGTATAATAATAATATTTGGAACGAATGGGCTTTTGAAAATTATATCAAATCAGACGAGTATAAAGGTCCAGATATGACAGATTTCGGGCATCGTGCATTGAGTGATCCTGAATTTAACGAACAATATAAAGAACAAATGAAACAATTTAAGCAACGTATTCTT…
SACH_00589		Belongs to the UPF0403 family	Function unknown	0	0	0	0	0	0	0.127	0.2096	0.5826	0.35	-0.4914	0.7545	158.01	172.997	184.803	170.794	124.485	159.798	124.37	120.311	127.537	119.227	142.404	174.92	ATGAATGCATATGATGCTTATATGAAAGAAATTGCGCAACAAATGCGTGGCGAATTAACTCAAAATGGTTTTACAAGTTTAGAAACGAGCGAAGCAGTATCAGAGTATATGAACCAAGTAAATGCTGATGACACTACTTTTGTAGTTATTAACTCTACATGCGGCTGTGCAGCTGGATTAGCAAGACCAGCTGCAGTAGCAGTTGCAACACAAAATGAACATAGACCTACAAATACAGTTACAGTTTTTGCTGGGCAAGATAAAGAAGCAACTGCTACAATGCGAGAATTCATTCAGCAGGTACCATCTAGTCCTTCGTATGCTTTATTCAAAGGTCGAGATTTAGTTTATTTTATGCCTAGAGAATTTATCGAAGGTAGAGATATTAATGACATTGCA…
SACH_00590	nifU_1	Fe-S cluster assembly protein	Energy production and conversion	0	0	0	0	0	0	0.2198	-0.0521	0.3335	0.1985	-0.5124	0.4728	61.539	62.765	60.5704	48.6208	48.0012	56.6047	48.0613	44.4058	44.0285	38.8474	56.189	62.9925	ATGGAAATTTTACGTATAGAGCCAACGCCAAGTCCAAATACAATGAAAGTTGTTTTGTCATATACAAGAGAAGACAAGTTGTCTAATACTTATAAAAAAGTAGAAGAAAATCAACCAAGATTTATAAATCAGTTGTTATCTATAGATGGTATCACTTCCATTTTTCATGTCATGAACTTCTTAGCTGTTGATAAGGCACCAAAAGCTGATTGGGAAGTCATATTACCTGATATTAAAGCTGTTTTTTCTGGTGAAAGTCAGGTAATGGAAACTGGAAAAGACCCACAAATTGACAATCATTTTGGTGAAATTAAAGCTGAACTATTAACTTTTAAGGGTATACCGTATCAAATTAAACTAACTTCTGCTGACCAAGAATTAAGAGAACAATTACCACAA…
SACH_00591	ypgR	Scaffold protein Nfu/NifU N terminal	Energy production and conversion	0	0	0	0	0	0	0.2366	-0.365	0.1223	0.446	-0.9618	0.7118	282.979	340.678	307.096	180.742	220.509	211.501	229.015	224.122	230.479	153.231	217.435	254.533	ATGCAAATTATATCTATATCAGAAACACCGAACCACAACACAATGAAGATTACACTTAGTGAAAGCAGAGAAGGTATGACATCAGATACGTATACTAAAGTTGATGATTCACAGCCAGCTTTTATTAATGACATCTTAAAGGTAGAAGGTGTTAAATCAATTTTCCATGTTATGGACTTTATTTCAGTAGATAAAGAAAATGACGCAAATTGGGAAACAGTATTGCCAAAAGTAGAGGCTGTATTCGAATAA
SACH_00592	ypdP	queuosine precursor transporter	Function unknown	1	0	0	0	0	0	1.7774	-0.5394	-0.212	0.1093	-0.7017	-0.211	16.6009	43.5024	15.7748	8.0342	30.4268	21.0905	18.1029	11.9384	15.2785	13.2278	40.2313	22.984	ATGTATAATGAAATTTTAGGACTAGTTACGTTTATTGCAACGTTCGTGCTTATGGTACTTATGTATCGCTTTTTTGGTAAACAAGGTTTAATTGCATGGGTTGCAATTGGCACAATTATTGCCAACATACAAGTGATTAAAACTGTAGAAATCTTTGGTATTTCAGCAACTTTAGGTAATGTCATGTTCGCTTCTATTTATTTAGCAACAGATATATTAAACGATATTTATGGGCGTAAAGTTGCAAAAAGAGCAGTTTGGTTAGGCTTTTCATCAACATTAATTATGATTATTGTTATGCAATTGTCATTACATTTTATTCCTGCACCAGAAGATATGGCACAAAAAGCATTACACGCAATCTTTGATGTTGTGCCACGCATAGCTTTAGGCTCAATT…
SACH_00593	rnhA	cell wall enzyme EbsB-like protein	Replication, recombination and repair	0	0	0	0	0	0	-0.2781	0.082	0.1525	0.486	0.0079	-0.0392	54.0712	48.8592	52.5668	38.2009	75.342	72.1477	44.708	38.4036	31.4006	43.9663	99.7866	67.3279	ATGGCGAAAATAAATTTTGATGCCGCGACGAAAGGAAATCCAGGCATAAGTACGTGTGCCGTTGTAATCAAAGAAGATGAGCAGCATTTTACATATACACATGAGTTAGGCGAAATGGATAATCACACTGCAGAATGGGCTGCTTGTATCTATGCATTGAAACACGCCCGTGAATTAAACGTTAGCAATGCGTTGTTGTACACTGACTCTAAGTTAATTGCGGATAGTGTTAACGCTGGTTATGTTAAAAATGCAAAATTTAAACCTTATTTTGATCAATTGGAAATATTTGAACAAGATTTTGATTTATTATTTGTTAAATGGATTCCGAGAGAACAAAACAAAGAAGCGAATCAACACGCACAGCAAGCATTGTACAAATTAATTAAAAAGAACAAA…
SACH_00594	ebh	extracellular matrix binding protein	Cell cycle control, cell division, chromosome partitioning	0	0	0	-1	0	-1	-0.4191	-0.4251	-0.8168	-1.0555	0.0992	-1.3555	7.0392	7.215	6.589	4.7553	18.13	15.4494	8.6624	3.8479	5.7816	8.7329	23.1618	13.5515	GTGAATTATCGTGATAAAATTCAAAAGTTTAGTATTCGTAAGTATACCGTTGGAACATTCTCGACGGTCATTGCGACGTTAGTATTTCTAGGGTTAAACACATCACAAGCACAAGCTGCTGAGACAAATCAACCAGCTAGTGCATTAAAACAGAAACAACAAAATGGTGATACGCAGACTGAGAATCGAGAAGTAGAAGTTCAAAATTCACAAAATGGTCAATCATTATCTGCGCCTATTGAAAATGAACAACCAAATAATAATCAAACAAACCATGTAGATGCTAGTGCAGTACAATCATCTACAACAGAACATGACCAACCAGTATCTCAAAATGAGCAAGCAAAGAAAGATACGGCAGCTGCTACGCCAACACAATCGGCTAAAGCGGCAAGTAAG…
SACH_00595	norB_2	major facilitator superfamily transporter	Multiple Categories	0	0	0	0	0	0	-0.0382	0.0476	-0.0201	0.669	0.0569	-0.4922	12.3839	14.9557	13.3326	10.0105	32.2241	27.5664	16.7562	18.7004	12.0966	15.6286	45.8861	24.9544	ATGGAAAAGCCGTCAAGAGAGGAATTTGAAGGCAATAATAAGTTGTTAATAGGAATTGTTTTAAGTGTAATAACGTTTTGGCTATTTGCACAATCATTGGTTAATGTTGTACCAATACTTGAAGATAGTTTCAATACAGATATTGGAACGGTTAATATCGCCGTTAGTATAACTGCTTTATTTTCAGGAATGTTTGTAGTAGGAGCAGGTGGTCTTGCTGATAAATATGGCAGAATTAAACTCACGAACATTGGTATTATCTTAAATATATTGGGTTCATTATTAATCATTATTTCAAATATTCCTTTATTACTTATTATAGGAAGATTAATTCAAGGACTTTCAACAGCATGTATTATGCCTGCAACTTTGTCTATTATTAAGTCATATTACATTGGG…
SACH_00596	frlA	fructoselysine transporter	Amino acid transport and metabolism	0	0	0	0	0	0	-0.1853	0.1545	-0.1138	0.6344	0.1919	-0.4578	17.351	19.1426	19.7972	16.7418	49.3426	42.3806	26.6934	32.4258	18.9514	27.1922	69.3973	41.6215	ATGTCAAATGGTAAAGAATTACAAAAAAATATAGGTTTCTTCTCAGCGTTTGCTATTGTTATGGGGACAGTTATTGGTTCAGGAGTATTCTTTAAAATATCAAACGTAACAGAAGTAACAGGAACAGCAGGAATGGCCTTGTTTGTATGGTTCCTAGGCGGCATCATTACCATTTGTGCGGGGTTAACAGCAGCAGAACTTGCTGCTGCAATCCCTGAAACAGGTGGCTTAACAAAGTATATAGAATATACATACGGTGATTTCTGGGGCTTCCTATCAGGTTGGGCGCAATCATTTATTTATTTTCCAGCTAACGTAGCAGCATTGTCTATCGTATTTGCGACACAGTTAATTAATTTATTCCATTTATCTATAGGTTCGTTAATACCGATAGCAATC…
SACH_00597	ilvA_1	threonine dehydratase	Amino acid transport and metabolism	0	0	0	1	0	0	0.2942	0.1853	-0.21	1.364	-0.384	-0.4479	10.3039	16.4994	10.2168	8.1154	33.3491	25.0954	16.6987	29.468	12.7922	13.0546	41.1765	22.2304	ATGACAACCAACACAGTTACATTACAAACAGCACACATTGTAAGTTTAGGAGATATCGAAGAAGCTAAAGCAAGCATTAAACCATTTATTCGTCGAACTCCTCTAATTAAATCTATGTATTTAAGCCAAAGTATAACTAAAGGAAATGTATTTCTAAAATTAGAAAATATGCAATTCACAGGATCTTTCAAATTTAGAGGAGCTAGCAATAAAATTAATCACTTAACAGATGAACAAAAAGAAAAAGGCATTATCGCAGCATCTGCTGGGAACCATGCACAAGGTGTTGCTTTAACAGCTAAATTACTAGGCATTGATGCAACTATCGTAATGCCTGAAACAGCACCACAAGCGAAACAACAAGCAACAAAAGGCTATGGGGCAAAGGTTATTTTAAAA…
SACH_00598	ald1	alanine dehydrogenase 2	Energy production and conversion	0	0	0	1	0	0	-0.0382	0.003	-0.0614	1.4485	-0.3498	-0.4209	9.4154	12.2556	9.9845	7.1017	27.9407	22.9836	15.6212	29.5359	12.5689	12.9961	39.6512	21.6793	ATGTTAGTTGCAGTAGTCAAAGAATTAAAACAAGGTGAAGGACGTGTAGCTTGCACACCCGAAAATGTGCGTAAGTTAACGGATGCAGGACATAAAGTAATTGTTGAAAAAAATGCTGGCATTGGTTCAGGATTTTCTAACGATATGTATGAAAAAGAAGGCGCTAAGATCGTAACTCACGAACAAGCATGGGAAGCAGATCTTGTTATCAAAGTAAAAGAACCTCATGAAAGCGAATATCAATATTTCAAAAAGAATCAAATCATCTGGGGATTTTTACATCTAGCATCTTCAAAAGAAATAGTAGAAAAAATGCAAGAAGTTGGTGTTACTGCGATTAGTGGTGAAACCATTATAAAAAATGGAAAAGCCGAATTATTAGCGCCAATGAGTGCTATA…
SACH_00599	polA_1	exonuclease	Replication, recombination and repair	0	0	0	0	0	0	-0.1424	-0.2611	-0.0704	0.1855	-0.5171	0.0078	87.5235	72.1999	82.0094	55.3945	77.4826	68.5218	64.5857	58.8735	54.1855	46.7645	86.1544	69.0616	ATGCCTAATAAAATATTACTTGTAGATGGTATGGCGCTATTATTTAGACATTTCTATGCTACAAGTCTTCATAAACAATTTATGTACAATTCACAAGGTGTACCTACAAATGGAATACAAGGATTTGTACGTCATATCTTTACGGCAATACATGAAATACGCCCTACACATGTAGCTGTATGTTGGGATATGGGACAATCAACTTTTAGAAATGATATGTTTGATGGTTATAAGCAAAATCGTTCTGCACCACCAGAAGAATTGATACCACAATTTGATTATGTTAAAGAAATTTCAGAGCAATTTGGCTTTGTAAATATTGGCGTTAAAAACTATGAAGCGGATGATGTTATAGGTACATTAGCACAACAATATTCAACTGATAACGATGTCTATATT…
SACH_00600	ypbR	putative dynamin family protein	Signal transduction mechanisms	0	0	0	0	0	0	-0.0793	-0.8462	-0.5147	0.0693	-0.5594	-0.4718	44.3456	38.9573	44.2124	22.4369	34.1188	26.6108	33.1043	30.9075	29.6122	24.0911	37.1963	25.9327	ATGGACATCGATATTGTATTAATTCGTTTTAACAAGCAAGCATTTCTATGTGAACGAACCAAAGGGGAAAGTAACATGATTAATAAAGAACAATTAGATCTTTTATATAAATTAAAAAAAGAAGTTGAAAAGTCGCGAAATGAAGCACTTTTACATACAATTAACCAAGTAATTAAGAAAGTATATTTGCAGCAATATACATGTTCGTTCGTTGGACATTTTTCTGCAGGTAAATCGACACTGATAAATTTATTAATTGAACAAGATATCTTACCAAGTTCACCTGTACCAACGACAAGTAATACTGCTATTGTGTCAGTTTCAGACAATCACGATATTATTGCTAATTTGCCGAATCAAACGTATGCCAAATTATCTAATTATGATGAAGTAAGGGAA…
SACH_00601	piuB	putative iron-regulated membrane protein	Amino acid transport and metabolism	1	0	0	0	0	0	2.71	-0.2122	0.4289	0.7153	-0.5121	-0.5022	10.6231	62.1397	11.284	7.156	28.0344	32.7218	15.0939	16.7823	13.4043	12.3347	42.0094	22.357	ATGAAAAATACATTTAATCCATTACAAAGATTACATTTCTACGCAGCAATATTTATTGCTCCACTGTTAATCACTTTAACCATTTCGGGCATTGGTTATTTGTTCTTTCCAGAAGTTGAAAATAATATTTATAAGAATGAGTTTTTTGGTGACAGTGATGTCAAAACGCATCAAACATTAAATGATGCAGTACATCAAGTTGAACGACAATATGAAGGATTCTTTGTAAGTAAAGTTAGCATACTTGATGAACCATATAACAAGCGAATTACACTGAGTGATATGGCAGGAAATCAGCGTTACGTCTTTCTAGATCATAACAATCAATTTGTTGCAGATCAAAATGCGAAACATACGTATTCTAATGTGGTGCGAAGTATACATAGTTCTTTGTTTACT…
SACH_00602		hypothetical protein	Function unknown	1	0	1	0	0	0	1.5494	0.1391	1.0699	0.4579	0.1142	0.4063	123.238	371.267	136.667	108.372	150.169	279.46	99.2883	87.211	102.99	143.841	157.169	147.645	ATGGGTAAAAAAATGGGTCTAGGTTTATCTATAGCATTGGTTGTTATTGGTATTGCCGTTGTATGTTTAATGATTTTTTCTAGTCAAAAAACGACTTATTTTGGTTATATGAATAGTAATACAAATGCAGAAAAAGTTGTCAGTGAAAAAGATGGATTAGTCAAACATAATATCAAAGTAGAACCATCAAATGATTTTAAACCGAAAAAAGGAGACTTTGTAAAATTAGTTTCTAAAGATGATGGGAAGACATTTTATAAACAAGAGATTGTTAAACATGATGACGTCCCACACGGTTTAATGATGAAAATTCACGACATGCATATGAATTAA
SACH_00603	rlmL	site-specific DNA-methyltransferase (adenine-specific)	Replication, recombination and repair	1	0	0	0	0	0	1.7151	0.0358	0.876	0.2384	-0.1109	0.2131	37.7406	110.37	38.1711	30.3727	46.9701	82.7693	35.5376	31.4775	32.3473	37.0455	58.0927	53.2802	ATGTTTCAATTACTTGCAGTTTGTCCGATGGGATTAGAAGCTGTTGTTGCTAGAGAAATTCAAGAATTAGGCTATGAAACAAATGTTGAAAATGGTCGTATATTTTTTGAAGGAGACGCAAGTGCAATTGTAAAAGCAAATTTATGGTTGCGCACAGCAGACCGAATCAAAATTGTTGTTGGACGTTTTAACGCAACAACGTTTGACGAATTATTCGAACAAACCAAAGCGCTCCCTTGGGAATCTATTATTGATAAAGAAGGTAACTTCCCAGTTCAAGGTAGAAGCGTTAAATCAACACTACATAGTGTGCCAGATTGTCAGGCGATAACTAAGAAAGCTATTGTTGAACGATTACGTCGCGCATATAACGAAAAAGGTTGGTTAAATGAATCAGGT…
SACH_00604		hypothetical protein	Function unknown	0	0	0	0	0	0	-0.4759	-0.5821	-0.3194	-0.1226	-0.7306	0.3084	25149.3	24958.6	25949.8	25179.3	21091.6	26271.1	20786	25432.9	21026	22282	15304.2	30644.4	ATGCTCACACAGTCTGAGATGATTGTAGTGTTCGTGCTTGATGAAACAATAAATCAAGGCATTAATTTGACGGCAATGAAATATCCTAAGTCTTTCGATATGGATAGAGTAATTTGA
SACH_00605	gpsB	cell division protein GpsB	Cell cycle control, cell division, chromosome partitioning	0	0	0	0	0	0	-0.6085	-0.7337	-0.0129	0.2882	-0.2155	0.2584	952.461	670.158	856.419	480.559	460.475	475.894	783.424	901.501	678.065	686.351	449.462	468.839	ATGTCAGATGTTTCATTGAAATTATCAGCAAAAGATATTTATGAAAAAGATTTTGAAAAAACAATGGCTCGTGGCTATAGAAGAGAAGAAGTAGATGCATTTTTAGATGACATTATTGCTGATTATCAAAAAATGGCCGATATGAATAATGAAGTTGTAAAATTATCAGAAGAGAATCATAAACTTAAAAAAGAATTAGAAGAATTAAGACTACGTGTAGCAACATCTAGACCTCAGGACAATAAAAGTTTTTCTTCGAATAATACAACAACAAATACATCTTCAAATAATGTAGATATTTTAAAACGTATTTCAAACTTAGAAAAAGCTGTATTTGGTAAATAA
SACH_00606	ypsA	Belongs to the UPF0398 family	Mobilome: prophages, transposons	-1	-1	0	0	-1	0	-1.0627	-1.6519	-0.5656	0.5663	-1.1181	-0.6842	191.954	65.4182	171.926	42.2977	120.43	74.189	149.341	182.853	147.623	88.7692	125.275	60.0944	ATGGTTAAAACAGTTTATGTAACAGGTTACAAATCATTCGAATTAAACATTTTTAAAGATGACGCACCTGAAGTACATTATTTAAAACAATTTATAAAACATAAAATTGAACAACTGTTGGATGAAGGATTAGAATGGGTGTTAATACAAGGGCAAATGGGTATAGAATTATGGACTGCAGAAGTTGTTATTGAATTACAACGAACATATGATTCGTTAAAGTTTGCTGTAATTACACCGTTCCAAGGACATACAGAAAAGTGGAATGAACATAATCAAAGTAAGTATGCCAACATAATTAAGCATGCAGATTATGTTGATAGTATTTTTCATACGTCGTATCAAGGTCCTTTTCAATTTAAACAAGCAGATCAATTTATGCTTGAACATTCGGATCAA…
SACH_00607	yppE	Bacterial domain of unknown function (DUF1798)	Function unknown	0	-1	0	0	-1	0	-0.8386	-1.5567	-0.7821	0.9551	-1.2526	-0.5104	186.238	111.213	165.628	41.9619	123.685	61.1238	133.021	194.9	110.669	63.6987	114.651	55.3567	ATGACGAATACAGTATATTGTGATAAATTAAAAAATGTAGGAGGCGTCCTCATGAATGATGTAGTCGAATCACTAATTTATGAAGTTAACAACATGCAACAAAATTTCGAAAATGTGAAATCACAACAACAAGATCATGATTTTTATCAAACTGTAAAGCCATATACTGAACATATTGATAGCTTGCTCAATGAAATCAAATTACATCGTGAATTTATAATAGAAGTACCTTATATGAATTCAAGGAAATTTGAGCTACTGATTGCTAACATTGAACAACTTTCTGTCGAATGTCATTTTAAGCGAACAAGTCGAAAGTTATTTATTGAAAAGCTTAAAAGTGTTCAATATGATTTACAAAATATATTAGATGGCGTAACTAAAGAGGGTACTTATGGT…
SACH_00608	recU	Holliday junction-specific endonuclease	Replication, recombination and repair	1	-1	0	0	0	0	1.6765	-1.0819	0.9291	0.3643	-0.1027	0.385	159.746	494.357	169.468	65.771	111.674	205.076	168.785	188.607	152.682	176.202	135.657	141.366	ATGAATTATCCAAATGGTAAACCATATCGTAAAAATAGTGCTATAGACGGAGGGAAAAAGACCGCTGCCTTTAGTAATATTGAGTATGGTGGACGTGGTATGTCACTTGAAAAAGATATCGAACATTCAAATGCGTTTTATCTTAAAAGCGACATTGCAGTTATTCACAAAAAGCCTACGCCAGTACAAATAGTTAATGTCAACTATCCTAAACGGAGTAAAGCTGTGATTAACGAAGCTTATTTTCGTACACCTTCAACAACTGATTACAACGGCGTTTATCAAGGTTATTATATTGATTTTGAAGCAAAGGAAACTAAAAACAAGACGTCCTTTCCTTTAAATAATATTCATGACCATCAAGTCGAACATATGAAAAATGCATATCAACAAAAAGGT…
SACH_00609	pbp2	glycosyl transferase family protein	Cell wall/membrane/envelope biogenesis	0	-1	0	0	0	0	0.5485	-1.3328	-0.0412	0.1067	-0.7997	-0.1245	214.944	407.156	205.921	86.3146	149.315	224.465	205.655	237.783	171.634	158.62	168.619	216.976	ATGACGGAAAACAAAGGATCTTCTCAGCCTAAGAAAAATGGTAATAATGGTGGGAAATCCAACTCAAAAAAGAATAGAAATGTGAAGAGAACGATTATTAAGATTATTGGCTTCATGATTATTGCATTTTTCGTTGTTCTTTTACTAGGTATCTTATTGTTTGCTTATTATGCTTGGAAAGCACCTGCTTTTACCGAAGCTAAATTACAAGATCCGATTCCTGCAAAGATATATGACAAGAACGGAGAACTTGTTAAAACATTAGATAATGGCCAAAGACATGAGCATGTAAATTTAAAAGACGTGCCGAAATCAATGAAAGACGCAGTACTTGCAACTGAAGACAATCGTTTCTACGAACATGGCGCACTTGATTATAAACGTTTATTCGGTGCAATT…
SACH_00610		hypothetical protein	Function unknown	0	1	1	0	1	1	0.6399	1.5241	1.557	0.9624	2.0528	1.4745	102.751	148.764	123.447	279.081	76.36	185.715	74.2864	92.7921	84.4617	448.82	69.3892	136.419	ATGACAAATATTACAAAAGAGGTATTTGATAATTTAGAACAAGAGATTGATGTATTTGCCAAAAATAAGACATTAGGTTCTAGTGAAGCAAAACCTTACTTGGATGAATACCATAGTAAAATTATTGATTATTTTAAGCAGGTTAATGACATAACTGGCAATATTGATTTTGATAATTTAAATCAATATCCTGTTGTGCCAATGAATTTTAAAGAAAGATATGATTATATGATTGAACGTAAATATCATTTTATGGGCTATCGACAAATGAAGACCTTTAAAACTGAATTGATTAAAATGAATGCTAGTTATCAAACAAGGTTAAAGAATAAGCAGGTATAG
SACH_00611	nth	DNA-(apurinic or apyrimidinic site) lyase	Replication, recombination and repair	0	1	0	0	1	0	0.6275	1.3634	0.9898	0.5873	1.9288	0.8809	50.4057	62.1645	42.6543	83.7643	50.3781	88.8679	38.9478	40.8708	34.6854	165.417	64.8561	87.7902	ATGGTAAGTAAGAAAAAAGCATTAGAAATGATTGATGTTATAGCAAATATGTTTCCGGATGCAGAATGTGAATTAAAACATGATAATCCGTTCGAATTAACTATTGCTGTATTATTGTCAGCGCAATGTACAGACGTTCTAGTAAATAGAGTAACAACTGAGCTGTTTAAAAAATACAAAACGCCTGAAGATTATTTGGCAGTCAGTGATGAAGAACTTATGAATGATATTCGTTCTATCGGTCTGTATCGTAACAAAGCTAAGAATATTAAGAAACTTTGTCAATCTTTGATTGATCAATTTAATGGAGAAATACCACAAACACATAAGGAATTAGAAAGTTTAGCAGGTGTAGGACGTAAAACTGCTAATGTAGTCATGAGTGTAGCATTTGATGAA…
SACH_00612	dnaD_1	DNA replication protein DnaD	Replication, recombination and repair	0	0	0	0	1	0	0.6393	0.7977	0.564	0.3678	1.4843	0.5318	43.2174	57.991	43.5735	58.0006	48.0459	61.0179	38.8563	34.2648	32.514	115.186	58.2936	61.8028	ATGGATAAATATCAATTAAAAGCAAGACCTGTAGTGATACGAAGAGAATTATTAGACCATTACAGTGACTTAGGTTTAGATGAGCAAGATTTAGTCATTTTGCTTAAATTGATTTATGCTTCCGAAACATCAAATAAACAGCCTTCAATTGAATTACTTCAGAAGGGCTCAACTATGCAACCACGCGATATTACAATGGTTATTCAAAATTTGATACAACGTGAATTGCTAGAATTACAAGTTCAAAAAGATGAAGAAGGTAGATTTACTGAATATATGAATCTAGATCCTTTTTTCGAAAAATTAAGTCATATATTGAAGCAACAAAGTATGGAAACGAAAGAGCAAAATAGTAAAGAAAAATTTAAACAATTATTTAGAGTTTTAGAGGATACATTT…
SACH_00613	asnC	putative asparaginyl-tRNA synthetase	Translation, ribosomal structure and biogenesis	0	-1	0	0	0	0	-0.3484	-1.1259	-0.3374	0.1592	-0.6381	-0.2482	180.824	133.333	159.783	68.9631	124.588	120.024	135.236	134.109	113.86	86.9211	131.638	118.896	ATGAAAACAACGATTAAACAAGCGAAAGATCATTTAAACCAAGACGTTACAATTGGTGCTTGGCTAACAAATAAACGTTCAAGTGGTAAAATCGCCTTTTTACAATTACGTGATGGAACAGGCTTTATGCAAGGCGTAGTAGTTAAATCAGAAGTTGATGAAGAGGTATTCAAACTTGCGAAAGAAATTACTCAAGAATCATCTCTATATGTTACAGGCACAATTACAGAAGATAATCGTTCTGACTTAGGATACGAAATGCAAGTAAAATCAATTGAAGTTATTTCAGAAGCGCATGACTATCCGATTACACCTAAAAATCACGGTACAGAATTTTTAATGGATCACCGTCATTTATGGTTACGTTCTAAAAAACAACATGCTGTAATGAAAATTAGA…
SACH_00614	dinG	DNA polymerase III epsilon subunit/ATP-dependent helicase DinG	Replication, recombination and repair	0	0	0	0	1	0	0.6679	0.8816	0.8769	0.7487	1.5553	0.8226	36.9354	52.5589	42.1193	73.979	30.7709	62.8837	29.5459	42.9193	29.5176	112.635	34.237	59.3559	ATGGGTATGGCAACCTATGCCGTTGTGGATTTGGAAACAACAGGCAACCAATTAGATTTTGACGATATCATTCAAATTGGTATAACGTTTGTGCGCAATAACCATATTATTGATACATATCATTCTATGATTAGAACAAATTTAGAGATTCCGCCATTCATTCAAGCGTTAACATCCATTGAAGAAAATATGCTACAACAAGCACCATATTTTAATCAAGTTGCAGAAGAAATCTACGATAAGATAAAAGATTGCATTTTTGTCGCTCATAATGTAGATTTTGATTTAAATTTTATTAAAAAGGCATTTAAAAATTGTAATATTCAATATCGTCCCAAAAAAGTTATAGATACACTAGAAATCTTTAAAATAGCTTTTCCTACAGATAAAAGTTATCAA…
SACH_00615	birA	bifunctional biotin-(acetyl-CoA carboxylase) ligase / biotin operon repressor	Transcription	0	0	0	0	1	0	0.4664	0.7916	0.9199	0.7758	1.2931	0.8004	39.0633	47.9796	44.0488	60.7144	38.219	66.0795	32.4643	39.5518	30.7942	93.647	43.084	55.6551	ATGTCAAAATATAGTCAAGATGTACTTCAATTACTCTATAAAAATAAACCGAATTATATATCTGGACAAAGCATTGCGGAATCACTTAATATATCGCGCACTGCAGTAAAAAAAGTGATTGACCAATTAAAGTTAGAGGGATGTAAAATAGATTCAGTAAATCATAAAGGACATTTATTACAACAACTCCCAGATATTTGGTATCAAGGTATAATAGACCAATACACAAAAAGTTCTGCTTTGTTTGATTTTAGTGAAGTATACGATTCAATAGATTCTACACAACTTGCTGCGAAAAAGTCACTTGTTGGAAATCAATCTTCATTTTTTATCTTGAGTGATGAACAAACGAAAGGTCGTGGGCGATTTAATAGACATTGGAGTTCTTCAAAAGGGCAA…
SACH_00616	papS	polynucleotide adenylyltransferase	Translation, ribosomal structure and biogenesis	0	0	0	0	1	0	0.3475	0.6949	0.7569	0.5214	1.194	0.6313	34.5352	33.7332	39.9697	52.8113	37.6065	58.505	30.4426	33.2098	28.6277	81.6564	45.6954	54.6798	ATGGATAAATCATTATTTGAACAGGCAAGGCCTATATTAGAACAAATTCAAGACAATGGTTTTGAAGCATATTATGTAGGTGGCTCTGTAAGAGATTATGTCATGGGAAGAAATATTCATGATATAGATATCACAACAAGTGCAACGCCAGATGAAATAGAATCTATCTTTAGTCATACGATACCTGTAGGTAAAGAACATGGCACCATAAATGTAGTTTTTAATGATGAAAATTATGAGGTGACAACATTCCGGGCTGAAGAAGATTATGTCGATCACCGTAGACCAAGTGGTGTTACATTTGTTCGTGATTTATACGAAGATTTGCAACGAAGAGATTTCACGATGAATGCGATAGCAATGGATACAGCATACAAATTGTATGATTATTTTGATGGT…
SACH_00617	bshA	lipopolysaccharide biosynthesis-related pr-like protein	Cell wall/membrane/envelope biogenesis	0	0	0	0	1	0	0.196	0.4622	0.3777	0.3927	1.1011	0.4378	42.3651	38.2161	38.406	42.334	47.8215	58.998	33.8701	34.4984	27.6455	75.2612	56.5583	63.4641	ATGAAGATAGGTATAACATGTTACCCGTCCATGGGTGGTTCTGGAATTATTGCCACAGAATTAGGGATTAAATTAGCAGAGCGAGGTCACGAAGTACATTTTATCACTTCAAATATCCCGTTTAGAATAAGAAAACCATTACCGAATATGATTTTTCATCAAGTTGAAGTGAATCAATATGCAGTTTTTCAGTATCCACCGTACGATATTACGTTAAGTACTAAAATCGCTGAAGTTATTAAAGAATATGATCTTGATTTGTTGCATATGCACTATGCTGTACCTCATGCAATTTGTGGGATTTTAGCTCGTGAGATGTCAGGTAAAGATATAAAAATTATGACAACGTTACACGGTACTGATATTACTGTTTTGGGCTATGATCATTCACTCCAAGGT…
SACH_00618	mazG_1	nucleoside triphosphate pyrophosphohydrolase	Nucleotide transport and metabolism	0	0	0	0	0	0	0.3662	0.1116	0.5564	0.9746	0.3929	0.7094	94.3879	124.431	97.8574	78.0341	98.6843	118.976	77.3106	94.3712	76.5194	137.798	103.121	104.269	ATGAAATCAATGGTAGAAATGCAACGTGAAGTTGATGAATATATTGGACAATTTAAAACAGGATACTTTTCACCATTAGCTAACTTAGCTAGATTGACTGAAGAAGTGGGCGAACTTGCACGTGAAATAAATCATACCTATGGTGAAAAAAAGAAGAAAGATTCAGAGGAAGCAAATACGATTAAAGCAGAATTAGGTGATAATTTATTTGTGTTGTTATGTTTAGCGAATTCAATGGGAATAGATATGACAGAGAGCTTTAATGAAACAATGGAAAAGTTTAATACAAGAGATAAAAATCGATTCGAAAGAAAGTGA
SACH_00619	yugP	putative neutral zinc metallopeptidase	Post-translational modification, protein turnover, and chaperones	0	0	0	0	1	1	-0.2923	0.7504	0.5748	0.614	1.0139	1.0348	824.915	742.364	830.508	1557.66	423.713	975.487	592.639	923.182	575.239	1985.19	445.841	1247.41	TTGTCTTCAATTTTTACTATGATAATTTATTTCGTAATATTAATGGTGCTTCCTTTATGGGCACAACACAAGGTTAAATCTAACTATGAGAAATATTCACAAGTTAGATCAACTAGTGGTAAAACGGGTCGTGAAGTTGCATTAGAAATTTTACATGCAAACGGTATTTATGATGTCGAAGTTGTTAAAGGTGAAGGATTCTTAACAGATCATTACGATCCTAAAAAGAAAGTTGTTTCACTATCTCCTGCAAACTATGACAGACCATCAGTTGCTGGAACTGCAATTGCAGCCCACGAAGTTGGTCATGCCATTCAAGATCACCAAGGATATTGGTTCTTAAGATTCAGAGCAGCATTAGTACCTGTTGCAAACCTAGGGAGTTCATTAAGTTATATG…
SACH_00620	ypjA	hypothetical protein	Function unknown	0	0	0	0	0	0	0.9175	0.085	0.5469	0.4159	0.072	0.6356	39.598	62.6565	52.0583	41.1269	50.8748	65.2837	39.7233	34.125	39.8419	52.2732	62.8775	69.0217	ATGACGATTAATACATTTTGGCAATATACACTTTATCAACGTTCTTGGTTAATGATGCTACTCATTTGTAATATATTAGGGATGATTTATGGTTATATATGGTATGGTGAACAATTAAGTCATACGCCGTGGCAGTTTAAGATTTTTGTTCCAGATAGCCCAACTGCAATATTATTCTTAGTTATTTCTATCTCATTGATATTAATCCGAAAACAAAATAGTATTATCGATGCACTGGCATTTGTAACATTATTCAAATATGGGATTTGGGCAGTTATTATGAATATATTATTTATTATTGAACAAGGTGATATTACAGTAAATGGCCTGGTATTAATGTTTTCCCACAGTATAATGGCTGTTCAGGCAATTTACTTCTATCCTAGGTTTAAACGTTCT…
SACH_00621	ypiB	UPF0302 domain	Function unknown	0	0	0	0	0	0	0.807	-0.0065	0.5578	0.4748	0.1291	0.5015	38.6386	56.0986	38.3081	27.5617	37.3645	47.984	35.3496	30.9031	25.2103	35.6302	47.697	49.0309	ATGAAAATTGGCATGACGAATTATCAAGATTGCAATCTTAAAATGGGGTATTTGATGTCAGAGACACTCAATCAAATTAAAGAAAGTTTTATTGAATATTTACTTTTTCGATATCGATTTAAGTCGCGTATTGCAGTTTGGGTGCTTAACTATATAAAAGTGAATGAGGCGAAATTGGCAAACATTCATTTTGTAGATACAAAAATTAATCATCATGAAACATTAGAAATTGCAGAAGTGGGAAGTCACGCTTCTGCAATTCAATTTACTAAGCATAATATAAAGTTAATGAATACAAATGAAATATTTGATTATATCGCTAATCATAACTGTGCTTTTGATATTCAAATTCAGTTCGCAAACGTGTCAAAGCGTGAGCAAAGGCTAGATGATTTAATA…
SACH_00622		putative PEP-CTERM system TPR-repeat lipoprotein	Carbohydrate transport and metabolism	0	0	0	0	0	0	0.6973	-0.2455	0.2707	0.3364	-0.1333	0.4811	40.9575	56.3143	42.9684	28.9867	33.5701	36.4398	37.728	37.0046	34.0757	38.4922	37.924	40.7878	ATGGAAGATATCTATAAATTAATAGACGATATCAATCTACAAAAACTAGAAAATTTAGACTCTCGTGTTAATGAAGCAATAACTACTGACAACGATGACGCATTATTTATTCTAGGAGAGACACTTTACAATTTTGGATTAATGCCACAAGGTTTAGAAGTATTCCGCGTGTTATATCACAAATATCCAGACGAAAGTGAATTGCTGATTTATTTTATTGAAGGTTTAATGTCTGAAAATCAAACTGACGAAGCGTTAGAATATTTAAGTTATGTTGAACCATCACCTGAAAAGTTGATGTTAGAAGCAGATTTATATCAACAAATTAATATGATGGAAGTTGCTATTGATAAATTACAAGGAGCACTTGAACTAGAGCCAAATGATCCAATAATCCAT…
SACH_00623	aroA	3-phosphoshikimate 1-carboxyvinyltransferase	Amino acid transport and metabolism	0	0	0	0	0	0	-0.0507	-0.2543	-0.0058	-0.1869	0.092	-0.0458	50.7581	42.9762	46.2628	31.8449	61.5842	58.6913	43.6794	29.455	33.3988	43.9991	81.602	69.0379	ATGGTAAATGAACAAATCATTGATATTTCAGGTCCGTTAAAGGGCGAAATAGAAGTGCCGGGCGATAAATCAATGACACACCGTGCAATCATGTTGGCGTCGCTAGCTGAAGGTGTATCTACTATATATAAGCCACTACTTGGCGAAGATTGTCGTCGTACGATGGATATTTTCCGACTGTTAGGTGTAGAAATCAAAGAAGATGATGAAAAATTAGTTGTGACTTCCCCAGGATATCAATCTTTTAACACGCCACATCAAGTTTTGTATACAGGTAATTCTGGTACGACAACACGATTATTGGCAGGTTTGTTAAGTGGTTTAGGTATTGAAAGTGTCTTGTCTGGAGATGTTTCCATAGGTAAAAGGCCGATGGATCGTGTTTTAAGACCGTTAAAA…
SACH_00624	aroB	putative 3-dehydroquinate synthase	Amino acid transport and metabolism	0	0	0	0	0	0	0.0929	-0.5189	-0.144	0.1005	-0.1698	-0.1559	45.0474	44.9434	45.4959	23.8087	53.424	43.4729	35.3324	28.6642	30.7431	34.1153	65.9357	46.5547	ATGAAATTACAAACAACATACCCTTCAAACAATTATCCAATATATGTTGAACACGGTGCAATCAAGTATATAGGCACATATTTAAATCAATTTGACCAAAGTTTCTTATTAATTGATGAATATGTAAATCAATATTTTGCGAATAAATTTGATGATATTTTATCATATAAAAATGTGCATAAAGTCATTATTCCAGCTGGTGAAAAGACGAAAACATTTGAGCAATATCAAGAAACATTAGAATACATTTTGTCGCATCATGTAACGCGAAATACAGCGATTATAGCTGTTGGTGGTGGTGCAACAGGAGATTTTGCAGGATTTGTAGCAGCAACACTATTAAGAGGTGTCCATTTTATACAAGTTCCCACAACGATTTTGGCGCATGATTCTAGTGTT…
SACH_00625	aroC	chorismate synthase	Amino acid transport and metabolism	0	0	0	0	0	0	-0.2048	-0.5741	-0.3489	-0.2026	-0.1372	-0.1108	64.1015	48.7994	61.1293	33.2365	80.6737	61.6697	54.6217	37.5428	40.8878	46.3093	93.4336	73.9485	ATGAGATACCTAACATCAGGAGAATCACATGGACCTCAATTAACAGTTATTGTTGAAGGTGTACCTGCAAATTTAGAAATTAAGGTTGAGGACATTAATAAAGAAATGTTTAAGCGTCAAGGCGGTTACGGACGTGGACGTCGTATGCAAATTGAAAAAGATACAGTGGAGATTGTTTCGGGTGTAAGAAATGGTTATACATTAGGTAGCCCTATTACAATGGTTGTTACTAACGATGATTTTACACATTGGCGAAAAATTATGGGTGCTGCGCCAATAAGCGACGAAGAACGAGAAAATATGAAACGTACAATTACGAAGCCAAGACCGGGACATGCAGATTTAGTTGGCGGTATGAAATATAATCATCGTGACTTACGAAATGTATTGGAACGTTCA…
SACH_00626		hypothetical protein	Function unknown	0	0	0	0	0	0	-0.008	-0.4608	0.312	-0.46	-0.4175	-0.4777	59.7846	59.8464	90.4115	59.3907	62.2413	55.6964	68.021	22.585	79.0268	86.4579	81.6397	27.6496	ATGAAGAATATTATTTCGATTATTTTGGGGATTTTAATGTTCTTAAAATTAATGGAATTACTATATGGTGCTATATTTTTAGATAAACCACTTAATCCTATAACAAAAATTATTTTTATACTGACTCTCATTTATATTTTTTATGTATTAGTAAAAGAATTGATTATATTTTTGAAGTCAAAGTATAACAAAAGTGCTTAA
SACH_00627	ndk	nucleoside diphosphate kinase superfamily protein	Nucleotide transport and metabolism	-1	-1	-1	-1	0	-1	-2.6182	-1.8621	-1.2429	-1.6784	-0.8522	-1.626	1895.24	378.412	1656.58	444.67	863.556	457.438	875.679	241.143	647.486	435.372	739.515	233.718	GTGGAACGTACATTTTTAATGATTAAACCAGATGCAGTACAAAGAAATCTAATTGGTGAAGTAATTTCAAGAATCGAAAGAAAAGGACTAAAACTTGTCGGTGGTAAATTAATGCAAGTACCAATGGAACTTGCTGAAACACATTATGGTGAACACCAAGGTAAACCATTTTATAATGATTTAATTTCATTTATTACATCAGCACCAGTGTTCGCAATGGTAGTTGAAGGTGAAGATGCAGTTAATGTATCTAGACATATTATTGGCAGCACCAATCCTTCAGAAGCTTCACCAGGATCAATTAGAGGTGATTTAGGTTTAACTGTTGGTAGAAATATCATTCACGGTTCAGATTCATTAGAGTCTGCTGAACGTGAAATTAATTTATGGTTTAATGAA…
SACH_00628	gerCC	iron (Fe3+) ABC superfamily ATP binding cassette transporter membrane protein	Coenzyme transport and metabolism	0	0	0	0	0	0	0.2274	0.1339	0.6561	0.1331	0.9859	0.5451	131.662	139.273	112.809	106.9	89.7334	145.733	98.2309	95.07	77.8248	184.969	94.1624	119.98	GTGGCAAAGTTAAACATGAACAATGAAATTAAGAAAGTGGAACAACGACTTGAAAAGGCAATAAAAAGTAAAGATTCTGTATTAGAACAGGCATCATTACACTTATTGTCTTCTGGTGGTAAAAGAGTACGCCCAGCATTTGTAATTCTGAGTAGCCAATTTGGCAAAGATGAACAAACGTCTGAACAAACGTATCAAGTTGCAGTCGCATTAGAGTTAATTCATATGGCAACACTTGTTCATGATGACGTTATTGATAAAAGCGACAAGCGTCGAGGCAAGTTAACCATATCAAAGAAATGGGATCAGACAACTGCTATTTTAACTGGGAATTTTTTATTGGCATTAGGACTTGAACACTTAATGGCCGTTAAAGATAATCGTGTACATCAATTAATA…
SACH_00629	menG	putative 2-heptaprenyl-1-4-naphthoquinone methyltransferase	Coenzyme transport and metabolism	0	0	0	0	0	0	0.0914	-0.3373	0.2779	0.1878	0.658	0.3418	134.412	133.547	121.38	80.8544	102.554	120.255	101.454	94.8765	83.8095	161.589	113.158	112.91	ATGGCTGACAATAAAGCAAATAAAGAGCAAGTACATCGCGTTTTTCAAAATATTTCAAAAAAATATGACAGATTAAATAATATTATTAGTTTTGAGCAGCATAAAGTATGGAGAAAACGCGTCATGAAAGACATGGGTGTTAGAAAAGGTACGAAAGCATTAGATGTTTGTTGTGGTACTGGTGATTGGACAATCGCATTAAGCAAAGCTGTAGAACCAACAGGAGAAGTTACTGGTATTGACTTTAGTGAGAATATGTTAGAAGTAGGAAAAGAAAAAACTGCTTCAATGGAAAATGTTAAACTTGTTCATGGTGATGCAATGGAATTGCCGTTTGAAGACAATTCTTTTGATTATGTAACAATTGGGTTTGGATTAAGGAATGTGCCAGACTATTTA…
SACH_00630		heptaprenyl diphosphate synthase subunit 1	Function unknown	0	0	0	0	0	0	0.3324	-0.7069	0.1434	0.2912	-0.1611	0.276	123.214	141.304	128.629	63.4241	103.906	105.563	97.4666	92.5271	86.9764	98.4687	102.392	97.4374	ATGGAAACAACTGTTAGCAAATTGGAAAGACAAATAGAAGAAAGATTAAAGGGCGTATCAGAATATGAATCCATTAATATTAATCATCGGTTAGGTAAGTTACTCGATTCATATGATATTCCAGATGTTGCCAAAGTAGCATGCCTCACAATTGACACATCAATGAGACACCTTGATGACATTACATATAATCATTTGTCTAAGCATTCCATTTTGATTGGAGATTTAATTAGTGCACATTTTTATACGCTACTAGCAGAAATCAATGATTTATCATTTCAAAATGAAATTAGTAAAGCAATTGTTGAAATTAATGAATTGAAATCTTCATTACATCATCAAGCTTTAAATGATTATGAAATTTCTCAAGCAATAGTAAAAATTGAAACACTTTTCCCA…
SACH_00631	hup	histone family protein DNA-binding protein HU	Replication, recombination and repair	-1	0	0	0	-1	0	-2.514	-0.8703	-0.8289	-0.1847	-1.5496	-0.6285	30126.2	10636.7	27766.2	22023.5	22338.3	20764.1	25903.3	28820.4	26249.6	20194	23698.8	22455.3	ATGAACAAAACAGATTTAATCAATGCAGTTGCAGAGCAAGCTGATTTAACTAAAAAAGAAGCTGGTTCAGCAGTAGATGCTGTATTCGAATCAATCCAAAACTCACTTGCTAAAGGTGAAAAAGTACAATTAATTGGTTTCGGTAACTTTGAGGTACGTGAACGTGCTGCACGTAAAGGTCGTAACCCTCAAACTGGTAAAGAAATTGATATCCCAGCAAGTAAAGTTCCAGCATTCAAAGCTGGTAAAGCATTAAAAGATGCTGTAAAATAA
SACH_00632	gpsA	NAD(P)H-dependent glycerol-3-phosphate dehydrogenase	Lipid transport and metabolism	0	0	0	0	0	0	0.6101	-0.7123	0.2541	0.1132	-0.1606	0.2758	104.94	152.101	99.1811	51.7344	93.79	113.666	76.3059	69.4025	59.4108	65.3882	103.789	110.599	ATGACTAAAATTACCGTTTTTGGTATGGGAAGTTTTGGGACAGCCCTTGCCAATGTTCTTGCAGAAAATGGACATGATGTTTTGATGTGGGGTAAAAATCAAGATGCTGTTGATGAATTAAATACATGTCATACAAATAAAAAGTATTTAAAATATGCGAAATTAGATGTTAACATCATCGCTACATCAGATATGACCAAAGCAATTCAATTTGCAGATATTTACTTAATGGCTTTACCTACTAAAGCAATGCGAGAAGTTGCTTCTCAAATTAATGATAAGCTGACATCTAAAAAGACTTTTATACATGTTGCTAAAGGTATTGAAAATGGAACGTTTAAACGTGTGTCAGAAATGATTGAAGATTCTATTTCACCTGAATATAATGCAGGTATTGGC…
SACH_00633	engA	GTP-binding protein EngA	Translation, ribosomal structure and biogenesis	0	-1	0	0	0	0	0.2609	-1.1453	-0.2548	0.491	-0.6927	0.0918	129.844	142.061	123.333	50.7164	95.191	86.7688	90.7542	112.472	74.1994	56.4317	94.7009	96.7006	ATGACTAAACCTATAGTAGCTATTGTAGGTAGGCCTAATGTAGGTAAATCTACAATTTTTAATAGAATAGTTGGAGAACGTGTTTCGATTGTTGAAGATACGCCAGGTGTAACACGAGATCGTATTTATTCTTCAGGTGAGTGGTTAACACATGATTTCAATATTATTGATACAGGTGGTATTGAAATTGGTGATGCACCATTCCAAACACAAATTAGAGCGCAGGCAGAAATCGCCATAGATGAAGCGGATGTTATTATTTTTATGGTTAACGTGCGTGAAGGATTGACACAAAGCGATGAAATGGTCGCTCAAATTTTATACAAATCTAAAAAACCGGTCGTATTAGCGGTTAACAAAGTAGATAATATGGAAATGCGTACAGACGTGTATGATTTC…
SACH_00634	rpsA	putative 30S ribosomal protein S1	Translation, ribosomal structure and biogenesis	-1	0	0	0	0	0	-2.1829	0.3719	-0.381	0.3509	0.8212	0.0489	551.024	140.12	462.251	698.631	306.61	364.469	385.843	513.245	333.751	1063.71	323.31	463.503	ATGACTGAAGAATTCAATGAATCAATGATTAACGATATTAAAGAAGGTGACAAAGTCACTGGCGAGGTACAACAAGTTGAAGACAAGCAAGTTGTTGTTCATATCAACGGTGGTAAATTTAATGGGATTATTCCTATTAGTCAACTATCTACGCATCATATTGATAGCCCAAGTGAAGTTGTAAAAGAGGGCGACGAAGTTGAAGCATATGTCACTAAAGTTGAGTTTGATGAAGAAAATGAAACTGGAGCTTACATCTTATCTAGAAGACAACTTGAAACTGAGAAGTCTTATAGTTATTTACAAGAAAAATTAGATAATAATGAAATCATCGAAGCGAAAGTAACAGAAGTAGTTAAAGGTGGTTTGGTTGTTGATGTAGGACAAAGAGGTTTTGTT…
SACH_00635	cmk	cytidylate kinase	Nucleotide transport and metabolism	0	-1	0	0	-1	0	-0.0318	-1.4678	-0.6319	0.6046	-1.3235	-0.1825	135.116	117.872	129.165	36.9389	95.4334	53.9059	79.8933	95.7315	63.8275	33.4053	97.8928	65.5708	ATGAAAGCCATTAATATTGCATTAGATGGTCCAGCTGCTGCCGGAAAAAGTACAATTGCGAAACGTGTAGCCAGTGAACTATCAATGATTTATGTAGATACAGGAGCAATGTATCGTGCATTAACATACAAATATTTAAAATTAAACAAAACTGAGGACTTTGCAAAACTAGTTGACCAAACAACATTAGATTTAACTTATAAAGCAGATAAAGGTCAATGTGTCATTTTAGATAACGAAGATGTAACAGACTTTTTAAGAAATAATGATGTGACGCAACATGTTTCATACGTTGCATCTAAAGAGCCAGTACGTTCATTCGCCGTTAAAAAACAAAAAGAGTTAGCTGCAGAAAAAGGTATCGTAATGGATGGTCGCGATATCGGAACTGTAGTGCTA…
SACH_00636	ansA	Alpha/beta hydrolase fold-3 domain-containing protein	Multiple Categories	0	0	0	0	0	0	-0.1335	-0.8167	-0.1507	0.2541	-0.2305	-0.0011	47.5969	36.7848	49.7176	21.2966	55.8391	44.8537	34.9378	29.8608	23.9007	25.9582	66.6366	52.1289	ATGAAACATCTACTTGTTATTCATACTGGTGGCACCATTAGTATGTCACAAGACCAATCTAATAAAGTAGTAACAAATGATATTAACCCTATTTCACTGCATCAAGATGTCATAAATCAATATGCACAAATAGATGAATTAAATCCTTTTAATGTACCATCACCTCATATGACAATCCAACATGTTAAACAATTAAAGGATATTATTTTAGAAGCAGTAACAAATAAATATTATGATGGTTTCGTTATCACGCATGGTACCGATACGTTAGAAGAAACTGCCTTTTTACTTGATTTAATATTAGGTATCGAGCAACCTGTTGTTATTACTGGCGCAATGCGCTCGTCTAATGAAATTGGTTCTGACGGATTATATAATTATATTTCCGCTATTCGCGTT…
SACH_00637	ypdA	FAD-dependent pyridine nucleotide-disulfide oxidoreductase	Energy production and conversion	0	0	0	0	0	0	0.7065	-0.0923	0.3412	-0.0352	0.3763	-0.0421	32.5827	46.6419	32.5088	22.9578	47.2306	53.8418	35.8417	25.076	29.7868	47.9031	62.4671	47.5852	ATGCAAAAAGTTGAAAGTATCATAATTGGTGGAGGGCCATGCGGATTAAGTGCGGCTATTGAACAAAAAAGAAAAGGTATTGATACCTTAATTATTGAAAAGGGTAATGTCGTTGAATCAATCTACAATTATCCTACTCACCAAACATTTTTCTCATCAAGTGATAAATTAAGTATTGGGGACGTACCGTTTATCGTTGAAGAAAGTAAACCAAGACGTAATCAAGCGCTAGTTTATTACCGAGAAGTTGTAAAACATCATCAATTAAAAGTAAATGCATTTGAAGAAGTATTAACTGTTAAAAAAATGAATAATAAATTTACAATTACTACGACGAAAGATGTTTATGAATGTCGATTTTTAACAATCGCGACAGGCTATTATGGTCAGCATAATACA…
SACH_00638	ebpS	cell surface elastin binding protein	Cell wall/membrane/envelope biogenesis	-1	0	0	0	0	0	-1.1828	0.2215	-0.3706	-0.1581	0.6084	0.1247	220.649	98.3621	190.547	226.663	123.354	119.558	200.313	162.909	190.393	457.907	130.891	159.713	ATGTCTAATAATTTTAAAGATGACTTTGAAAAAAATCGTCAATCGATAGACACAAATTCACATCAAGACCATACGGAAGATGTTGAAAAAGACCAATCAGAATTAGAACATCAGGATACAATAGAGAATACGGAGCAACAGTTTCCGCCAAGAAATGCCCAAAGAAGAAAAAGACGCCGTGATTTAGCAACAAATCATAACAAACAACATCACGATGAATCACAAGCATCTGACGACAATGCTCACAATGAGGCTGGCACATTAGATGATCGTCAAGTCGAATCATCAGCGCATAGTTCTGTAAATCAAGAACCTAGCCATCAAGACAGTACACCTCAACATGAAGAGGAATATTATAATAAGAATGCTTTTGCAATGGATAAATCACATCCAGAACCA…
SACH_00639	recQ_1	ATP-dependent DNA helicase	Replication, recombination and repair	0	0	0	0	0	0	-0.0342	-0.3385	-0.0623	-0.0138	0.2772	-0.2031	38.3838	32.7252	38.841	24.8215	49.7411	44.3291	37.4528	29.3009	30.3739	45.1844	63.7396	44.534	ATGTTGCATGATATTTTACGAAACAAATTTGGCTTCGAGAATTTTAAACCGGGACAACAGGAAATTATAGAAAGTATAATGTCTCAACAGCACACTCTAGGTATTCTTCCAACTGGAAGTGGAAAGAGTTTGTGTTATCAAATACCTACGTATTTATCAGGTAAGCCGACATTAATTATCTCACCGTTAATATCTTTAATGGATGACCAAGTTATGCAGTTGAAAATAAATGGAGAAAAACGTGTAACATGTATTCACTCTGGTATGGATGAAATTGAGAAAAAGCATAATATTAAATGTTTACGACATAGCCGTTTCATCTTTCTAAGTCCAGAATTTCTCCTGCAACCGTCAAATTTTAAATTAATATCTATGATAGACTTTGGCATGATTGTTCTA…
SACH_00640	ypbB	Helix-turn-helix domain	Replication, recombination and repair	0	0	0	0	0	0	0.8122	-0.4953	0.1465	0.5153	0.0973	0.102	31.7622	43.3946	34.6638	18.0513	28.102	26.6108	29.0703	29.128	26.5279	37.1714	35.8845	26.9984	TTGCAACACATTATAAAAACAGCATTACAACAAACATTTAACTATAAAACAAATAAAAGTATTTACAATATCTTAGTTGGTAAGAAATCTCACCAAACCTTTTTTGACGCTTGTAGTCAACAACAGTTGTCATTATATCACAGTTTACCACTATTAAAATATCCGTCTTTTGAGCTATTTTTAGAAAAAATCAATGAATTTAATGCTGAAATGGAAATCATGTTGCATCCTAGATATACATTTGAAAGCATGGGGCAAACATTTCAAGCAATTCAACTATTAGTGCAAACCATGTCTAATACCAAACAACATGTTTTTCATTTTGTACCAATCTCTCAAAATAATAAGATACAAGAAACTGTAAAGATTGTCTATAACTACATTAAAGAAAACCAATTA…
SACH_00641	fer	Ferredoxin-like protein	Energy production and conversion	1	0	0	0	0	0	1.4834	-0.1366	0.5654	0.2519	-0.0411	0.9946	254.491	650.693	306.037	205.586	356.786	455.676	271.52	217.958	255.162	316.469	436.225	653.456	TTGGCAAAATATACAATCGTTGATATGGATACTTGTATTGCATGTGGTGCATGCGGTGCAGCAGCGCCAGATATATATGATTACGACGACGAAGGTATTGCTTTCGTAATCCTTGACGATAACCAAGGTACTGCAGAAGTACCTGAGGAATTATATGAAGATATGGAAGATGCAATTGATGGATGCCCTACAGATTCTATTAAAATTGCAGACGAATCATTTGATGGGGACGCTTTAAAATTTGAATAA
SACH_00642	fmnP	riboflavin transporter	Intracellular trafficking, secretion, and vesicular transport	0	0	0	0	0	0	0.8227	-0.4914	0.2245	-0.0579	0.2231	0.1112	60.3613	101.186	59.8924	30.0504	74.7356	75.5762	62.3693	41.3234	53.7342	81.8335	90.9862	72.7863	ATGCAACAAAATAAACGTCTTATCACAATAAGTATGTTGAGCGCGATTGCGTTTGTGTTAACTTTTATCAAGTTTCCTATACCATTTTTGCCACCATACTTAACTTTAGATTTTAGTGATGTACCGTCACTACTAGCTACATTTACGTTTGGACCAGTTGCCGGTATCATAGTTGCACTGGTTAAAAATTTATTGAACTACTTATTTAGTATGGGCGATCCAGTTGGACCATTTGCTAACTTTTTAGCAGGCGCAAGTTTCTTATTAACTGCTTACGCCATCTATAAAAATAAACGTTCAACAAAATCTTTGATTACTGGATTAATCATTTCAACAATCGTTATGACTATCGTGTTGAGTATCTTGAACTATTTCGTTCTATTACCTTTGTACGGTATG…
SACH_00643		putative lipoprotein	Function unknown	0	0	0	0	0	0	0.3065	-0.1737	-0.316	-0.3061	-0.0161	-0.5111	13.7899	19.3372	14.9653	9.6877	35.616	24.1159	15.4556	7.5986	12.527	17.8727	44.353	22.3074	ATGGAAAACGAATCGAATAAAGAAACAAAATCAGTACCAGAAGAAATGGAAGCTTCCAAATATGTAGGACAAGGCTTCCAACCACCTGCAGAAAAAGATGCGATTGAATTTGCGAAGAAGCATAAAGATAAATTTGCTAAGCGAGGCGAACAATTTTTTATGGATAACTTCGGTCTAAAAGTTAAAGCTACAAATGTTATAGGTAGTGGCGACGGTGTAGAAGTATTCGTGCATTGTGATGACCACGACATCGTATTTAATGCAAGTATTCCATTCGATAAATCAATTATTGACAGTGATAGTTCATTAAGAAGTAAGGATAAAGGCGATGATATGAGTACTTTAGTTGGTACAGTGTTGAGTGGCTTTGAATATCGAGCACATAAGGAAGAGTTGGAT…
SACH_00644		putative lipoprotein	Function unknown	0	0	0	0	0	0	-0.1703	-0.1658	-0.2563	-0.986	0.1067	-0.6295	28.1902	29.2004	29.6287	19.3541	59.6319	43.3782	31.7226	10.2739	23.095	32.6713	78.4987	38.0763	ATGAAAAAATTCATTGGATCAGTTTTAGCTACGACATTAATTTTAGGGGGATGTTCCACGATGGAAAATGAATCAAGTAAAGACACGAATACAGAAACAAAATCAGTACCAGAAGAAATGGAAGCTTCAAAATATGTAGGCCAAGGCTTCCAACCGCCTGCAGAAAAAGATGCGATTGAATTTGCGAAGAAGCATCGTAAAGAATTTGAAAAAGTAGGTGAACAATTCTTTAAAGATAACTTTGGACTGAAGGTAAAGGCTACCAATGTTGTAGGTAAAGATGATGGTGTAGAAGTTTATGTGCATTGTGAAGATCATGGCATTGTATTTAATGCAAGTCTACCTTTGTACAAAGACGCCATCCATCAAAAAGGTTCAATGCGTAGTAATGACAACGGT…
SACH_00645	srrB	integral membrane sensor signal transduction histidine kinase	Signal transduction mechanisms	0	0	0	0	0	0	0.1141	-0.4125	0.5545	0.1599	-0.573	0.2185	40.6154	45.3544	40.5748	25.152	49.0323	76.2856	51.2776	50.4284	44.3249	36.7725	55.9361	56.6483	ATGATGAGCCGGCTAAATAGTGTCGTAATTAAACTGTGGTTAACTATTATTTTAATAGTGACGACAGTTTTAATTTTATTAAGTATTGCGTTAATTACTTTTATGCAATACTATTTCACACAAGAAACCGAAAATGCCATAAGAGAAGATGCTAGACGAATTAGTTCACTGGTCGAACAATCGCACAATAAAGAAGAAGCAATCAAATATAGTCAAACATTAATTGAAAACCCTGGTGGGTTAATGATTATAAATAATAAACATCGTCAATCTTCAGCTTCACTTTCTAATATTAAAAAGCAAATGTTGAATGAAGTAGTCAACAACGACCATTTTGACGATGTGTTTGATAAAGGTAAATCTGTTACTCGAAATGTAACGATTAAAGAAAAGGGCTCA…
SACH_00646	srrA	winged helix family two component transcriptional regulator	Signal transduction mechanisms	0	0	0	0	-1	0	-0.155	-0.6469	0.8347	0.4488	-1.1032	0.5493	279.802	233.865	265.958	158.307	162.025	330.23	340.373	420.745	300.677	168.616	161.479	213.87	ATGTCGAACGAAATACTTATCGTAGATGATGAGGATAGAATCAGAAGATTACTTAAAATGTATTTAGAAAGAGAATCTTTTGAAATCCATGAAGCAAGTAATGGCCAAGAGGCTTATGAACTTGCAATGGAGAATAATTATGCTTGCATACTACTAGATTTAATGTTGCCTGAAATGGATGGTATCCAGGTGGCAACTAAATTGCGTGAACATAAACAAACACCGATTATTATGTTGACTGCTAAAGGTGAAGAAACAAACCGTGTTGAAGGTTTTGAATCTGGTGCAGATGATTATATCGTCAAACCATTTTCACCAAGAGAAGTAGTCTTAAGAGTTAAAGCACTTCTAAGAAGAACGCAATCTACAACTGTAGAACAAAGCGAACCTCACGCACGT…
SACH_00647	rluB	ribosomal large subunit pseudouridine synthase B RluB	Translation, ribosomal structure and biogenesis	0	0	0	0	0	0	0.4365	-0.907	0.1253	0.4342	-0.5982	-0.1688	74.0425	85.3271	83.188	34.9965	65.8107	64.992	61.9658	67.0056	63.4962	54.1505	77.8592	53.6002	ATGACTAAAGAATTAGAGAGATTACAAAAGCGTATAGCGAACAGTGGTTATACATCAAGACGTAAGGCAGAAACTTTAATTTCTGAAGGAAAAGTGAAAGTGAATGGTACAACTGTCACTGAATTAGGAACAAAAGTGAAGCCTTCAGATACGATTGAAGTTGAAGGTATTAAAATAGAACTAGAAGACAAAATTTACATTTTATTCCATAAACCAACTCAAGTGATAACAAGTGTATCTGATGATAGAGGACGTACAGTGGTTACAGATTACTTTAAAGATATCGAAGCACGTATTTATCCTGTTGGTCGTCTAGACTATGATACTTCTGGATTGTTATTACTTACAAATGATGGTGAATTTACTAATTTAATGACACATCCAAGATATCAAATTAAG…
SACH_00648	scpB	Putative transcriptional regulators (Ypuh-like)	Cell cycle control, cell division, chromosome partitioning	0	0	0	0	0	0	0.6512	-0.959	0.0826	0.6006	-0.8199	-0.0218	62.2279	94.1297	61.643	22.189	46.3154	39.9297	52.1792	53.0893	51.1412	38.7426	58.2483	38.4757	TTGGATAATCACGGTATATTAGAGTCGCTATTATTTACAGCTGGCGATGAAGGTTTAGATGAAAAACAGCTATTAGAAATTTTAGATATATCGAAAGACCAACTCGTAGAATTAATTGAAAATTATTCATCACATGGATTAATAATACAACGATTTGGAACGACGTATGTTTTAACGACTAAAAAAGAAGCGGCAACGTACATTGAACAATTAATTGAACAAAAGTCACAAATGAAATTATCACAAGCAGCAATGGAAGTACTATCAATTATTGCTTATAACCAACCATTATCAAGAAGTGATATTGAATTAATTCGTAGTATCAATTCAGATGGTGCAGTTAAAACATTGATTGCCAAAGGACTAGTTGAGGCTAAAGTGGTCAATGAACAGCGTAGC…
SACH_00649	scpA	chromosome segregation and condensation protein ScpA	Cell cycle control, cell division, chromosome partitioning	0	-1	0	0	0	0	0.1865	-1.4179	-0.2623	0.3965	-0.9441	-0.3706	61.801	57.6228	65.4242	18.7582	51.7044	37.6999	55.7075	54.6844	49.7967	32.8176	55.4432	32.4668	ATGACGCAATACGAGGTAGATATTATGTATGAAGTTAAATTAGATGCTTTCAATGGACCATTAGATTTATTACTGCATCTTATCCAAAAATTTGAAATAGATATTTATGATATTCCTATGCAAGCATTAACAGAGCAGTATATGCAGTACGTTCATGCAATGAAACAGCTTGAAATTAATATTGCAAGTGAATACCTAGTATTAGCGTCAGAACTCTTAATGATTAAAAGTAAGATGCTTTTACCACAATCAACATCAGATATGGATGTTGATGATGACCCACGTGAAGATTTAGTTGGGCGTTTAATAGAATATCAAAATTATAAAGAATATACTGCTATTTTAAATGACATGAAAGAAGAAAGAGATTTTTATTTTACAAAAAGACCGACAGATTTA…
SACH_00650	ypuF	hypothetical protein	Function unknown	0	0	0	0	0	0	0.4511	-0.6473	-0.0968	0.2636	-0.5898	-0.2194	24.4695	43.2713	26.6043	11.5469	48.6859	37.1599	23.3814	17.2549	19.053	17.6791	57.3405	31.8336	ATGCAACAGGCACTGATAAATTTCTATTATCAATTTCATACTAAGCAACATTATTTCCTATGTCATGACATTTTAGAAGATGCATGGAAAGCTGAAAATAACTACAGTAAGCAAGATGCAGTTGTTAGTTTAATCTTGTTTGCAACTGCTTGTTACCATTATCGCCGCAATAATTTAAAAGGCGCCTATAAGTCTTTTAATAAATCTAAAGAAATAATACAAAATGCTAAAGATAGAGATGCGTTATACCTTAATTTAAATGATTATCAGTTGTTAATTGAGCAACAGATAGCAAAGTTGAATACAGCAAAGCCTTTTTCATCAGTTATATTACCAATAACTCCAGACTTTGAACGCATCATCAAGGCCAACTATCCAGATTATGATTATAATCACGAA…
SACH_00651	xerD_1	site-specific recombinase XerD	Replication, recombination and repair	0	0	0	0	0	0	0.4579	0.2728	0.4472	0.0679	0.8849	0.1607	63.1251	75.0093	58.7185	57.4026	68.4227	89.2295	56.831	47.3379	47.6041	111.093	85.2086	78.7251	ATGGAAACAATTATTGAAGAATATTTGCGTTTTATACAAATTGAAAAAGGACTAAGTTCTAACACAATTGGTGCTTATAGACGTGATTTGAAAAAGTATCAAGATTATATGACTGAACATCATATCTCGCATATTGATTTTATAGATCGACAATTAATTCAAGAGTGTTTGGGGCATTTAATAGACCAAGGGCAATCTGCTAAATCTATTGCGCGATTTATTTCAACAATCCGTAGTTTTCATCAATTTGCTATAAGAGAAAAATATGCGGCGAAAGATCCAACGGTATTATTAGATTCACCAAAATATGACAAAAAATTGCCTGACGTTTTAAATGTTGACGAAGTGTTGGCTTTATTAGAAACGCCGGATTTAAATAAAATTAATGGTTATCGTGAT…
SACH_00652	fur	Ferric uptake regulation protein Fur	Inorganic ion transport and metabolism	0	0	0	0	0	0	0.2263	-0.7526	-0.0357	-0.0311	-0.0141	-0.4261	346.68	393.652	314.295	155.03	296.954	282.315	339.707	292.719	300.939	369.413	362.763	225.847	TTGGAAGAACGATTAAATCGCGTTAAGCAACAATTACAACAATCATCATATAAGCTAACGCCACAACGCGAAGCTACTGTTAGAGTTCTAATTGAAAATGAAAAAGATCATCTAAGTGCTGAAGACGTATATCTGAAAGTAAAAGACAAAGCGCCTGAAATTGGCTTGGCGACAGTATACAGAACGTTAGAGTTGTTAGCTGAACTAAAAGTTGTCGACAAAATTAACTTTGGTGATGGCGTCGCTCGTTTTGATTTAAGAAAAGAAGGCGCAAAACATTTCCACCATCATTTAGTATGTATGGAATGTGGTCGTGTAGATGAAATCGATGAAGATTTGTTACCAGAAGTTGAAAATCGAGTTGAAAATGAGTTCAATTTTAAAATTTTAGATCATCGT…
SACH_00653	nudF	ADP-ribose pyrophosphatase NudF	Replication, recombination and repair	0	0	0	0	0	0	-0.2162	-0.1282	-0.0987	0.7794	0.3642	0.4732	38.3905	30.3611	37.9851	25.7161	41.3063	31.2847	32.1547	34.6995	29.6478	50.0615	45.0986	41.0283	ATGGATTTAAATGAAAAAACAATTGATCGAACAGTTATTTATAATGGCAAAATTGTAGATGTAGAAATTCATACAGTGACATTACCAAACGGTGAAACGTCAACAAGGGAATTAGTTTATCATAATGGTGCAGTTGCTGTTTGTGCATTGACACCTAAAAAAGAAGTCGTATTAGTGAAACAGTATCGTAAACCAGTAGAAAAACCATTGCTAGAAATTCCAGCTGGTAAATTAGAAGATGATGAAGATAGAGTCGAAGCGGCTAAGCGTGAATTAGAAGAAGAAACAGGATATATTGCCAAAGAGTTAACGCATGTTGTAGATATGTATGGTTCACCAGGTTTTTGTGATGAACAATTATCAATATATTTTACGGATAATTTAGAAGAAGGCACAGTT…
SACH_00654	yqkF	aldo/keto oxidoreductase	Energy production and conversion	0	0	0	0	0	0	-0.7352	-0.4362	0.1514	0.3255	0.5969	0.1428	59.938	33.6612	60.3322	34.4881	52.74	53.4555	49.4843	47.6556	46.3219	86.0794	66.5402	57.9774	ATGCAAAAAAATATATTAAAAAGTGGTATTGCATTATCTGAATTAGGTCTAGGTTGCATGAGTTTAGGTACAGATTTAAAAAAAGCCGAACAAATTATAGATTTTGCTGTTGAAAATGGTATCACTTATTTTGATACAGCAGACATGTACGATAAAGGTATAAATGAATCAGTTGTTGGTAAGGTACTTCTTAAATATCAACAACGCGATGATATTGTCATTGGTACAAAAGTAGGCAATCGTTTAACAAAAGATGGCAGTACAACATGGGATCCGAGTAAATCCTATATTAAAGAGGCAGTTAAAGGTTCACTAAAGCGTTTAGGTATCGATCATATCGATTTATATCAACTTCATGGTGGAACTATTGATGACCCATTAGACGAAACAATAAGCGCA…
SACH_00655		hypothetical protein	Function unknown	0	0	0	0	0	0	-0.1293	-0.397	-0.1542	0.5195	-0.4258	-0.0195	129.42	123.007	153.626	87.8731	257.692	181.808	135.419	123.538	121.138	122.551	330.138	224.857	ATGAACTGTCAATCGGAGAGTGTGGTAAGACTTTGTGTACGATATGCGGAACAACTATCAGTATTTGAAGAATTTACAGTGCTGGATATTTTAGGCGATATTTCTGTAGACCAAATTTCAGACAGTACATTATATTATACTTGTGAAAAATTCAAACTACTTGTGTTGCAAGGAAATGTGCTGGGTGTACAAGTAATAACTAATAATGATGAATCAACATGCGAAGTGAAATATAGAAAGATGTTTTAA
[truncated: 2,193 more rows]

## Sheet: S_Table2_Legend
Legend	Description
ID	Sequence identifier.
symbol	Annotated gene symbol through Prokka and manual verification.
[truncated: 27 more rows]
